# Supplementary material for: ITRAQ-based quantitative proteomics reveals the proteome profiles of MDBK cells infected with bovine viral diarrhea virus
Source: Virol J. 2021 Jun 6;18:119. doi: 10.1186/s12985-021-01592-2 (PMC8183066; doi:10.1186/s12985-021-01592-2)
Supplement: Supplementary file 1 — Additional file 1: Table S1. The results of different proteins in the BVDV NADL-infected MDBK cells at 12, 24, and 48 h after infection using iTRAQ technology. [file 12985_2021_1592_MOESM1_ESM.xls]

## Sheet: Table. S1
Protein	Description	Gene	Control	Cp_12hpi	Cp_24hpi	Cp_48hpi	Cp_12hpi.vs.Control.FC	Cp_12hpi.vs.Control.P.value	Cp_12hpi.vs.Control.log2FC	Cp_12hpi.vs.Control.UP.DOWN	Cp_12hpi.vs.Cp_24hpi.FC	Cp_12hpi.vs.Cp_24hpi.P.value	Cp_12hpi.vs.Cp_24hpi.log2FC	Cp_12hpi.vs.Cp_24hpi.UP.DOWN	Cp_12hpi.vs.Cp_48hpi.FC	Cp_12hpi.vs.Cp_48hpi.P.value	Cp_12hpi.vs.Cp_48hpi.log2FC	Cp_12hpi.vs.Cp_48hpi.UP.DOWN	Cp_24hpi.vs.Control.FC	Cp_24hpi.vs.Control.P.value	Cp_24hpi.vs.Control.log2FC	Cp_24hpi.vs.Control.UP.DOWN	Cp_24hpi.vs.Cp_48hpi.FC	Cp_24hpi.vs.Cp_48hpi.P.value	Cp_24hpi.vs.Cp_48hpi.log2FC	Cp_24hpi.vs.Cp_48hpi.UP.DOWN	Cp_48hpi.vs.Control.FC	Cp_48hpi.vs.Control.P.value	Cp_48hpi.vs.Control.log2FC	Cp_48hpi.vs.Control.UP.DOWN	GO_NUM	GO_Description	KEGG_Description	KEGG_EC	KEGG_ko	COG_Function_Description	COG_Function_Class	COG_Class_Description
ENSBTAP00000000017.5	protein kinase AMP-activated catalytic subunit alpha 1	PRKAA1	136.8	205.4	144.9	168.4	1.50146	0.0951782	0.586368	Nonsignificant	1.41753	0.0884601	0.503379	Nonsignificant	1.21971	0.196888	0.286544	Nonsignificant	1.05921	0.453354	0.0829894	Nonsignificant	0.860451	0.23159	-0.216835	Nonsignificant	1.23099	0.10853	0.299824	Nonsignificant	3	Molecular Function:protein kinase activity (GO:0004672),Molecular Function:ATP binding (GO:0005524),Biological Process:protein phosphorylation (GO:0006468)	5'-AMP-activated protein kinase, catalytic alpha subunit	2.7.11.11	ko04068 FoxO signaling pathway ko04140 Autophagy - animal ko04150 mTOR signaling pathway ko04151 PI3K-Akt signaling pathway ko04152 AMPK signaling pathway ko04211 Longevity regulating pathway ko04213 Longevity regulating pathway - multiple species ko04371 Apelin signaling pathway ko04530 Tight junction ko04710 Circadian rhythm ko04910 Insulin signaling pathway ko04920 Adipocytokine signaling path…	Serine/threonine protein kinase	T	Signal transduction mechanisms ;
ENSBTAP00000000024.5	nucleoporin 37	NUP37	96.7	84.6	80.1	88.1	0.874871	0.471639	-0.192858	Nonsignificant	1.05618	0.318227	0.0788554	Nonsignificant	0.960272	0.404077	-0.0584844	Nonsignificant	0.828335	0.161862	-0.271714	Nonsignificant	0.909194	0.346301	-0.13734	Nonsignificant	0.911065	0.178239	-0.134374	Nonsignificant	1	Molecular Function:protein binding (GO:0005515)	nuclear pore complex protein Nup37	--	ko03013 RNA transport	WD40 repeat	R	General function prediction only ;
ENSBTAP00000000025.5	ring finger protein 2	RNF2	430.2	286.1	548.3	677.8	0.66504	0.220135	-0.588488	Nonsignificant	0.521795	0.069651	-0.938446	Nonsignificant	0.422101	0.0448095	-1.24434	Significant	1.27452	0.100801	0.349958	Nonsignificant	0.808941	0.132936	-0.305894	Nonsignificant	1.57555	0.00122262	0.655852	Significant	2	Molecular Function:protein binding (GO:0005515),Molecular Function:zinc ion binding (GO:0008270)	E3 ubiquitin-protein ligase RNF1/2	2.3.2.27	--	--	--	--
ENSBTAP00000000027.5	RAB6A, member RAS oncogene family	RAB6A	340.7	177.8	330	349.7	0.521867	0.0820985	-0.938247	Nonsignificant	0.538788	0.0820028	-0.892211	Nonsignificant	0.508436	0.103334	-0.975862	Nonsignificant	0.968594	0.379313	-0.0460359	Nonsignificant	0.943666	0.433743	-0.0836518	Nonsignificant	1.02642	0.466132	0.0376158	Nonsignificant	2	Molecular Function:GTP binding (GO:0005525),Biological Process:small GTPase mediated signal transduction (GO:0007264)	Ras-related protein Rab-6A	--	--	GTPase SAR1 family domain	R	General function prediction only ;
ENSBTAP00000000046.2	pyrroline-5-carboxylate reductase 1	PYCR1	477.8	588.8	475.4	532.2	1.23231	0.210544	0.301371	Nonsignificant	1.23854	0.171642	0.308636	Nonsignificant	1.10635	0.272928	0.145809	Nonsignificant	0.994977	0.424442	-0.00726495	Nonsignificant	0.893273	0.307206	-0.162827	Nonsignificant	1.11386	0.306151	0.155562	Nonsignificant	3	Molecular Function:pyrroline-5-carboxylate reductase activity (GO:0004735),Biological Process:proline biosynthetic process (GO:0006561),Biological Process:oxidation-reduction process (GO:0055114)	pyrroline-5-carboxylate reductase	1.5.1.2	ko00330 Arginine and proline metabolism ko01100 Metabolic pathways ko01230 Biosynthesis of amino acids	Pyrroline-5-carboxylate reductase	E	Amino acid transport and metabolism ;
ENSBTAP00000000047.4	pyrroline-5-carboxylate reductase 2	PYCR2	502.4	355.7	453.7	512.5	0.708002	0.270331	-0.498175	Nonsignificant	0.783998	0.352957	-0.351078	Nonsignificant	0.694049	0.295995	-0.526891	Nonsignificant	0.903065	0.270402	-0.147098	Nonsignificant	0.885268	0.288063	-0.175813	Nonsignificant	1.0201	0.448949	0.0287155	Nonsignificant	3	Molecular Function:pyrroline-5-carboxylate reductase activity (GO:0004735),Biological Process:proline biosynthetic process (GO:0006561),Biological Process:oxidation-reduction process (GO:0055114)	pyrroline-5-carboxylate reductase	1.5.1.2	ko00330 Arginine and proline metabolism ko01100 Metabolic pathways ko01230 Biosynthesis of amino acids	Pyrroline-5-carboxylate reductase	E	Amino acid transport and metabolism ;
ENSBTAP00000000055.2	proteasome assembly chaperone 3	PSMG3	56.7	20.4	51.1	58.9	0.359788	0.00961114	-1.47478	Significant	0.399217	0.0138133	-1.32475	Significant	0.34635	0.0154108	-1.5297	Significant	0.901235	0.267493	-0.150025	Nonsignificant	0.867572	0.247297	-0.204944	Nonsignificant	1.0388	0.499689	0.0549189	Nonsignificant	--	--	proteasome assembly chaperone 3	--	--	--	--	--
ENSBTAP00000000071.3	flap structure-specific endonuclease 1	FEN1	197.1	205.3	225	210.7	1.0416	0.35393	0.0588059	Nonsignificant	0.912444	0.4855	-0.132191	Nonsignificant	0.974371	0.389745	-0.0374567	Nonsignificant	1.14155	0.278798	0.190997	Nonsignificant	1.06787	0.289217	0.0947347	Nonsignificant	1.069	0.417727	0.0962625	Nonsignificant	4	Molecular Function:DNA binding (GO:0003677),Molecular Function:catalytic activity (GO:0003824),Molecular Function:nuclease activity (GO:0004518),Biological Process:DNA repair (GO:0006281)	flap endonuclease-1	3.-.-.-	ko03030 DNA replication ko03410 Base excision repair ko03450 Non-homologous end-joining	5'-3' exonuclease	L	Replication, recombination and repair ;
ENSBTAP00000000074.3	stromal cell derived factor 2 like 1	SDF2L1	64	58.1	72.1	64	0.907813	0.490709	-0.139534	Nonsignificant	0.805825	0.380913	-0.311461	Nonsignificant	0.907813	0.460363	-0.139534	Nonsignificant	1.12656	0.307282	0.171927	Nonsignificant	1.12656	0.19383	0.171927	Nonsignificant	1	0.394319	0	Nonsignificant	1	Cellular Component:membrane (GO:0016020)	--	--	--	Dolichyl-phosphate-mannose--protein O-mannosyl transferase	O	Posttranslational modification, protein turnover, chaperones ;
ENSBTAP00000000085.6	adenylosuccinate lyase	ADSL	334.6	195.2	246.9	267	0.583383	0.134274	-0.777484	Nonsignificant	0.790603	0.361423	-0.338974	Nonsignificant	0.731086	0.339243	-0.451887	Nonsignificant	0.737896	0.0682327	-0.438511	Nonsignificant	0.924719	0.385382	-0.112913	Nonsignificant	0.797968	0.0319546	-0.325598	Nonsignificant	--	--	adenylosuccinate lyase	4.3.2.2	ko00230 Purine metabolism ko00250 Alanine, aspartate and glutamate metabolism ko01100 Metabolic pathways	Adenylosuccinate lyase	F	Nucleotide transport and metabolism ;
ENSBTAP00000000086.4	GLI pathogenesis related 2	GLIPR2	678.7	808.5	817.6	794.1	1.19125	0.236411	0.252474	Nonsignificant	0.98887	0.391175	-0.0161474	Nonsignificant	1.01813	0.347514	0.0259271	Nonsignificant	1.20466	0.177836	0.268621	Nonsignificant	1.02959	0.364887	0.0420745	Nonsignificant	1.17003	0.193572	0.226547	Nonsignificant	--	--	--	--	--	Uncharacterized conserved protein YkwD, contains CAP (CSP/antigen 5/PR1) domain	S	Function unknown ;
ENSBTAP00000000088.4	glutamate rich WD repeat containing 1	GRWD1	345.3	289	325.8	362.3	0.836953	0.426871	-0.256781	Nonsignificant	0.887047	0.4827	-0.172917	Nonsignificant	0.797681	0.416474	-0.326115	Nonsignificant	0.943527	0.336808	-0.0838637	Nonsignificant	0.899255	0.32175	-0.153198	Nonsignificant	1.04923	0.471342	0.0693345	Nonsignificant	1	Molecular Function:protein binding (GO:0005515)	ribosome assembly protein RRB1	--	--	Predicted ATPase	R	General function prediction only ;
ENSBTAP00000000092.4	ceramide transporter 1	CERT1	367.8	298.9	369.9	402.7	0.81267	0.397599	-0.299259	Nonsignificant	0.808056	0.383765	-0.307472	Nonsignificant	0.74224	0.352282	-0.430043	Nonsignificant	1.00571	0.442777	0.00821382	Nonsignificant	0.91855	0.369766	-0.12257	Nonsignificant	1.09489	0.351297	0.130784	Nonsignificant	1	Molecular Function:lipid binding (GO:0008289)	collagen type IV alpha-3-binding protein	--	--	--	--	--
ENSBTAP00000000096.5	hydroxysteroid 17-beta dehydrogenase 12	HSD17B12	443.7	289.7	344.1	399.5	0.652919	0.206471	-0.615025	Nonsignificant	0.841906	0.426761	-0.248268	Nonsignificant	0.725156	0.332307	-0.463636	Nonsignificant	0.775524	0.101505	-0.366757	Nonsignificant	0.861327	0.233498	-0.215368	Nonsignificant	0.900383	0.157469	-0.151389	Nonsignificant	--	--	--	--	ko00062 Fatty acid elongation ko00140 Steroid hormone biosynthesis ko01040 Biosynthesis of unsaturated fatty acids ko01100 Metabolic pathways ko01212 Fatty acid metabolism	Short-chain dehydrogenase	R	General function prediction only ;
ENSBTAP00000000097.4	activated leukocyte cell adhesion molecule	ALCAM	864.4	1025	1099.6	938.8	1.18579	0.240044	0.245853	Nonsignificant	0.932157	0.460131	-0.101355	Nonsignificant	1.09182	0.284251	0.126734	Nonsignificant	1.2721	0.102927	0.347208	Nonsignificant	1.17128	0.138276	0.228089	Nonsignificant	1.08607	0.373352	0.119119	Nonsignificant	1	Molecular Function:protein binding (GO:0005515)	activated leukocyte cell adhesion molecule	--	ko04514 Cell adhesion molecules (CAMs)	--	--	--
ENSBTAP00000000104.6	ATP synthase mitochondrial F1 complex assembly factor 1	ATPAF1	119.8	195.6	154	147.3	1.63272	0.0637833	0.707278	Nonsignificant	1.27013	0.153195	0.344976	Nonsignificant	1.3279	0.142412	0.409149	Nonsignificant	1.28548	0.0916559	0.362302	Nonsignificant	1.04549	0.332269	0.0641729	Nonsignificant	1.22955	0.110129	0.29813	Nonsignificant	2	Cellular Component:mitochondrion (GO:0005739),Biological Process:protein complex assembly (GO:0006461)	ATP synthase mitochondrial F1 complex assembly factor 1	--	--	--	--	--
ENSBTAP00000000144.2	eukaryotic translation initiation factor 4A1	EIF4A1	2687.8	1830	1808.3	2102.6	0.680854	0.238326	-0.554582	Nonsignificant	1.012	0.364965	0.0172096	Nonsignificant	0.870351	0.49709	-0.200331	Nonsignificant	0.672781	0.0293515	-0.571792	Nonsignificant	0.86003	0.230676	-0.21754	Nonsignificant	0.782275	0.0231704	-0.354251	Nonsignificant	2	Molecular Function:nucleic acid binding (GO:0003676),Molecular Function:ATP binding (GO:0005524)	translation initiation factor 4A	--	ko03013 RNA transport	Superfamily II DNA and RNA helicase	L	Replication, recombination and repair ;
ENSBTAP00000000167.6	FERM, ARH/RhoGEF and pleckstrin domain protein 1	FARP1	303.9	255.1	314.5	314.7	0.839421	0.429823	-0.252534	Nonsignificant	0.811129	0.38769	-0.301997	Nonsignificant	0.810613	0.431183	-0.302914	Nonsignificant	1.03488	0.492132	0.0494633	Nonsignificant	0.999364	0.431019	-0.000917162	Nonsignificant	1.03554	0.490877	0.0503805	Nonsignificant	6	Molecular Function:Rho guanyl-nucleotide exchange factor activity (GO:0005089),Cellular Component:cytoplasm (GO:0005737),Cellular Component:cytoskeleton (GO:0005856),Molecular Function:cytoskeletal protein binding (GO:0008092),Cellular Component:extrinsic component of membrane (GO:0019898),Biological Process:regulation of Rho protein signal transduction (GO:0035023)	FERM, RhoGEF and pleckstrin domain-containing protein 1	--	--	--	--	--
ENSBTAP00000000202.5	mesothelin	MSLN	61.8	29.1	78.8	71	0.470874	0.0490864	-1.08659	Significant	0.369289	0.00790467	-1.43718	Significant	0.409859	0.0386856	-1.2868	Significant	1.27508	0.100319	0.350589	Nonsignificant	1.10986	0.218336	0.150377	Nonsignificant	1.14887	0.232088	0.200212	Nonsignificant	--	--	mesothelin	--	--	--	--	--
ENSBTAP00000000217.4	solute carrier family 25 member 20	SLC25A20	278.7	273.5	255.2	327.6	0.981342	0.412007	-0.0271722	Nonsignificant	1.07171	0.302859	0.0999125	Nonsignificant	0.83486	0.458374	-0.260395	Nonsignificant	0.91568	0.290702	-0.127085	Nonsignificant	0.778999	0.0894459	-0.360307	Nonsignificant	1.17546	0.184466	0.233222	Nonsignificant	--	--	solute carrier family 25 (mitochondrial carnitine/acylcarnitine transporter), member 20/29	--	--	--	--	--
ENSBTAP00000000246.3	pseudouridine 5-phosphatase	PUDP	751.1	850.9	743.5	703.5	1.13287	0.27778	0.179985	Nonsignificant	1.14445	0.238213	0.194657	Nonsignificant	1.20952	0.202877	0.274439	Nonsignificant	0.989882	0.415724	-0.0146723	Nonsignificant	1.05686	0.309956	0.0797823	Nonsignificant	0.936626	0.233367	-0.0944546	Nonsignificant	--	--	pseudouridine 5'-phosphatase	3.1.3.96	--	Beta-phosphoglucomutase or related phosphatase, HAD superfamily	GR	Carbohydrate transport and metabolism ; General function prediction only ;
ENSBTAP00000000259.3	G protein subunit beta 1	GNB1	1725	1899.4	1498.4	1618	1.1011	0.302671	0.138947	Nonsignificant	1.26762	0.154595	0.342121	Nonsignificant	1.17392	0.22507	0.231332	Nonsignificant	0.868638	0.217563	-0.203174	Nonsignificant	0.926082	0.388843	-0.110789	Nonsignificant	0.937971	0.236462	-0.0923848	Nonsignificant	2	Molecular Function:protein binding (GO:0005515),Biological Process:signal transduction (GO:0007165)	guanine nucleotide-binding protein G(I)/G(S)/G(T) subunit beta-1	--	ko04014 Ras signaling pathway ko04062 Chemokine signaling pathway ko04151 PI3K-Akt signaling pathway ko04371 Apelin signaling pathway ko04713 Circadian entrainment ko04723 Retrograde endocannabinoid signaling ko04724 Glutamatergic synapse ko04725 Cholinergic synapse ko04726 Serotonergic synapse ko04727 GABAergic synapse ko04728 Dopaminergic synapse ko04740 Olfactory transduction ko04744 Phototran…	WD40 repeat	R	General function prediction only ;
ENSBTAP00000000289.4	tyrosine 3-monooxygenase/tryptophan 5-monooxygenase activation protein zeta	YWHAZ	5807	3906	6286.8	4757.3	0.672636	0.228826	-0.572101	Nonsignificant	0.621302	0.157121	-0.686634	Nonsignificant	0.821054	0.442958	-0.284451	Nonsignificant	1.08262	0.39966	0.114533	Nonsignificant	1.32151	0.0372792	0.402183	Nonsignificant	0.819235	0.0476463	-0.28765	Nonsignificant	1	Molecular Function:protein domain specific binding (GO:0019904)	14-3-3 protein beta/theta/zeta	--	ko04110 Cell cycle ko04114 Oocyte meiosis ko04151 PI3K-Akt signaling pathway ko04390 Hippo signaling pathway ko05161 Hepatitis B ko05169 Epstein-Barr virus infection ko05203 Viral carcinogenesis	--	--	--
ENSBTAP00000000301.6	staufen double-stranded RNA binding protein 1	STAU1	700.3	500.2	609.2	652	0.714265	0.277827	-0.485468	Nonsignificant	0.821077	0.400374	-0.284411	Nonsignificant	0.767178	0.381331	-0.382367	Nonsignificant	0.869913	0.219443	-0.201057	Nonsignificant	0.934356	0.40993	-0.097956	Nonsignificant	0.93103	0.220683	-0.103101	Nonsignificant	--	--	double-stranded RNA-binding protein Staufen	--	--	--	--	--
ENSBTAP00000000314.4	haloacid dehalogenase like hydrolase domain containing 3	HDHD3	363.5	213.2	356.7	462.1	0.58652	0.13726	-0.769748	Nonsignificant	0.597701	0.133264	-0.742504	Nonsignificant	0.461372	0.0681594	-1.116	Nonsignificant	0.981293	0.401022	-0.0272441	Nonsignificant	0.771911	0.0807129	-0.373494	Nonsignificant	1.27125	0.0709792	0.34625	Nonsignificant	2	Biological Process:metabolic process (GO:0008152),Molecular Function:hydrolase activity (GO:0016787)	--	--	--	FMN phosphatase YigB, HAD superfamily	H	Coenzyme transport and metabolism ;
ENSBTAP00000000315.4	aminolevulinate dehydratase	ALAD	164.5	166.7	145.2	197.1	1.01337	0.380376	0.0191665	Nonsignificant	1.14807	0.235307	0.199213	Nonsignificant	0.845764	0.470416	-0.241674	Nonsignificant	0.882675	0.238601	-0.180046	Nonsignificant	0.736682	0.0457935	-0.440886	Nonsignificant	1.19818	0.149689	0.26084	Nonsignificant	3	Molecular Function:porphobilinogen synthase activity (GO:0004655),Biological Process:tetrapyrrole biosynthetic process (GO:0033014),Molecular Function:metal ion binding (GO:0046872)	porphobilinogen synthase	4.2.1.24	ko00860 Porphyrin and chlorophyll metabolism ko01100 Metabolic pathways	Delta-aminolevulinic acid dehydratase, porphobilinogen synthase	H	Coenzyme transport and metabolism ;
ENSBTAP00000000316.4	DNA polymerase epsilon 3, accessory subunit	POLE3	209.3	214.2	255.3	178	1.02341	0.370817	0.0333862	Nonsignificant	0.839013	0.423112	-0.253235	Nonsignificant	1.20337	0.20657	0.267081	Nonsignificant	1.21978	0.15821	0.286621	Nonsignificant	1.43427	0.0120722	0.520316	Nonsignificant	0.850454	0.079935	-0.233695	Nonsignificant	--	--	DNA polymerase epsilon subunit 3	2.7.7.7	ko00230 Purine metabolism ko00240 Pyrimidine metabolism ko01100 Metabolic pathways ko03030 DNA replication ko03410 Base excision repair ko03420 Nucleotide excision repair ko05166 HTLV-I infection	--	--	--
ENSBTAP00000000317.5	RUN and FYVE domain containing 1	RUFY1	702.3	666.6	614.7	724.2	0.949167	0.445449	-0.0752661	Nonsignificant	1.08443	0.290682	0.116939	Nonsignificant	0.920464	0.446378	-0.119567	Nonsignificant	0.875267	0.227404	-0.192205	Nonsignificant	0.848799	0.20687	-0.236506	Nonsignificant	1.03118	0.479081	0.0443007	Nonsignificant	3	Molecular Function:protein binding (GO:0005515),Molecular Function:zinc ion binding (GO:0008270),Molecular Function:metal ion binding (GO:0046872)	RUN and FYVE domain-containing protein 1	--	ko04144 Endocytosis	--	--	--
ENSBTAP00000000325.4	zinc and ring finger 2	ZNRF2	480.7	677.2	647.6	527.8	1.40878	0.125764	0.494445	Nonsignificant	1.04571	0.328904	0.064479	Nonsignificant	1.28306	0.163067	0.359591	Nonsignificant	1.3472	0.0521258	0.429966	Nonsignificant	1.22698	0.0875996	0.295112	Nonsignificant	1.09798	0.343712	0.134855	Nonsignificant	2	Molecular Function:protein binding (GO:0005515),Molecular Function:zinc ion binding (GO:0008270)	E3 ubiquitin-protein ligase ZNRF1/2	2.3.2.27	--	--	--	--
ENSBTAP00000000341.5	YKT6 v-SNARE homolog	YKT6	895.8	827	955.4	839.1	0.923197	0.47359	-0.115289	Nonsignificant	0.865606	0.456383	-0.208218	Nonsignificant	0.98558	0.378602	-0.0209554	Nonsignificant	1.06653	0.436295	0.0929282	Nonsignificant	1.1386	0.177459	0.187262	Nonsignificant	0.936705	0.233547	-0.0943339	Nonsignificant	2	Cellular Component:integral component of membrane (GO:0016021),Biological Process:vesicle-mediated transport (GO:0016192)	synaptobrevin homolog YKT6	--	ko04130 SNARE interactions in vesicular transport	--	--	--
ENSBTAP00000000370.4	zinc finger protein 330	ZNF330	449.5	1066.7	516.3	426.6	2.37308	0.00657492	1.24676	Significant	2.06605	0.00668252	1.04687	Significant	2.50047	0.00364011	1.3222	Significant	1.14861	0.265972	0.199888	Nonsignificant	1.21027	0.100856	0.275326	Nonsignificant	0.949055	0.262635	-0.0754371	Nonsignificant	2	Cellular Component:nucleus (GO:0005634),Molecular Function:zinc ion binding (GO:0008270)	--	--	--	--	--	--
ENSBTAP00000000374.5	inosine monophosphate dehydrogenase 1	IMPDH1	173.6	91.7	126.5	152.2	0.528226	0.086891	-0.920773	Nonsignificant	0.724901	0.277832	-0.464144	Nonsignificant	0.602497	0.193152	-0.730975	Nonsignificant	0.728687	0.0613375	-0.45663	Nonsignificant	0.831143	0.171977	-0.266831	Nonsignificant	0.876728	0.116658	-0.189799	Nonsignificant	2	Molecular Function:catalytic activity (GO:0003824),Biological Process:oxidation-reduction process (GO:0055114)	IMP dehydrogenase	1.1.1.205	ko00230 Purine metabolism ko00983 Drug metabolism - other enzymes ko01100 Metabolic pathways	CBS domain	T	Signal transduction mechanisms ;
ENSBTAP00000000422.5	transducin beta like 2	TBL2	351	347.6	326.6	392.8	0.990313	0.402977	-0.0140429	Nonsignificant	1.0643	0.310123	0.0899033	Nonsignificant	0.884929	0.486279	-0.176367	Nonsignificant	0.930484	0.315023	-0.103946	Nonsignificant	0.831466	0.172586	-0.26627	Nonsignificant	1.11909	0.29429	0.162324	Nonsignificant	1	Molecular Function:protein binding (GO:0005515)	--	--	--	WD40 repeat	R	General function prediction only ;
ENSBTAP00000000437.5	ETS2 repressor factor	ERF	163.8	138	129	181.7	0.842491	0.433489	-0.247267	Nonsignificant	1.06977	0.30475	0.0972972	Nonsignificant	0.759494	0.372402	-0.39689	Nonsignificant	0.787546	0.113871	-0.344564	Nonsignificant	0.709961	0.0278158	-0.494187	Nonsignificant	1.10928	0.316739	0.149623	Nonsignificant	3	Biological Process:negative regulation of transcription from RNA polymerase II promoter (GO:0000122),Molecular Function:transcription corepressor activity (GO:0003714),Molecular Function:sequence-specific DNA binding (GO:0043565)	ETS domain-containing transcription factor ERF	--	--	--	--	--
ENSBTAP00000000445.2	activity dependent neuroprotector homeobox	ADNP	268.7	386.3	222.2	189.3	1.43766	0.115356	0.523725	Nonsignificant	1.73852	0.0250505	0.797863	Significant	2.04068	0.0151755	1.02905	Significant	0.826945	0.160079	-0.274138	Nonsignificant	1.1738	0.135567	0.231184	Nonsignificant	0.704503	0.00319024	-0.505322	Nonsignificant	2	Molecular Function:DNA binding (GO:0003677),Molecular Function:metal ion binding (GO:0046872)	--	--	--	--	--	--
ENSBTAP00000000447.5	procollagen-lysine,2-oxoglutarate 5-dioxygenase 3	PLOD3	406.4	653.4	425.5	434.8	1.60778	0.0688501	0.685066	Nonsignificant	1.53561	0.0560381	0.618807	Nonsignificant	1.50276	0.0830171	0.587615	Nonsignificant	1.047	0.48225	0.0662587	Nonsignificant	0.978611	0.478904	-0.0311928	Nonsignificant	1.06988	0.415388	0.0974515	Nonsignificant	4	Molecular Function:iron ion binding (GO:0005506),Molecular Function:oxidoreductase activity (GO:0016491),Molecular Function:L-ascorbic acid binding (GO:0031418),Biological Process:oxidation-reduction process (GO:0055114)	--	--	ko00310 Lysine degradation ko00514 Other types of O-glycan biosynthesis	Glycosyltransferase involved in LPS biosynthesis, GR25 family	M	Cell wall/membrane/envelope biogenesis ;
ENSBTAP00000000453.3	ras homolog family member G	RHOG	2068.1	2678.9	2210.2	2161.4	1.29534	0.175656	0.373335	Nonsignificant	1.21206	0.188549	0.277464	Nonsignificant	1.23943	0.185746	0.309675	Nonsignificant	1.06871	0.431265	0.095871	Nonsignificant	1.02258	0.379785	0.0322108	Nonsignificant	1.04511	0.48274	0.0636601	Nonsignificant	2	Molecular Function:GTP binding (GO:0005525),Biological Process:small GTPase mediated signal transduction (GO:0007264)	Ras homolog gene family, member G	--	ko05100 Bacterial invasion of epithelial cells ko05132 Salmonella infection	GTPase SAR1 family domain	R	General function prediction only ;
ENSBTAP00000000465.6	eukaryotic translation initiation factor 3 subunit J	EIF3J	278.9	266.7	382.4	280.8	0.956257	0.437941	-0.0645301	Nonsignificant	0.697437	0.243921	-0.519865	Nonsignificant	0.949786	0.414961	-0.0743251	Nonsignificant	1.3711	0.0413889	0.455335	Nonsignificant	1.36182	0.0252164	0.44554	Nonsignificant	1.00681	0.412778	0.009795	Nonsignificant	3	Molecular Function:translation initiation factor activity (GO:0003743),Cellular Component:cytoplasm (GO:0005737),Cellular Component:eukaryotic translation initiation factor 3 complex (GO:0005852)	translation initiation factor 3 subunit J	--	ko03013 RNA transport	--	--	--
ENSBTAP00000000479.6	epidermal growth factor receptor pathway substrate 8	EPS8	120.9	58.1	84.9	114.2	0.480562	0.054606	-1.0572	Nonsignificant	0.684335	0.228125	-0.547226	Nonsignificant	0.508757	0.103599	-0.974953	Nonsignificant	0.702233	0.0441643	-0.509978	Nonsignificant	0.743433	0.0514366	-0.427726	Nonsignificant	0.944582	0.251936	-0.0822516	Nonsignificant	5	Molecular Function:actin binding (GO:0003779),Molecular Function:protein binding (GO:0005515),Molecular Function:signaling adaptor activity (GO:0035591),Biological Process:barbed-end actin filament capping (GO:0051016),Biological Process:actin filament bundle assembly (GO:0051017)	epidermal growth factor receptor kinase substrate 8	--	--	--	--	--
ENSBTAP00000000486.6	structure specific recognition protein 1	SSRP1	879.4	699.8	939.8	748.9	0.79577	0.377044	-0.329577	Nonsignificant	0.744627	0.302687	-0.425411	Nonsignificant	0.934437	0.431229	-0.0978304	Nonsignificant	1.06868	0.431328	0.0958342	Nonsignificant	1.25491	0.0687296	0.327581	Nonsignificant	0.851603	0.0813535	-0.231746	Nonsignificant	2	Molecular Function:DNA binding (GO:0003677),Cellular Component:nucleus (GO:0005634)	structure-specific recognition protein 1	--	--	--	--	--
ENSBTAP00000000507.6	beta-secretase 2	BACE2	144.4	93.7	129.2	183.2	0.648892	0.20199	-0.62395	Nonsignificant	0.725232	0.278246	-0.463485	Nonsignificant	0.511463	0.105848	-0.967299	Nonsignificant	0.894737	0.25725	-0.160465	Nonsignificant	0.70524	0.0252989	-0.503813	Nonsignificant	1.2687	0.0729862	0.343349	Nonsignificant	3	Molecular Function:aspartic-type endopeptidase activity (GO:0004190),Biological Process:proteolysis (GO:0006508),Cellular Component:integral component of membrane (GO:0016021)	beta-site APP-cleaving enzyme 2 (memapsin 1)	3.4.23.45	ko05010 Alzheimer's disease	--	--	--
ENSBTAP00000000518.3	NAD(P)HX epimerase	NAXE	67.5	30.1	76.8	84.2	0.445926	0.0364984	-1.16512	Significant	0.391927	0.0121489	-1.35134	Significant	0.357482	0.0185129	-1.48406	Significant	1.13778	0.285814	0.186219	Nonsignificant	0.912114	0.353592	-0.132714	Nonsignificant	1.24741	0.0916336	0.318933	Nonsignificant	--	--	NAD(P)H-hydrate epimerase	5.1.99.6	--	NAD(P)H-hydrate repair enzyme Nnr, NAD(P)H-hydrate dehydratase domain	F	Nucleotide transport and metabolism ;
ENSBTAP00000000527.4	hepatocyte growth factor-regulated tyrosine kinase substrate	HGS	54	31.3	46.4	82.3	0.57963	0.130739	-0.786797	Nonsignificant	0.674569	0.216547	-0.567962	Nonsignificant	0.380316	0.0261369	-1.39473	Significant	0.859259	0.203946	-0.218835	Nonsignificant	0.563791	0.000435441	-0.826768	Significant	1.52407	0.00264883	0.607933	Significant	2	Biological Process:intracellular protein transport (GO:0006886),Molecular Function:metal ion binding (GO:0046872)	hepatocyte growth factor-regulated tyrosine kinase substrate	--	ko04144 Endocytosis ko04145 Phagosome	--	--	--
ENSBTAP00000000538.5	solute carrier family 25 member 10	-	790.6	710.6	637.4	749.2	0.898811	0.499129	-0.15391	Nonsignificant	1.11484	0.26308	0.156839	Nonsignificant	0.948478	0.416332	-0.0763132	Nonsignificant	0.806223	0.134715	-0.310749	Nonsignificant	0.850774	0.21097	-0.233152	Nonsignificant	0.947635	0.259219	-0.0775971	Nonsignificant	2	Biological Process:mitochondrial transport (GO:0006839),Cellular Component:mitochondrial membrane (GO:0031966)	solute carrier family 25 (mitochondrial dicarboxylate transporter), member 10	--	ko04964 Proximal tubule bicarbonate reclamation	--	--	--
ENSBTAP00000000541.5	RNA binding motif protein 4	RBM4	1490.4	1305.8	1570.2	1571.5	0.876141	0.473113	-0.190766	Nonsignificant	0.831614	0.413756	-0.266014	Nonsignificant	0.830926	0.454	-0.267208	Nonsignificant	1.05354	0.466702	0.0752488	Nonsignificant	0.999173	0.431453	-0.00119394	Nonsignificant	1.05441	0.457098	0.0764427	Nonsignificant	2	Molecular Function:nucleic acid binding (GO:0003676),Molecular Function:zinc ion binding (GO:0008270)	RNA-binding protein 4	--	--	RNA recognition motif (RRM) domain	J	Translation, ribosomal structure and biogenesis ;
ENSBTAP00000000549.4	BCL2 antagonist/killer 1	BAK1	241.4	122.7	237.6	218.7	0.508285	0.0723566	-0.97629	Nonsignificant	0.516414	0.0659788	-0.9534	Nonsignificant	0.561043	0.150842	-0.833818	Nonsignificant	0.984258	0.406098	-0.0228908	Nonsignificant	1.08642	0.256274	0.119582	Nonsignificant	0.905965	0.168147	-0.142472	Nonsignificant	2	Biological Process:regulation of apoptotic process (GO:0042981),Biological Process:positive regulation of apoptotic process (GO:0043065)	Bcl-2 homologous antagonist/killer	--	ko01524 Platinum drug resistance ko04141 Protein processing in endoplasmic reticulum ko04210 Apoptosis ko04215 Apoptosis - multiple species ko05165 Human papillomavirus infection ko05167 Kaposi's sarcoma-associated herpesvirus infection ko05200 Pathways in cancer ko05202 Transcriptional misregulation in cancer ko05203 Viral carcinogenesis ko05206 MicroRNAs in cancer ko05210 Colorectal cancer ko05…	--	--	--
ENSBTAP00000000576.5	transmembrane protein 126A	TMEM126A	183.9	113.2	216.7	226.4	0.615552	0.166201	-0.700048	Nonsignificant	0.522381	0.0700583	-0.936825	Nonsignificant	0.5	0.0964829	-1	Nonsignificant	1.17836	0.216138	0.236778	Nonsignificant	0.957155	0.468233	-0.0631748	Nonsignificant	1.2311	0.108409	0.299952	Nonsignificant	--	--	transmembrane protein 126A	--	--	--	--	--
ENSBTAP00000000578.3	transmembrane protein 106C	TMEM106C	21.8	14	26.2	34	0.642202	0.194616	-0.638901	Nonsignificant	0.534351	0.0786681	-0.90414	Nonsignificant	0.411765	0.0396028	-1.28011	Significant	1.20183	0.181689	0.265239	Nonsignificant	0.770588	0.0791487	-0.375968	Nonsignificant	1.55963	0.00155742	0.641207	Significant	--	--	--	--	--	--	--	--
ENSBTAP00000000581.5	dynein cytoplasmic 1 light intermediate chain 2	DYNC1LI2	303.1	302.4	305.8	314.6	0.997691	0.395651	-0.00333571	Nonsignificant	0.988882	0.391162	-0.0161303	Nonsignificant	0.961221	0.403103	-0.0570605	Nonsignificant	1.00891	0.448228	0.0127946	Nonsignificant	0.972028	0.494404	-0.0409303	Nonsignificant	1.03794	0.49737	0.0537248	Nonsignificant	3	Molecular Function:microtubule motor activity (GO:0003777),Cellular Component:cytoplasmic dynein complex (GO:0005868),Biological Process:microtubule-based movement (GO:0007018)	dynein light intermediate chain 1, cytosolic	--	ko04145 Phagosome ko04962 Vasopressin-regulated water reabsorption ko05132 Salmonella infection	--	--	--
ENSBTAP00000000606.3	RNA polymerase II subunit H	POLR2H	414.7	326.9	471.6	488.3	0.788281	0.367903	-0.343219	Nonsignificant	0.693172	0.238748	-0.528714	Nonsignificant	0.669465	0.26757	-0.578918	Nonsignificant	1.13721	0.286883	0.185496	Nonsignificant	0.9658	0.490221	-0.0502041	Nonsignificant	1.17748	0.181155	0.2357	Nonsignificant	--	--	DNA-directed RNA polymerases I, II, and III subunit RPABC3	--	ko00230 Purine metabolism ko00240 Pyrimidine metabolism ko01100 Metabolic pathways ko03020 RNA polymerase ko04623 Cytosolic DNA-sensing pathway ko05016 Huntington's disease ko05169 Epstein-Barr virus infection	--	--	--
ENSBTAP00000000630.3	aldo-keto reductase family 1 member A1	AKR1A1	896.8	617.7	865.4	931.7	0.688782	0.247582	-0.53788	Nonsignificant	0.713774	0.263978	-0.486461	Nonsignificant	0.662982	0.260142	-0.592959	Nonsignificant	0.964987	0.37316	-0.0514192	Nonsignificant	0.92884	0.39586	-0.106498	Nonsignificant	1.03892	0.5	0.0550792	Nonsignificant	2	Molecular Function:oxidoreductase activity (GO:0016491),Biological Process:oxidation-reduction process (GO:0055114)	alcohol dehydrogenase (NADP+)	1.1.1.2	ko00010 Glycolysis / Gluconeogenesis ko00040 Pentose and glucuronate interconversions ko00561 Glycerolipid metabolism ko01100 Metabolic pathways	Aldo/keto reductase, related to diketogulonate reductase	Q	Secondary metabolites biosynthesis, transport and catabolism ;
ENSBTAP00000000643.4	kynurenine aminotransferase 3	KYAT3	185.1	115	156.2	189.6	0.621286	0.172176	-0.686671	Nonsignificant	0.736236	0.292074	-0.441761	Nonsignificant	0.60654	0.197463	-0.721325	Nonsignificant	0.843868	0.182435	-0.24491	Nonsignificant	0.82384	0.158517	-0.279565	Nonsignificant	1.02431	0.460405	0.0346541	Nonsignificant	2	Biological Process:biosynthetic process (GO:0009058),Molecular Function:pyridoxal phosphate binding (GO:0030170)	--	--	ko00380 Tryptophan metabolism ko00450 Selenocompound metabolism ko01100 Metabolic pathways ko05204 Chemical carcinogenesis	Aspartate/methionine/tyrosine aminotransferase	E	Amino acid transport and metabolism ;
ENSBTAP00000000673.4	alpha 2-HS glycoprotein	AHSG	3847.1	7461.7	4832.3	5511.7	1.93956	0.0247646	0.955733	Significant	1.54413	0.0541983	0.626794	Nonsignificant	1.35379	0.131613	0.437007	Nonsignificant	1.25609	0.117874	0.328939	Nonsignificant	0.876735	0.268117	-0.189787	Nonsignificant	1.43269	0.00968241	0.518726	Nonsignificant	1	Molecular Function:cysteine-type endopeptidase inhibitor activity (GO:0004869)	--	--	--	--	--	--
ENSBTAP00000000683.3	cystatin B (stefin B)	CSTB	76.4	51.3	69.5	79.1	0.671466	0.227481	-0.574614	Nonsignificant	0.738129	0.294464	-0.438054	Nonsignificant	0.648546	0.24374	-0.624719	Nonsignificant	0.909686	0.281002	-0.13656	Nonsignificant	0.878635	0.272513	-0.186665	Nonsignificant	1.03534	0.490343	0.0501051	Nonsignificant	3	Molecular Function:endopeptidase inhibitor activity (GO:0004866),Molecular Function:cysteine-type endopeptidase inhibitor activity (GO:0004869),Cellular Component:intracellular (GO:0005622)	cystatin-A/B	--	--	--	--	--
ENSBTAP00000000721.2	ATP synthase F1 subunit delta	ATP5F1D	481.5	575.9	601.2	580	1.19605	0.23325	0.258283	Nonsignificant	0.957917	0.428023	-0.0620267	Nonsignificant	0.992931	0.371415	-0.0102346	Nonsignificant	1.2486	0.125444	0.320309	Nonsignificant	1.03655	0.350406	0.0517921	Nonsignificant	1.20457	0.140855	0.268517	Nonsignificant	1	Biological Process:ATP synthesis coupled proton transport (GO:0015986)	F-type H+-transporting ATPase subunit delta	--	ko00190 Oxidative phosphorylation ko01100 Metabolic pathways ko05010 Alzheimer's disease ko05012 Parkinson's disease ko05016 Huntington's disease	FoF1-type ATP synthase, epsilon subunit	C	Energy production and conversion ;
ENSBTAP00000000722.2	survival motor neuron domain containing 1	SMNDC1	11.3	8.3	23	15.9	0.734513	0.302266	-0.44514	Nonsignificant	0.36087	0.00664948	-1.47045	Significant	0.522013	0.114831	-0.937844	Nonsignificant	2.0354	1.27e-05	1.02531	Significant	1.44654	0.0106143	0.532607	Nonsignificant	1.40708	0.0136504	0.492704	Nonsignificant	4	Molecular Function:RNA binding (GO:0003723),Cellular Component:nucleus (GO:0005634),Cellular Component:cytoplasm (GO:0005737),Biological Process:mRNA processing (GO:0006397)	survival of motor neuron-related-splicing factor 30	--	ko03040 Spliceosome	--	--	--
ENSBTAP00000000735.4	MYD88 innate immune signal transduction adaptor	MYD88	140.2	127.6	111.8	148.2	0.910128	0.488112	-0.135858	Nonsignificant	1.14132	0.240747	0.190708	Nonsignificant	0.860999	0.487026	-0.215917	Nonsignificant	0.797432	0.12466	-0.326566	Nonsignificant	0.754386	0.0616238	-0.406625	Nonsignificant	1.05706	0.449871	0.0800591	Nonsignificant	2	Molecular Function:protein binding (GO:0005515),Biological Process:signal transduction (GO:0007165)	myeloid differentiation primary response protein MyD88	--	ko04010 MAPK signaling pathway ko04064 NF-kappa B signaling pathway ko04620 Toll-like receptor signaling pathway ko04621 NOD-like receptor signaling pathway ko05132 Salmonella infection ko05133 Pertussis ko05134 Legionellosis ko05140 Leishmaniasis ko05142 Chagas disease (American trypanosomiasis) ko05143 African trypanosomiasis ko05144 Malaria ko05145 Toxoplasmosis ko05152 Tuberculosis ko05161 He…	Uncharacterized protein, contains caspase domain	R	General function prediction only ;
ENSBTAP00000000800.3	proline rich mitotic checkpoint control factor	PRCC	92.9	40.6	64.7	55.2	0.437029	0.0325671	-1.1942	Significant	0.627512	0.163675	-0.672286	Nonsignificant	0.735507	0.344413	-0.443189	Nonsignificant	0.696448	0.0409103	-0.521913	Nonsignificant	1.1721	0.13739	0.229097	Nonsignificant	0.594187	4.37e-05	-0.75101	Significant	--	--	proline-rich protein PRCC	--	ko05202 Transcriptional misregulation in cancer ko05211 Renal cell carcinoma	--	--	--
ENSBTAP00000000805.5	ELAV like RNA binding protein 1	ELAVL1	1323	1609.2	1666	1001.8	1.21633	0.220308	0.282531	Nonsignificant	0.965906	0.418325	-0.0500448	Nonsignificant	1.60631	0.0599709	0.683749	Nonsignificant	1.25926	0.114782	0.332575	Nonsignificant	1.66301	0.000944534	0.733794	Significant	0.757218	0.0131798	-0.401219	Nonsignificant	2	Molecular Function:nucleic acid binding (GO:0003676),Molecular Function:RNA binding (GO:0003723)	ELAV-like protein 1	--	ko04152 AMPK signaling pathway ko04657 IL-17 signaling pathway	RNA recognition motif (RRM) domain	J	Translation, ribosomal structure and biogenesis ;
ENSBTAP00000000814.5	ribosomal protein S17	RPS17	1964.4	1769.7	2272.9	1791.5	0.900886	0.49852	-0.150584	Nonsignificant	0.778609	0.346051	-0.361029	Nonsignificant	0.987831	0.37639	-0.0176632	Nonsignificant	1.15705	0.25114	0.210445	Nonsignificant	1.26871	0.0607698	0.343366	Nonsignificant	0.911983	0.180089	-0.132921	Nonsignificant	4	Molecular Function:structural constituent of ribosome (GO:0003735),Cellular Component:intracellular (GO:0005622),Cellular Component:ribosome (GO:0005840),Biological Process:translation (GO:0006412)	small subunit ribosomal protein S17e	--	ko03010 Ribosome	Ribosomal protein S17E	J	Translation, ribosomal structure and biogenesis ;
ENSBTAP00000000841.4	adenine phosphoribosyltransferase	APRT	802.9	504.8	813	909	0.628721	0.180041	-0.669508	Nonsignificant	0.62091	0.156711	-0.687543	Nonsignificant	0.555336	0.145323	-0.848568	Nonsignificant	1.01258	0.454476	0.018035	Nonsignificant	0.894389	0.309905	-0.161025	Nonsignificant	1.13215	0.265885	0.17906	Nonsignificant	1	Biological Process:nucleoside metabolic process (GO:0009116)	adenine phosphoribosyltransferase	2.4.2.7	ko00230 Purine metabolism ko01100 Metabolic pathways	Adenine/guanine phosphoribosyltransferase or related PRPP-binding protein	F	Nucleotide transport and metabolism ;
ENSBTAP00000000926.3	TATA-box binding protein associated factor 10	TAF10	62.5	125.4	77.3	75.2	2.0064	0.0201523	1.00461	Significant	1.62225	0.0398316	0.697997	Significant	1.66755	0.0494248	0.737733	Significant	1.2368	0.138146	0.306612	Nonsignificant	1.02793	0.368402	0.0397358	Nonsignificant	1.2032	0.142712	0.266876	Nonsignificant	1	Cellular Component:nucleus (GO:0005634)	transcription initiation factor TFIID subunit 10	--	ko03022 Basal transcription factors ko05168 Herpes simplex infection	--	--	--
ENSBTAP00000000927.4	integrin linked kinase	ILK	701.4	507.5	556.8	729.3	0.723553	0.289002	-0.46683	Nonsignificant	0.911458	0.486786	-0.133751	Nonsignificant	0.695873	0.298117	-0.523105	Nonsignificant	0.793841	0.120677	-0.333078	Nonsignificant	0.763472	0.0710817	-0.389353	Nonsignificant	1.03978	0.497594	0.056275	Nonsignificant	4	Molecular Function:protein kinase activity (GO:0004672),Molecular Function:protein binding (GO:0005515),Molecular Function:ATP binding (GO:0005524),Biological Process:protein phosphorylation (GO:0006468)	integrin-linked kinase	2.7.11.1	ko03320 PPAR signaling pathway ko04360 Axon guidance ko04510 Focal adhesion ko05100 Bacterial invasion of epithelial cells ko05213 Endometrial cancer	Ankyrin repeat	T	Signal transduction mechanisms ;
ENSBTAP00000000930.6	ubiquitin associated protein 2	UBAP2	147.8	174.3	177.6	251.5	1.1793	0.244432	0.237926	Nonsignificant	0.981419	0.399864	-0.027059	Nonsignificant	0.693042	0.294825	-0.528986	Nonsignificant	1.20162	0.18198	0.264985	Nonsignificant	0.706163	0.0257766	-0.501927	Nonsignificant	1.70162	0.000165228	0.766912	Significant	--	--	--	--	--	--	--	--
ENSBTAP00000000941.3	glucuronidase beta	GUSB	393.3	400.2	397.3	378.3	1.01754	0.376384	0.025091	Nonsignificant	1.0073	0.370197	0.0104924	Nonsignificant	1.05789	0.312158	0.0811904	Nonsignificant	1.01017	0.450378	0.0145986	Nonsignificant	1.05022	0.322863	0.070698	Nonsignificant	0.961861	0.294211	-0.0560994	Nonsignificant	1	Biological Process:carbohydrate metabolic process (GO:0005975)	beta-glucuronidase	3.2.1.31	ko00040 Pentose and glucuronate interconversions ko00531 Glycosaminoglycan degradation ko00860 Porphyrin and chlorophyll metabolism ko00983 Drug metabolism - other enzymes ko01100 Metabolic pathways ko04142 Lysosome	Beta-galactosidase/beta-glucuronidase	G	Carbohydrate transport and metabolism ;
ENSBTAP00000000943.2	cytochrome c oxidase subunit 7A2 like	COX7A2L	295.1	324	511.5	329.3	1.09793	0.305247	0.13479	Nonsignificant	0.633431	0.170023	-0.65874	Nonsignificant	0.983905	0.380252	-0.0234087	Nonsignificant	1.73331	0.000677581	0.79353	Significant	1.55329	0.00332354	0.635332	Significant	1.11589	0.301501	0.158199	Nonsignificant	3	Molecular Function:cytochrome-c oxidase activity (GO:0004129),Cellular Component:mitochondrial respiratory chain (GO:0005746),Molecular Function:electron carrier activity (GO:0009055)	cytochrome c oxidase subunit 7a	--	ko00190 Oxidative phosphorylation ko04260 Cardiac muscle contraction ko04932 Non-alcoholic fatty liver disease (NAFLD) ko05010 Alzheimer's disease ko05012 Parkinson's disease ko05016 Huntington's disease	--	--	--
ENSBTAP00000000982.6	death associated protein kinase 1	DAPK1	70.8	33	51.6	61.2	0.466102	0.0464981	-1.10128	Significant	0.639535	0.176667	-0.644905	Nonsignificant	0.539216	0.130188	-0.891066	Nonsignificant	0.728814	0.0614293	-0.456378	Nonsignificant	0.843137	0.195331	-0.246161	Nonsignificant	0.864407	0.0983101	-0.210218	Nonsignificant	5	Molecular Function:protein kinase activity (GO:0004672),Molecular Function:protein binding (GO:0005515),Molecular Function:ATP binding (GO:0005524),Biological Process:protein phosphorylation (GO:0006468),Biological Process:signal transduction (GO:0007165)	death-associated protein kinase	2.7.11.1	ko04140 Autophagy - animal ko05200 Pathways in cancer ko05219 Bladder cancer	Chromosome segregation ATPase	D	Cell cycle control, cell division, chromosome partitioning ;
ENSBTAP00000001007.3	neudesin neurotrophic factor	NENF	1223.3	1212.1	1347.4	1453	0.990844	0.402446	-0.0132695	Nonsignificant	0.899584	0.497836	-0.152669	Nonsignificant	0.834205	0.457648	-0.261526	Nonsignificant	1.10145	0.358579	0.1394	Nonsignificant	0.927323	0.391999	-0.108856	Nonsignificant	1.18777	0.164953	0.248256	Nonsignificant	--	--	--	--	--	--	--	--
ENSBTAP00000001013.4	GIPC PDZ domain containing family member 1	GIPC1	76.6	51.9	69.6	89.8	0.677546	0.23449	-0.56161	Nonsignificant	0.74569	0.304035	-0.423353	Nonsignificant	0.577951	0.167653	-0.790981	Nonsignificant	0.908616	0.279281	-0.138257	Nonsignificant	0.775056	0.0845145	-0.367628	Nonsignificant	1.17232	0.189687	0.229371	Nonsignificant	1	Molecular Function:protein binding (GO:0005515)	PDZ domain-containing protein GIPC	--	--	--	--	--
ENSBTAP00000001045.2	protein phosphatase 1 regulatory subunit 7	PPP1R7	641.5	454.2	551	663.1	0.708028	0.270363	-0.498122	Nonsignificant	0.824319	0.404499	-0.278725	Nonsignificant	0.684965	0.285451	-0.545899	Nonsignificant	0.858924	0.203467	-0.219397	Nonsignificant	0.830946	0.171605	-0.267174	Nonsignificant	1.03367	0.485825	0.0477772	Nonsignificant	1	Molecular Function:protein binding (GO:0005515)	protein phosphatase 1 regulatory subunit 7	--	--	Leucine-rich repeat (LRR) protein	K	Transcription ;
ENSBTAP00000001054.4	mitochondrial ribosomal protein L9	MRPL9	188.6	135.9	194.5	176.3	0.720573	0.285409	-0.472784	Nonsignificant	0.698715	0.245475	-0.517225	Nonsignificant	0.770845	0.385583	-0.375487	Nonsignificant	1.03128	0.4861	0.0444405	Nonsignificant	1.10323	0.228639	0.141738	Nonsignificant	0.934783	0.229153	-0.0972972	Nonsignificant	4	Molecular Function:structural constituent of ribosome (GO:0003735),Cellular Component:intracellular (GO:0005622),Cellular Component:ribosome (GO:0005840),Biological Process:translation (GO:0006412)	large subunit ribosomal protein L9	--	ko03010 Ribosome	Ribosomal protein L9	J	Translation, ribosomal structure and biogenesis ;
ENSBTAP00000001063.4	MOB kinase activator 3B	MOB3B	160.9	161.9	175.3	159.4	1.00622	0.387297	0.00893866	Nonsignificant	0.92356	0.471115	-0.114723	Nonsignificant	1.01568	0.349787	0.0224514	Nonsignificant	1.0895	0.384422	0.123662	Nonsignificant	1.09975	0.23419	0.137174	Nonsignificant	0.990677	0.369247	-0.0135127	Nonsignificant	--	--	--	--	--	--	--	--
ENSBTAP00000001071.5	COPI coat complex subunit epsilon	COPE	454.3	351.6	471.4	441.6	0.773938	0.35037	-0.36971	Nonsignificant	0.745863	0.304255	-0.423017	Nonsignificant	0.796196	0.414775	-0.328805	Nonsignificant	1.03764	0.496748	0.0533065	Nonsignificant	1.06748	0.289931	0.0942116	Nonsignificant	0.972045	0.320189	-0.0409051	Nonsignificant	1	Molecular Function:structural molecule activity (GO:0005198)	coatomer subunit epsilon	--	--	--	--	--
ENSBTAP00000001091.2	mitochondrial ribosomal protein S26	MRPS26	477.6	809.4	502.1	449.7	1.69472	0.0527186	0.76105	Nonsignificant	1.61203	0.0414776	0.688878	Significant	1.79987	0.0325038	0.84789	Significant	1.0513	0.472019	0.0721719	Nonsignificant	1.11652	0.208309	0.159012	Nonsignificant	0.941583	0.244864	-0.08684	Nonsignificant	1	Cellular Component:mitochondrial small ribosomal subunit (GO:0005763)	small subunit ribosomal protein S26	--	--	--	--	--
ENSBTAP00000001098.2	Tax1 binding protein 3	TAX1BP3	208.2	71.7	111.9	102.6	0.34438	0.00708331	-1.53793	Significant	0.640751	0.178003	-0.642165	Nonsignificant	0.69883	0.30156	-0.516986	Nonsignificant	0.537464	0.00207896	-0.89576	Significant	1.09064	0.249132	0.125179	Nonsignificant	0.492795	8.15e-08	-1.02094	Significant	3	Molecular Function:protein binding (GO:0005515),Biological Process:Rho protein signal transduction (GO:0007266),Biological Process:regulation of Wnt signaling pathway (GO:0030111)	--	--	--	--	--	--
ENSBTAP00000001099.6	endoplasmic reticulum oxidoreductase 1 beta	ERO1B	65.7	39.8	82.4	84.2	0.605784	0.156211	-0.723125	Nonsignificant	0.48301	0.0457752	-1.04988	Significant	0.472684	0.0759192	-1.08105	Nonsignificant	1.25419	0.119762	0.326751	Nonsignificant	0.978622	0.478877	-0.0311759	Nonsignificant	1.28158	0.0633269	0.357927	Nonsignificant	3	Molecular Function:protein disulfide isomerase activity (GO:0003756),Cellular Component:endoplasmic reticulum (GO:0005783),Biological Process:oxidation-reduction process (GO:0055114)	ERO1-like protein beta	1.8.4.-	ko04141 Protein processing in endoplasmic reticulum	--	--	--
ENSBTAP00000001108.6	keratin 8	KRT8	13636.6	9615.2	9190.4	11653.5	0.705102	0.266874	-0.504095	Nonsignificant	1.04622	0.328374	0.0651892	Nonsignificant	0.825091	0.447485	-0.277375	Nonsignificant	0.673951	0.0298596	-0.569284	Nonsignificant	0.788639	0.10228	-0.342564	Nonsignificant	0.854575	0.0850997	-0.226721	Nonsignificant	3	Molecular Function:structural molecule activity (GO:0005198),Cellular Component:intermediate filament (GO:0005882),Cellular Component:keratin filament (GO:0045095)	type II keratin, basic	--	--	--	--	--
ENSBTAP00000001128.2	protein phosphatase 1 regulatory inhibitor subunit 2	PPP1R2	114.2	235.6	141.6	90.6	2.06305	0.0169278	1.04478	Significant	1.66384	0.0337639	0.734518	Significant	2.60044	0.00268683	1.37876	Significant	1.23993	0.134682	0.310259	Nonsignificant	1.56291	0.00298353	0.644238	Significant	0.793345	0.0291384	-0.33398	Nonsignificant	3	Molecular Function:protein phosphatase inhibitor activity (GO:0004864),Biological Process:regulation of signal transduction (GO:0009966),Biological Process:regulation of phosphoprotein phosphatase activity (GO:0043666)	protein phosphatase inhibitor 2	--	--	--	--	--
ENSBTAP00000001130.5	small nuclear ribonucleoprotein U5 subunit 200	SNRNP200	641.7	548.9	593.4	574.9	0.855384	0.448798	-0.225356	Nonsignificant	0.925008	0.469255	-0.112462	Nonsignificant	0.954775	0.40976	-0.0667677	Nonsignificant	0.924731	0.305514	-0.112894	Nonsignificant	1.03218	0.35947	0.0456939	Nonsignificant	0.895902	0.149181	-0.158588	Nonsignificant	2	Molecular Function:nucleic acid binding (GO:0003676),Molecular Function:ATP binding (GO:0005524)	pre-mRNA-splicing helicase BRR2	3.6.4.13	ko03040 Spliceosome	Replicative superfamily II helicase	L	Replication, recombination and repair ;
ENSBTAP00000001140.5	nucleoredoxin	NXN	234	162.2	183.4	216.2	0.693162	0.252729	-0.528735	Nonsignificant	0.884406	0.479486	-0.17722	Nonsignificant	0.750231	0.361611	-0.414593	Nonsignificant	0.783761	0.109887	-0.351515	Nonsignificant	0.848289	0.205817	-0.237373	Nonsignificant	0.923932	0.205076	-0.114142	Nonsignificant	1	Biological Process:cell redox homeostasis (GO:0045454)	nucleoredoxin	1.8.1.8	--	Thiol-disulfide isomerase or thioredoxin	O	Posttranslational modification, protein turnover, chaperones ;
ENSBTAP00000001147.6	solute carrier family 38 member 1	SLC38A1	540.1	532.9	630.9	539.4	0.986669	0.406629	-0.0193617	Nonsignificant	0.844666	0.430235	-0.243547	Nonsignificant	0.98795	0.376274	-0.0174907	Nonsignificant	1.16812	0.232513	0.224185	Nonsignificant	1.16963	0.140076	0.226056	Nonsignificant	0.998704	0.390819	-0.00187103	Nonsignificant	--	--	solute carrier family 38 (sodium-coupled neutral amino acid transporter), member 1	--	ko04724 Glutamatergic synapse ko04727 GABAergic synapse	--	--	--
ENSBTAP00000001167.1	electron transfer flavoprotein subunit beta lysine methyltransferase	ETFBKMT	413.3	274.1	404.2	413.4	0.663199	0.218043	-0.592487	Nonsignificant	0.67813	0.220748	-0.560367	Nonsignificant	0.663038	0.260206	-0.592836	Nonsignificant	0.977982	0.395357	-0.03212	Nonsignificant	0.977746	0.480934	-0.0324691	Nonsignificant	1.00024	0.394973	0.000349025	Nonsignificant	--	--	--	--	--	Predicted nicotinamide N-methyase	R	General function prediction only ;
ENSBTAP00000001172.5	katanin catalytic subunit A1	KATNA1	355.5	416.5	336.4	387	1.17159	0.249725	0.228467	Nonsignificant	1.23811	0.171903	0.308139	Nonsignificant	1.07623	0.296819	0.105983	Nonsignificant	0.946273	0.341428	-0.0796719	Nonsignificant	0.869251	0.251061	-0.202156	Nonsignificant	1.08861	0.366943	0.122484	Nonsignificant	1	Molecular Function:ATP binding (GO:0005524)	katanin p60 ATPase-containing subunit A1	3.6.4.3	--	ATP-dependent 26S proteasome regulatory subunit	O	Posttranslational modification, protein turnover, chaperones ;
ENSBTAP00000001187.5	phosphoglycerate kinase 1	PGK1	4528.2	3287	3870.1	4135.3	0.725895	0.29183	-0.462166	Nonsignificant	0.849332	0.436094	-0.235599	Nonsignificant	0.794864	0.413252	-0.331221	Nonsignificant	0.854666	0.197415	-0.226567	Nonsignificant	0.935869	0.413797	-0.0956212	Nonsignificant	0.913233	0.182624	-0.130946	Nonsignificant	2	Molecular Function:phosphoglycerate kinase activity (GO:0004618),Biological Process:glycolytic process (GO:0006096)	phosphoglycerate kinase	2.7.2.3	ko00010 Glycolysis / Gluconeogenesis ko01100 Metabolic pathways ko01200 Carbon metabolism ko01230 Biosynthesis of amino acids	3-phosphoglycerate kinase	G	Carbohydrate transport and metabolism ;
ENSBTAP00000001193.3	leucine rich repeat containing 8 VRAC subunit C	LRRC8C	119.1	63.6	111.6	124.8	0.534005	0.0913722	-0.905075	Nonsignificant	0.569892	0.107499	-0.811238	Nonsignificant	0.509615	0.10431	-0.972519	Nonsignificant	0.937028	0.325915	-0.0938364	Nonsignificant	0.894231	0.309521	-0.161281	Nonsignificant	1.04786	0.475136	0.0674445	Nonsignificant	1	Molecular Function:protein binding (GO:0005515)	volume-regulated anion channel	--	--	Leucine-rich repeat (LRR) protein	K	Transcription ;
ENSBTAP00000001245.3	tubulin folding cofactor C	TBCC	1319.5	1341.1	1296	1350.8	1.01637	0.377505	0.0234255	Nonsignificant	1.0348	0.340292	0.0493511	Nonsignificant	0.992819	0.371523	-0.0103973	Nonsignificant	0.98219	0.402558	-0.0259256	Nonsignificant	0.959431	0.474035	-0.0597484	Nonsignificant	1.02372	0.4588	0.0338227	Nonsignificant	2	Biological Process:post-chaperonin tubulin folding pathway (GO:0007023),Molecular Function:tubulin binding (GO:0015631)	tubulin-specific chaperone C	--	--	--	--	--
ENSBTAP00000001250.6	lysophosphatidylcholine acyltransferase 1	LPCAT1	258.4	351.8	155	157	1.36146	0.144732	0.445149	Nonsignificant	2.26968	0.00294131	1.18249	Significant	2.24076	0.00810732	1.16399	Significant	0.599845	0.00844958	-0.737338	Significant	0.987261	0.458745	-0.0184963	Nonsignificant	0.607585	8.27e-05	-0.718842	Significant	2	Molecular Function:calcium ion binding (GO:0005509),Biological Process:metabolic process (GO:0008152)	--	--	ko00564 Glycerophospholipid metabolism ko00565 Ether lipid metabolism ko01100 Metabolic pathways	1-acyl-sn-glycerol-3-phosphate acyltransferase	I	Lipid transport and metabolism ;
ENSBTAP00000001266.5	CDKN2A interacting protein	CDKN2AIP	783.7	1318.9	997.7	868.7	1.68291	0.0546695	0.750962	Nonsignificant	1.32194	0.126712	0.402657	Nonsignificant	1.51825	0.0790916	0.602405	Nonsignificant	1.27306	0.102075	0.348305	Nonsignificant	1.1485	0.164794	0.199748	Nonsignificant	1.10846	0.318657	0.148557	Nonsignificant	--	--	--	--	--	--	--	--
ENSBTAP00000001290.4	isoleucyl-tRNA synthetase 1	IARS1	392	250.7	267.4	322.5	0.639541	0.191709	-0.644892	Nonsignificant	0.937547	0.453312	-0.0930375	Nonsignificant	0.777364	0.393126	-0.363337	Nonsignificant	0.682143	0.0335968	-0.551854	Nonsignificant	0.829147	0.16824	-0.2703	Nonsignificant	0.822704	0.0506641	-0.281554	Nonsignificant	7	Molecular Function:nucleotide binding (GO:0000166),Molecular Function:aminoacyl-tRNA ligase activity (GO:0004812),Molecular Function:isoleucine-tRNA ligase activity (GO:0004822),Molecular Function:ATP binding (GO:0005524),Cellular Component:cytoplasm (GO:0005737),Biological Process:tRNA aminoacylation for protein translation (GO:0006418),Biological Process:isoleucyl-tRNA aminoacylation (GO:000642…	isoleucyl-tRNA synthetase	6.1.1.5	ko00970 Aminoacyl-tRNA biosynthesis	Isoleucyl-tRNA synthetase	J	Translation, ribosomal structure and biogenesis ;
ENSBTAP00000001303.4	RAB10, member RAS oncogene family	RAB10	471.1	381	543.2	471.3	0.808745	0.392837	-0.306242	Nonsignificant	0.701399	0.24875	-0.511692	Nonsignificant	0.808402	0.428677	-0.306855	Nonsignificant	1.15305	0.258103	0.20545	Nonsignificant	1.15256	0.159804	0.204838	Nonsignificant	1.00042	0.395467	0.000612349	Nonsignificant	2	Molecular Function:GTP binding (GO:0005525),Biological Process:small GTPase mediated signal transduction (GO:0007264)	Ras-related protein Rab-10	--	ko04144 Endocytosis ko04152 AMPK signaling pathway	GTPase SAR1 family domain	R	General function prediction only ;
ENSBTAP00000001309.5	proteasome subunit alpha 2	PSMA2	187.4	234.5	232.8	225.6	1.25133	0.199422	0.323467	Nonsignificant	1.0073	0.370194	0.0104969	Nonsignificant	1.03945	0.3282	0.0558209	Nonsignificant	1.24226	0.132145	0.31297	Nonsignificant	1.03191	0.360022	0.045324	Nonsignificant	1.20384	0.141839	0.267646	Nonsignificant	5	Molecular Function:endopeptidase activity (GO:0004175),Molecular Function:threonine-type endopeptidase activity (GO:0004298),Cellular Component:proteasome core complex (GO:0005839),Biological Process:ubiquitin-dependent protein catabolic process (GO:0006511),Biological Process:proteolysis involved in cellular protein catabolic process (GO:0051603)	20S proteasome subunit alpha 2	3.4.25.1	ko03050 Proteasome	20S proteasome, alpha and beta subunits	O	Posttranslational modification, protein turnover, chaperones ;
ENSBTAP00000001313.4	mitochondrial ribosomal protein L32	MRPL32	122.5	168.9	218.5	159.3	1.37878	0.137501	0.463388	Nonsignificant	0.772998	0.338865	-0.371464	Nonsignificant	1.06026	0.310139	0.0844231	Nonsignificant	1.78367	0.000357778	0.834852	Significant	1.37163	0.0228807	0.455887	Nonsignificant	1.30041	0.0511781	0.378965	Nonsignificant	3	Molecular Function:structural constituent of ribosome (GO:0003735),Biological Process:translation (GO:0006412),Cellular Component:large ribosomal subunit (GO:0015934)	large subunit ribosomal protein L32	--	ko03010 Ribosome	--	--	--
ENSBTAP00000001344.5	transmembrane 9 superfamily member 4	TM9SF4	323.5	195.7	244.4	278.4	0.604946	0.155365	-0.725122	Nonsignificant	0.800736	0.374402	-0.320601	Nonsignificant	0.702945	0.306356	-0.508515	Nonsignificant	0.755487	0.082761	-0.404521	Nonsignificant	0.877874	0.270749	-0.187915	Nonsignificant	0.860587	0.0930281	-0.216607	Nonsignificant	1	Cellular Component:integral component of membrane (GO:0016021)	transmembrane 9 superfamily member 2/4	--	--	--	--	--
ENSBTAP00000001346.4	STE20 like kinase	SLK	274.4	375.6	235.6	272.8	1.3688	0.141622	0.452917	Nonsignificant	1.59423	0.0445024	0.672858	Significant	1.37683	0.12265	0.461353	Nonsignificant	0.858601	0.203004	-0.219941	Nonsignificant	0.863636	0.238562	-0.211504	Nonsignificant	0.994169	0.378607	-0.00843684	Nonsignificant	5	Molecular Function:protein kinase activity (GO:0004672),Molecular Function:protein serine/threonine kinase activity (GO:0004674),Molecular Function:protein binding (GO:0005515),Molecular Function:ATP binding (GO:0005524),Biological Process:protein phosphorylation (GO:0006468)	STE20-like kinase	2.7.11.1	ko04114 Oocyte meiosis	Serine/threonine protein kinase	T	Signal transduction mechanisms ;
ENSBTAP00000001374.5	3-hydroxyisobutyrate dehydrogenase	HIBADH	306.1	240.6	346.5	357.5	0.786018	0.365139	-0.347366	Nonsignificant	0.694372	0.240201	-0.526219	Nonsignificant	0.673007	0.271641	-0.571307	Nonsignificant	1.13198	0.29679	0.178852	Nonsignificant	0.969231	0.498906	-0.0450879	Nonsignificant	1.16792	0.197201	0.22394	Nonsignificant	4	Molecular Function:phosphogluconate dehydrogenase (decarboxylating) activity (GO:0004616),Molecular Function:3-hydroxyisobutyrate dehydrogenase activity (GO:0008442),Molecular Function:NAD binding (GO:0051287),Biological Process:oxidation-reduction process (GO:0055114)	3-hydroxyisobutyrate dehydrogenase	1.1.1.31	ko00280 Valine, leucine and isoleucine degradation ko01100 Metabolic pathways	3-hydroxyisobutyrate dehydrogenase or related beta-hydroxyacid dehydrogenase	I	Lipid transport and metabolism ;
ENSBTAP00000001376.5	splicing factor 1	SF1	725.2	946.7	521	558.9	1.30543	0.170578	0.384528	Nonsignificant	1.81708	0.0182678	0.861624	Significant	1.69386	0.0454772	0.760317	Significant	0.718423	0.0542174	-0.477096	Nonsignificant	0.932188	0.404396	-0.101307	Nonsignificant	0.770684	0.0179923	-0.375789	Nonsignificant	4	Molecular Function:nucleic acid binding (GO:0003676),Molecular Function:RNA binding (GO:0003723),Molecular Function:zinc ion binding (GO:0008270),Molecular Function:pre-mRNA branch point binding (GO:0045131)	splicing factor 1	--	--	--	--	--
ENSBTAP00000001440.3	four and a half LIM domains 2	FHL2	2627	2682.3	2717.6	2579.7	1.02105	0.37305	0.0300544	Nonsignificant	0.987011	0.393332	-0.0188625	Nonsignificant	1.03977	0.327914	0.0562673	Nonsignificant	1.03449	0.491475	0.0489169	Nonsignificant	1.05346	0.316538	0.0751298	Nonsignificant	0.981995	0.346177	-0.0262129	Nonsignificant	1	Molecular Function:zinc ion binding (GO:0008270)	four and a half LIM domains protein 2	--	ko04380 Osteoclast differentiation	--	--	--
ENSBTAP00000001451.3	protein activator of interferon induced protein kinase EIF2AK2	PRKRA	126.2	155.4	126	153.1	1.23138	0.211105	0.300275	Nonsignificant	1.23333	0.174857	0.302563	Nonsignificant	1.01502	0.350402	0.0215122	Nonsignificant	0.998415	0.430321	-0.00228818	Nonsignificant	0.822992	0.156993	-0.281051	Nonsignificant	1.21315	0.129626	0.278762	Nonsignificant	3	Molecular Function:double-stranded RNA binding (GO:0003725),Molecular Function:enzyme activator activity (GO:0008047),Biological Process:production of siRNA involved in RNA interference (GO:0030422)	--	--	--	dsRNA-specific ribonuclease	K	Transcription ;
ENSBTAP00000001463.3	annexin A4	ANXA4	2861.3	2540.1	3008.8	3116.4	0.887743	0.486504	-0.171785	Nonsignificant	0.844224	0.429678	-0.244303	Nonsignificant	0.815075	0.436226	-0.294995	Nonsignificant	1.05155	0.471421	0.0725174	Nonsignificant	0.965473	0.489393	-0.0506922	Nonsignificant	1.08916	0.365566	0.12321	Nonsignificant	2	Molecular Function:calcium ion binding (GO:0005509),Molecular Function:calcium-dependent phospholipid binding (GO:0005544)	annexin A4	--	--	Tfp pilus assembly protein FimV	NW	Cell motility ; Extracellular structures ;
ENSBTAP00000001464.3	calcyclin binding protein	CACYBP	788.8	909.8	961.5	718.7	1.1534	0.2626	0.20589	Nonsignificant	0.94623	0.442436	-0.0797374	Nonsignificant	1.2659	0.171672	0.34016	Nonsignificant	1.21894	0.159255	0.285627	Nonsignificant	1.33783	0.031877	0.419897	Nonsignificant	0.911131	0.178371	-0.13427	Nonsignificant	--	--	calcyclin binding protein	--	ko04310 Wnt signaling pathway	--	--	--
ENSBTAP00000001465.3	mitochondrial ribosomal protein S14	MRPS14	108.7	68	126.2	129.3	0.625575	0.176698	-0.676745	Nonsignificant	0.538827	0.0820327	-0.892105	Nonsignificant	0.525909	0.118233	-0.927116	Nonsignificant	1.16099	0.244388	0.21536	Nonsignificant	0.976025	0.484978	-0.0350104	Nonsignificant	1.18951	0.162321	0.25037	Nonsignificant	4	Molecular Function:structural constituent of ribosome (GO:0003735),Cellular Component:intracellular (GO:0005622),Cellular Component:ribosome (GO:0005840),Biological Process:translation (GO:0006412)	small subunit ribosomal protein S14	--	ko03010 Ribosome	Ribosomal protein S14	J	Translation, ribosomal structure and biogenesis ;
ENSBTAP00000001470.5	NADH:ubiquinone oxidoreductase complex assembly factor 7	NDUFAF7	99.9	70.4	95.8	114.8	0.704705	0.266401	-0.504909	Nonsignificant	0.734864	0.290344	-0.44445	Nonsignificant	0.61324	0.204669	-0.705475	Nonsignificant	0.958959	0.362901	-0.060459	Nonsignificant	0.834495	0.178349	-0.261025	Nonsignificant	1.14915	0.231544	0.200566	Nonsignificant	--	--	--	--	--	SAM-dependent methyltransferase, MidA family	R	General function prediction only ;
ENSBTAP00000001507.5	serrate, RNA effector molecule	SRRT	1331.7	1540.1	1576.8	1247.4	1.15649	0.260372	0.209755	Nonsignificant	0.976725	0.405398	-0.0339757	Nonsignificant	1.23465	0.188395	0.3041	Nonsignificant	1.18405	0.207391	0.243731	Nonsignificant	1.26407	0.0633531	0.338076	Nonsignificant	0.936697	0.23353	-0.0943449	Nonsignificant	--	--	--	--	--	--	--	--
ENSBTAP00000001511.6	KIAA1324	KIAA1324	217.5	222.6	295	265.7	1.02345	0.370782	0.0334382	Nonsignificant	0.754576	0.315332	-0.406261	Nonsignificant	0.837787	0.461619	-0.255345	Nonsignificant	1.35632	0.0477704	0.4397	Nonsignificant	1.11027	0.217701	0.150917	Nonsignificant	1.22161	0.119259	0.288783	Nonsignificant	--	--	--	--	--	--	--	--
ENSBTAP00000001518.4	clathrin light chain A	CLTA	689.4	909.5	887.9	710.1	1.31926	0.163834	0.399732	Nonsignificant	1.02433	0.35148	0.0346764	Nonsignificant	1.28081	0.164175	0.357051	Nonsignificant	1.28793	0.0897026	0.365056	Nonsignificant	1.25039	0.0715238	0.322375	Nonsignificant	1.03003	0.475941	0.0426809	Nonsignificant	5	Molecular Function:structural molecule activity (GO:0005198),Biological Process:intracellular protein transport (GO:0006886),Biological Process:vesicle-mediated transport (GO:0016192),Cellular Component:clathrin coat of trans-Golgi network vesicle (GO:0030130),Cellular Component:clathrin coat of coated pit (GO:0030132)	clathrin light chain A	--	ko04142 Lysosome ko04144 Endocytosis ko04721 Synaptic vesicle cycle ko04961 Endocrine and other factor-regulated calcium reabsorption ko05016 Huntington's disease ko05100 Bacterial invasion of epithelial cells	--	--	--
ENSBTAP00000001519.5	ADAM metallopeptidase domain 17	ADAM17	1135.5	1344.2	1273.2	1196.1	1.1838	0.241386	0.24342	Nonsignificant	1.05577	0.318645	0.0782887	Nonsignificant	1.12382	0.259808	0.16841	Nonsignificant	1.12127	0.317734	0.165131	Nonsignificant	1.06446	0.295546	0.0901211	Nonsignificant	1.05337	0.459964	0.0750103	Nonsignificant	2	Molecular Function:metalloendopeptidase activity (GO:0004222),Biological Process:proteolysis (GO:0006508)	disintegrin and metalloproteinase domain-containing protein 17	3.4.24.86	ko04330 Notch signaling pathway ko05010 Alzheimer's disease	--	--	--
ENSBTAP00000001572.3	SH2 domain containing 4A	SH2D4A	548.6	900	549.8	555.9	1.64054	0.0622716	0.71417	Nonsignificant	1.63696	0.0375738	0.711018	Significant	1.619	0.0576184	0.6951	Nonsignificant	1.00219	0.436766	0.00315228	Nonsignificant	0.989027	0.454664	-0.0159185	Nonsignificant	1.01331	0.430438	0.0190708	Nonsignificant	--	--	SH2 domain-containing protein 4A	--	--	--	--	--
ENSBTAP00000001580.5	syntaxin 12	STX12	153.2	92.9	158.7	179.2	0.606397	0.156831	-0.721666	Nonsignificant	0.585381	0.121521	-0.772552	Nonsignificant	0.518415	0.111729	-0.94782	Nonsignificant	1.0359	0.49384	0.0508858	Nonsignificant	0.885603	0.288855	-0.175269	Nonsignificant	1.16971	0.194116	0.226154	Nonsignificant	2	Molecular Function:protein binding (GO:0005515),Cellular Component:membrane (GO:0016020)	syntaxin 12/13	--	ko04145 Phagosome	--	--	--
ENSBTAP00000001589.5	death associated protein 3	DAP3	506.3	517.1	462.4	510.1	1.02133	0.372784	0.0304508	Nonsignificant	1.1183	0.260077	0.161302	Nonsignificant	1.01372	0.351614	0.0196632	Nonsignificant	0.913293	0.286827	-0.130851	Nonsignificant	0.906489	0.339576	-0.141639	Nonsignificant	1.00751	0.41466	0.0107876	Nonsignificant	3	Cellular Component:mitochondrial ribosome (GO:0005761),Biological Process:apoptotic process (GO:0006915),Cellular Component:small ribosomal subunit (GO:0015935)	small subunit ribosomal protein S29	--	--	--	--	--
ENSBTAP00000001597.4	serpin peptidase inhibitor, clade B (ovalbumin), member 8	SERPINB8	424.5	193.2	343.6	468.3	0.455124	0.0408688	-1.13567	Significant	0.562282	0.100925	-0.830635	Nonsignificant	0.412556	0.0399876	-1.27734	Significant	0.809423	0.138481	-0.305035	Nonsignificant	0.733718	0.0434633	-0.446703	Nonsignificant	1.10318	0.331158	0.141668	Nonsignificant	1	Cellular Component:extracellular space (GO:0005615)	serpin B8	--	--	Serine protease inhibitor	O	Posttranslational modification, protein turnover, chaperones ;
ENSBTAP00000001619.3	RNA binding motif protein 14	RBM14	2003.7	1630.5	1566.9	1829.7	0.813745	0.398902	-0.297352	Nonsignificant	1.04059	0.334213	0.0574013	Nonsignificant	0.89113	0.47918	-0.166293	Nonsignificant	0.782003	0.108066	-0.354753	Nonsignificant	0.85637	0.222788	-0.223694	Nonsignificant	0.913161	0.182477	-0.131059	Nonsignificant	1	Molecular Function:nucleic acid binding (GO:0003676)	RNA-binding protein 14	--	--	RNA recognition motif (RRM) domain	J	Translation, ribosomal structure and biogenesis ;
ENSBTAP00000001642.6	plasminogen activator, tissue type	PLAT	223.1	511.2	320.8	314.7	2.29135	0.00842212	1.1962	Significant	1.59352	0.0446276	0.672214	Significant	1.6244	0.0566435	0.699911	Nonsignificant	1.43792	0.0210249	0.523984	Nonsignificant	1.01938	0.386664	0.027697	Nonsignificant	1.41058	0.013032	0.496287	Nonsignificant	4	Molecular Function:serine-type endopeptidase activity (GO:0004252),Molecular Function:protein binding (GO:0005515),Cellular Component:extracellular region (GO:0005576),Biological Process:proteolysis (GO:0006508)	tissue plasminogen activator	3.4.21.68	ko04371 Apelin signaling pathway ko04610 Complement and coagulation cascades ko05202 Transcriptional misregulation in cancer ko05215 Prostate cancer ko05418 Fluid shear stress and atherosclerosis	Secreted trypsin-like serine protease	O	Posttranslational modification, protein turnover, chaperones ;
ENSBTAP00000001668.2	heterogeneous nuclear ribonucleoprotein C	HNRNPC	772.1	719.4	1094.5	757.7	0.931745	0.46422	-0.101994	Nonsignificant	0.657286	0.196526	-0.605406	Nonsignificant	0.949452	0.415311	-0.0748326	Nonsignificant	1.41756	0.0259683	0.503412	Nonsignificant	1.4445	0.0108444	0.530573	Nonsignificant	0.98135	0.344477	-0.027161	Nonsignificant	1	Molecular Function:nucleic acid binding (GO:0003676)	heterogeneous nuclear ribonucleoprotein C1/C2	--	ko03040 Spliceosome	RNA recognition motif (RRM) domain	J	Translation, ribosomal structure and biogenesis ;
ENSBTAP00000001671.4	transmembrane protein 165	TMEM165	339.7	256.5	307.6	347.1	0.755078	0.327311	-0.405302	Nonsignificant	0.833875	0.416619	-0.262097	Nonsignificant	0.73898	0.348472	-0.436393	Nonsignificant	0.905505	0.274294	-0.143206	Nonsignificant	0.8862	0.290271	-0.174296	Nonsignificant	1.02178	0.453526	0.0310901	Nonsignificant	--	--	--	--	--	Putative Ca2+/H+ antiporter, TMEM165/GDT1 family	R	General function prediction only ;
ENSBTAP00000001674.5	plasminogen	PLG	1680.7	3587.3	2139.4	3026.4	2.13441	0.0135972	1.09384	Significant	1.67678	0.0320671	0.745692	Significant	1.18534	0.217735	0.245296	Nonsignificant	1.27292	0.1022	0.348144	Nonsignificant	0.706913	0.0261696	-0.500396	Nonsignificant	1.80068	3.14e-05	0.84854	Significant	2	Molecular Function:serine-type endopeptidase activity (GO:0004252),Biological Process:proteolysis (GO:0006508)	plasminogen	3.4.21.7	ko04080 Neuroactive ligand-receptor interaction ko04610 Complement and coagulation cascades ko05150 Staphylococcus aureus infection ko05164 Influenza A	Secreted trypsin-like serine protease	O	Posttranslational modification, protein turnover, chaperones ;
ENSBTAP00000001687.4	ClpB homolog, mitochondrial AAA ATPase chaperonin	CLPB	329.3	463.9	264.3	324.7	1.40875	0.125776	0.494411	Nonsignificant	1.7552	0.0234292	0.811637	Significant	1.4287	0.104528	0.514706	Nonsignificant	0.802612	0.130532	-0.317226	Nonsignificant	0.813982	0.141305	-0.296931	Nonsignificant	0.986031	0.356862	-0.0202951	Nonsignificant	2	Molecular Function:protein binding (GO:0005515),Molecular Function:ATP binding (GO:0005524)	ATP-dependent Clp protease ATP-binding subunit ClpB	--	ko04213 Longevity regulating pathway - multiple species	ATP-dependent Clp protease ATP-binding subunit ClpA	O	Posttranslational modification, protein turnover, chaperones ;
ENSBTAP00000001699.2	mitochondrial ribosomal protein L18	MRPL18	342.4	430.1	451.5	399	1.25613	0.196699	0.328989	Nonsignificant	0.952602	0.434545	-0.0700539	Nonsignificant	1.07794	0.295413	0.108283	Nonsignificant	1.31863	0.0680803	0.399043	Nonsignificant	1.13158	0.186878	0.178337	Nonsignificant	1.1653	0.20176	0.220706	Nonsignificant	4	Molecular Function:structural constituent of ribosome (GO:0003735),Cellular Component:intracellular (GO:0005622),Cellular Component:ribosome (GO:0005840),Biological Process:translation (GO:0006412)	large subunit ribosomal protein L18	--	ko03010 Ribosome	Ribosomal protein L18	J	Translation, ribosomal structure and biogenesis ;
ENSBTAP00000001725.5	frataxin	FXN	238.3	175.4	236.1	254.7	0.736047	0.304128	-0.44213	Nonsignificant	0.742906	0.300506	-0.428749	Nonsignificant	0.688653	0.289728	-0.53815	Nonsignificant	0.990768	0.417241	-0.0133809	Nonsignificant	0.926973	0.391109	-0.109401	Nonsignificant	1.06882	0.418205	0.09602	Nonsignificant	2	Molecular Function:ferric iron binding (GO:0008199),Biological Process:iron-sulfur cluster assembly (GO:0016226)	frataxin	1.16.3.1	ko00860 Porphyrin and chlorophyll metabolism	Iron-binding protein CyaY, frataxin homolog	P	Inorganic ion transport and metabolism ;
ENSBTAP00000001731.3	mortality factor 4 like 2	MORF4L2	260.6	148.8	257	286.2	0.57099	0.122766	-0.808463	Nonsignificant	0.578988	0.115631	-0.788394	Nonsignificant	0.519916	0.113018	-0.943649	Nonsignificant	0.986186	0.409397	-0.0200687	Nonsignificant	0.897973	0.318618	-0.155255	Nonsignificant	1.09823	0.343097	0.135187	Nonsignificant	2	Cellular Component:nucleus (GO:0005634),Biological Process:chromatin organization (GO:0006325)	mortality factor 4-like protein 2	--	--	--	--	--
ENSBTAP00000001734.3	tRNA methyltransferase 6	TRMT6	520.2	591.7	622.9	573.6	1.13745	0.274336	0.185799	Nonsignificant	0.949912	0.437868	-0.0741347	Nonsignificant	1.03156	0.335257	0.0448209	Nonsignificant	1.19742	0.187835	0.259934	Nonsignificant	1.08595	0.257079	0.118956	Nonsignificant	1.10265	0.332421	0.140979	Nonsignificant	2	Biological Process:tRNA methylation (GO:0030488),Cellular Component:tRNA (m1A) methyltransferase complex (GO:0031515)	tRNA (adenine-N(1)-)-methyltransferase non-catalytic subunit	--	--	--	--	--
ENSBTAP00000001747.4	solute carrier organic anion transporter family member 2A1	SLCO2A1	26.8	101.8	41.5	28.4	3.79851	0.000115601	1.92543	Significant	2.45301	0.00141356	1.29455	Significant	3.58451	0.000157697	1.84177	Significant	1.54851	0.0062551	0.630878	Significant	1.46127	0.00908246	0.54722	Nonsignificant	1.0597	0.442696	0.0836579	Nonsignificant	4	Molecular Function:transporter activity (GO:0005215),Molecular Function:protein binding (GO:0005515),Biological Process:transport (GO:0006810),Cellular Component:membrane (GO:0016020)	solute carrier organic anion transporter family, member 2A	--	--	--	--	--
ENSBTAP00000001802.4	galectin 3 binding protein	LGALS3BP	1875.8	2056.1	2434.2	2312.8	1.09612	0.30673	0.132404	Nonsignificant	0.844672	0.430242	-0.243537	Nonsignificant	0.889009	0.481602	-0.16973	Nonsignificant	1.29769	0.0822826	0.375942	Nonsignificant	1.05249	0.31842	0.0738072	Nonsignificant	1.23297	0.106375	0.302134	Nonsignificant	3	Molecular Function:scavenger receptor activity (GO:0005044),Molecular Function:protein binding (GO:0005515),Cellular Component:membrane (GO:0016020)	galectin-3-binding protein	--	--	--	--	--
ENSBTAP00000001830.5	transmembrane emp24 protein transport domain containing 9	TMED9	664.3	670.5	836.7	836.1	1.00933	0.384272	0.0134024	Nonsignificant	0.801362	0.375203	-0.319473	Nonsignificant	0.801938	0.421329	-0.318438	Nonsignificant	1.25952	0.11453	0.332876	Nonsignificant	1.00072	0.427958	0.00103493	Nonsignificant	1.25862	0.0813778	0.331841	Nonsignificant	2	Biological Process:transport (GO:0006810),Cellular Component:integral component of membrane (GO:0016021)	p24 family protein alpha	--	--	--	--	--
ENSBTAP00000001846.3	adaptor related protein complex 3 subunit sigma 2	AP3S2	298.9	501.8	318.2	258.9	1.67882	0.0553619	0.74745	Nonsignificant	1.577	0.0476323	0.657179	Significant	1.9382	0.0209723	0.954718	Significant	1.06457	0.440846	0.0902709	Nonsignificant	1.22905	0.0860673	0.297539	Nonsignificant	0.866176	0.100822	-0.207268	Nonsignificant	2	Molecular Function:protein transporter activity (GO:0008565),Biological Process:protein transport (GO:0015031)	AP-3 complex subunit sigma	--	ko04142 Lysosome	--	--	--
ENSBTAP00000001863.4	abhydrolase domain containing 12	ABHD12	321.6	355	321	372.8	1.10386	0.300445	0.142552	Nonsignificant	1.10592	0.27096	0.145246	Nonsignificant	0.952253	0.412383	-0.0705828	Nonsignificant	0.998134	0.429841	-0.00269411	Nonsignificant	0.861052	0.232897	-0.215829	Nonsignificant	1.1592	0.212679	0.213134	Nonsignificant	1	Molecular Function:acylglycerol lipase activity (GO:0047372)	abhydrolase domain-containing protein 12	3.1.1.23	--	Fermentation-respiration switch protein FrsA, has esterase activity, DUF1100 family	T	Signal transduction mechanisms ;
ENSBTAP00000001867.6	mutS homolog 6	MSH6	231.9	187.9	211.1	262.1	0.810263	0.394679	-0.303538	Nonsignificant	0.890099	0.486403	-0.167962	Nonsignificant	0.716902	0.322654	-0.480152	Nonsignificant	0.910306	0.282002	-0.135576	Nonsignificant	0.805418	0.127265	-0.312191	Nonsignificant	1.13023	0.269948	0.176615	Nonsignificant	3	Molecular Function:ATP binding (GO:0005524),Biological Process:mismatch repair (GO:0006298),Molecular Function:mismatched DNA binding (GO:0030983)	DNA mismatch repair protein MSH6	--	ko01524 Platinum drug resistance ko03430 Mismatch repair ko05200 Pathways in cancer ko05210 Colorectal cancer	DNA mismatch repair ATPase MutS	L	Replication, recombination and repair ;
ENSBTAP00000001883.5	ADP ribosylation factor like GTPase 6 interacting protein 6	ARL6IP6	99.9	84.4	92	118.1	0.844845	0.436294	-0.243242	Nonsignificant	0.917391	0.479073	-0.124391	Nonsignificant	0.714649	0.32002	-0.484694	Nonsignificant	0.920921	0.299256	-0.118851	Nonsignificant	0.779001	0.0894486	-0.360303	Nonsignificant	1.18218	0.173613	0.241452	Nonsignificant	--	--	--	--	--	--	--	--
ENSBTAP00000001888.3	phosphomannomutase 2	PMM2	613.4	694.6	719.6	668.9	1.13238	0.278155	0.179354	Nonsignificant	0.965258	0.419107	-0.0510128	Nonsignificant	1.03842	0.329113	0.0543919	Nonsignificant	1.17313	0.224389	0.230367	Nonsignificant	1.0758	0.274829	0.105405	Nonsignificant	1.09048	0.362247	0.124962	Nonsignificant	3	Molecular Function:phosphomannomutase activity (GO:0004615),Cellular Component:cytoplasm (GO:0005737),Biological Process:GDP-mannose biosynthetic process (GO:0009298)	phosphomannomutase	5.4.2.8	ko00051 Fructose and mannose metabolism ko00520 Amino sugar and nucleotide sugar metabolism ko01100 Metabolic pathways	Hydroxymethylpyrimidine pyrophosphatase and other HAD family phosphatases	HR	Coenzyme transport and metabolism ; General function prediction only ;
ENSBTAP00000001897.5	steroid receptor RNA activator 1	SRA1	711.9	992.4	826.1	687.2	1.39402	0.131417	0.479247	Nonsignificant	1.20131	0.195813	0.264605	Nonsignificant	1.44412	0.0996514	0.530192	Nonsignificant	1.16042	0.245369	0.214642	Nonsignificant	1.20212	0.107894	0.265586	Nonsignificant	0.965304	0.302915	-0.0509446	Nonsignificant	--	--	--	--	--	--	--	--
ENSBTAP00000001914.6	lin-7 homolog C, crumbs cell polarity complex component	LIN7C	223.9	190.5	246.6	228.7	0.850826	0.443403	-0.233064	Nonsignificant	0.772506	0.338235	-0.372382	Nonsignificant	0.832969	0.456274	-0.263665	Nonsignificant	1.10138	0.358712	0.139318	Nonsignificant	1.07827	0.270435	0.108716	Nonsignificant	1.02144	0.452584	0.0306018	Nonsignificant	1	Molecular Function:protein binding (GO:0005515)	protein lin-7	--	--	--	--	--
ENSBTAP00000001942.6	leucine zipper transcription factor like 1	LZTFL1	535.3	497.4	613.3	604.5	0.929199	0.467	-0.105941	Nonsignificant	0.811022	0.387554	-0.302186	Nonsignificant	0.822829	0.44495	-0.281336	Nonsignificant	1.14571	0.271191	0.196245	Nonsignificant	1.01456	0.397166	0.0208506	Nonsignificant	1.12927	0.271986	0.175395	Nonsignificant	--	--	leucine zipper transcription factor-like protein 1	--	--	--	--	--
ENSBTAP00000001988.5	keratin 18	KRT18	11110.5	9500	8655.2	10973.6	0.855047	0.4484	-0.225924	Nonsignificant	1.09761	0.278464	0.13436	Nonsignificant	0.865714	0.492113	-0.208037	Nonsignificant	0.779011	0.105006	-0.360285	Nonsignificant	0.788729	0.102406	-0.342398	Nonsignificant	0.987678	0.361243	-0.0178868	Nonsignificant	2	Molecular Function:structural molecule activity (GO:0005198),Cellular Component:intermediate filament (GO:0005882)	type I keratin, acidic	--	--	--	--	--
ENSBTAP00000001989.3	interferon stimulated exonuclease gene 20 like 2	ISG20L2	238.2	297.3	280.7	291.6	1.24811	0.20127	0.319746	Nonsignificant	1.05914	0.315257	0.0828904	Nonsignificant	1.01955	0.346208	0.0279287	Nonsignificant	1.17842	0.216039	0.236856	Nonsignificant	0.96262	0.482149	-0.0549617	Nonsignificant	1.22418	0.116238	0.291817	Nonsignificant	--	--	interferon-stimulated 20 kDa exonuclease-like 2	3.1.-.-	--	--	--	--
ENSBTAP00000001991.2	mitochondrial ribosomal protein L24	MRPL24	396.6	376	430.6	462.2	0.948058	0.44663	-0.076952	Nonsignificant	0.8732	0.465762	-0.195616	Nonsignificant	0.813501	0.434449	-0.297785	Nonsignificant	1.08573	0.392745	0.118664	Nonsignificant	0.931631	0.402975	-0.102169	Nonsignificant	1.16541	0.201581	0.220833	Nonsignificant	4	Molecular Function:structural constituent of ribosome (GO:0003735),Cellular Component:intracellular (GO:0005622),Cellular Component:ribosome (GO:0005840),Biological Process:translation (GO:0006412)	large subunit ribosomal protein L24	--	ko03010 Ribosome	Ribosomal protein L24	J	Translation, ribosomal structure and biogenesis ;
ENSBTAP00000002020.4	BRI3 binding protein	BRI3BP	295.2	312.7	284.9	266	1.05928	0.338063	0.0830865	Nonsignificant	1.09758	0.27849	0.134324	Nonsignificant	1.17556	0.224	0.233353	Nonsignificant	0.965108	0.373367	-0.0512371	Nonsignificant	1.07105	0.283383	0.0990294	Nonsignificant	0.901084	0.158789	-0.150266	Nonsignificant	1	Cellular Component:mitochondrion (GO:0005739)	--	--	--	--	--	--
ENSBTAP00000002028.5	ubiquilin 4	UBQLN4	48.3	15.6	33	40.8	0.322981	0.00443658	-1.63048	Significant	0.472727	0.0404516	-1.08092	Significant	0.382353	0.026903	-1.38702	Significant	0.68323	0.0341169	-0.549557	Nonsignificant	0.808824	0.132745	-0.306103	Nonsignificant	0.84472	0.0731109	-0.243454	Nonsignificant	1	Molecular Function:protein binding (GO:0005515)	ubiquilin	--	ko04141 Protein processing in endoplasmic reticulum	--	--	--
ENSBTAP00000002045.4	mesoderm development LRP chaperone	MESD	290.3	203.5	331.9	337.4	0.700999	0.261996	-0.512516	Nonsignificant	0.613136	0.148673	-0.70572	Nonsignificant	0.603142	0.193838	-0.729431	Nonsignificant	1.1433	0.275587	0.193204	Nonsignificant	0.983699	0.467016	-0.0237113	Nonsignificant	1.16225	0.207184	0.216915	Nonsignificant	--	--	--	--	--	--	--	--
ENSBTAP00000002051.4	peptidylprolyl isomerase C	PPIC	163.1	66.9	166.3	150.5	0.410178	0.0224105	-1.28568	Significant	0.402285	0.0145605	-1.31371	Significant	0.444518	0.0574491	-1.16969	Nonsignificant	1.01962	0.466425	0.0280314	Nonsignificant	1.10498	0.225885	0.144025	Nonsignificant	0.922747	0.202525	-0.115993	Nonsignificant	3	Biological Process:protein peptidyl-prolyl isomerization (GO:0000413),Molecular Function:peptidyl-prolyl cis-trans isomerase activity (GO:0003755),Biological Process:protein folding (GO:0006457)	peptidyl-prolyl isomerase C (cyclophilin C)	5.2.1.8	--	Peptidyl-prolyl cis-trans isomerase (rotamase) - cyclophilin family	O	Posttranslational modification, protein turnover, chaperones ;
ENSBTAP00000002065.4	ADP dependent glucokinase	ADPGK	422.1	428.1	381.2	437.3	1.01421	0.379569	0.020363	Nonsignificant	1.12303	0.256004	0.1674	Nonsignificant	0.978962	0.385154	-0.0306755	Nonsignificant	0.903104	0.270463	-0.147037	Nonsignificant	0.871713	0.256624	-0.198075	Nonsignificant	1.03601	0.492155	0.0510385	Nonsignificant	1	Biological Process:carbohydrate metabolic process (GO:0005975)	ADP-dependent glucokinase	2.7.1.147	ko00010 Glycolysis / Gluconeogenesis ko01100 Metabolic pathways ko01200 Carbon metabolism	Archaeal ADP-dependent phosphofructokinase/glucokinase	G	Carbohydrate transport and metabolism ;
ENSBTAP00000002115.2	mitogen-activated protein kinase kinase 6	MAP2K6	353.9	313.4	360.6	354.6	0.885561	0.483997	-0.175337	Nonsignificant	0.869107	0.460714	-0.202394	Nonsignificant	0.883813	0.487562	-0.178187	Nonsignificant	1.01893	0.46526	0.0270576	Nonsignificant	1.01692	0.392008	0.0242069	Nonsignificant	1.00198	0.399669	0.00285077	Nonsignificant	3	Molecular Function:protein kinase activity (GO:0004672),Molecular Function:ATP binding (GO:0005524),Biological Process:protein phosphorylation (GO:0006468)	mitogen-activated protein kinase kinase 6	2.7.12.2	ko04010 MAPK signaling pathway ko04015 Rap1 signaling pathway ko04218 Cellular senescence ko04380 Osteoclast differentiation ko04620 Toll-like receptor signaling pathway ko04664 Fc epsilon RI signaling pathway ko04668 TNF signaling pathway ko04750 Inflammatory mediator regulation of TRP channels ko04912 GnRH signaling pathway ko05014 Amyotrophic lateral sclerosis (ALS) ko05145 Toxoplasmosis ko051…	Serine/threonine protein kinase	T	Signal transduction mechanisms ;
ENSBTAP00000002124.4	histone cluster 1, H1e	HIST1H1E	445.7	2726.8	921.2	436.2	6.11802	4.78e-07	2.61306	Significant	2.96005	0.00019532	1.56562	Significant	6.25126	2.57e-07	2.64415	Significant	2.06686	8.27e-06	1.04744	Significant	2.11188	3.67e-06	1.07852	Significant	0.978685	0.337474	-0.0310832	Nonsignificant	4	Cellular Component:nucleosome (GO:0000786),Molecular Function:DNA binding (GO:0003677),Cellular Component:nucleus (GO:0005634),Biological Process:nucleosome assembly (GO:0006334)	histone H1/5	--	--	--	--	--
ENSBTAP00000002131.4	CTP synthase 1	CTPS1	1129.3	533.6	647.5	862.7	0.472505	0.0499909	-1.0816	Significant	0.824093	0.404211	-0.279122	Nonsignificant	0.618523	0.210403	-0.6931	Nonsignificant	0.573364	0.00486843	-0.802477	Significant	0.750551	0.0579083	-0.413979	Nonsignificant	0.763925	0.0154267	-0.388498	Nonsignificant	2	Molecular Function:CTP synthase activity (GO:0003883),Biological Process:pyrimidine nucleotide biosynthetic process (GO:0006221)	CTP synthase	6.3.4.2	ko00240 Pyrimidine metabolism ko01100 Metabolic pathways	CTP synthase (UTP-ammonia lyase)	F	Nucleotide transport and metabolism ;
ENSBTAP00000002142.3	cutA divalent cation tolerance homolog	CUTA	57.2	44.5	69.6	70.7	0.777972	0.355303	-0.36221	Nonsignificant	0.639368	0.176484	-0.645282	Nonsignificant	0.62942	0.222363	-0.667905	Nonsignificant	1.21678	0.161963	0.283072	Nonsignificant	0.984441	0.465288	-0.0226229	Nonsignificant	1.23601	0.103116	0.305695	Nonsignificant	1	Biological Process:response to metal ion (GO:0010038)	periplasmic divalent cation tolerance protein	--	--	Uncharacterized protein involved in tolerance to divalent cations	P	Inorganic ion transport and metabolism ;
ENSBTAP00000002151.6	erythrocyte membrane protein band 4.1 like 1	EPB41L1	279	380.4	270.8	350.4	1.36344	0.143886	0.447252	Nonsignificant	1.40473	0.0928779	0.49029	Nonsignificant	1.08562	0.289199	0.118514	Nonsignificant	0.970609	0.382753	-0.0430374	Nonsignificant	0.772831	0.0818133	-0.371775	Nonsignificant	1.25591	0.0837604	0.328738	Nonsignificant	7	Molecular Function:actin binding (GO:0003779),Molecular Function:structural molecule activity (GO:0005198),Cellular Component:cytoplasm (GO:0005737),Cellular Component:cytoskeleton (GO:0005856),Molecular Function:cytoskeletal protein binding (GO:0008092),Cellular Component:extrinsic component of membrane (GO:0019898),Biological Process:cortical actin cytoskeleton organization (GO:0030866)	erythrocyte membrane protein band 4.1	--	--	--	--	--
ENSBTAP00000002160.3	ribosomal protein L21	RPL21	895.3	1036.6	990.5	836.5	1.15782	0.259417	0.211416	Nonsignificant	1.04654	0.328044	0.0656304	Nonsignificant	1.23921	0.185865	0.309422	Nonsignificant	1.10633	0.348268	0.145786	Nonsignificant	1.1841	0.12491	0.243791	Nonsignificant	0.934324	0.228109	-0.0980056	Nonsignificant	4	Molecular Function:structural constituent of ribosome (GO:0003735),Cellular Component:intracellular (GO:0005622),Cellular Component:ribosome (GO:0005840),Biological Process:translation (GO:0006412)	large subunit ribosomal protein L21e	--	ko03010 Ribosome	Ribosomal protein L21E	J	Translation, ribosomal structure and biogenesis ;
ENSBTAP00000002169.4	solute carrier organic anion transporter family member 3A1	SLCO3A1	122.7	170.2	143.8	161.5	1.38712	0.134137	0.472096	Nonsignificant	1.18359	0.208295	0.243167	Nonsignificant	1.05387	0.315603	0.0756969	Nonsignificant	1.17196	0.226265	0.228928	Nonsignificant	0.890402	0.300296	-0.16747	Nonsignificant	1.31622	0.042583	0.396399	Nonsignificant	4	Molecular Function:transporter activity (GO:0005215),Molecular Function:protein binding (GO:0005515),Biological Process:transport (GO:0006810),Cellular Component:membrane (GO:0016020)	solute carrier organic anion transporter family, member 3A	--	--	--	--	--
ENSBTAP00000002176.6	peptide deformylase, mitochondrial	PDF	264.8	231.7	273.6	314.8	0.875	0.471789	-0.192645	Nonsignificant	0.846857	0.432988	-0.23981	Nonsignificant	0.736023	0.345015	-0.442177	Nonsignificant	1.03323	0.489371	0.0471651	Nonsignificant	0.869123	0.250775	-0.202367	Nonsignificant	1.18882	0.163361	0.249532	Nonsignificant	--	--	peptide deformylase	3.5.1.88	--	Peptide deformylase	J	Translation, ribosomal structure and biogenesis ;
ENSBTAP00000002191.5	RTF1 homolog, Paf1/RNA polymerase II complex component	RTF1	508.6	517.1	592.8	507.1	1.01671	0.377178	0.0239118	Nonsignificant	0.872301	0.464654	-0.197102	Nonsignificant	1.01972	0.346049	0.028173	Nonsignificant	1.16555	0.236743	0.221014	Nonsignificant	1.169	0.140771	0.225275	Nonsignificant	0.997051	0.38636	-0.00426119	Nonsignificant	4	Molecular Function:DNA binding (GO:0003677),Biological Process:transcription elongation from RNA polymerase II promoter (GO:0006368),Biological Process:histone modification (GO:0016570),Cellular Component:Cdc73/Paf1 complex (GO:0016593)	RNA polymerase-associated protein RTF1	--	--	--	--	--
ENSBTAP00000002225.5	transformer 2 beta homolog	TRA2B	245.5	367.4	307.9	243.9	1.49654	0.0966074	0.581629	Nonsignificant	1.19324	0.201413	0.25489	Nonsignificant	1.50636	0.0820893	0.591062	Nonsignificant	1.25418	0.119772	0.326739	Nonsignificant	1.2624	0.0643031	0.336172	Nonsignificant	0.993483	0.376763	-0.00943327	Nonsignificant	1	Molecular Function:nucleic acid binding (GO:0003676)	transformer-2 protein	--	ko03040 Spliceosome	RNA recognition motif (RRM) domain	J	Translation, ribosomal structure and biogenesis ;
ENSBTAP00000002240.6	tubulin tyrosine ligase like 12	TTLL12	204.5	101.3	102.5	94.8	0.495355	0.0637176	-1.01347	Nonsignificant	0.988293	0.391844	-0.0169897	Nonsignificant	1.06857	0.303154	0.0956752	Nonsignificant	0.501222	0.000764299	-0.996477	Significant	1.08122	0.265244	0.112665	Nonsignificant	0.46357	7.29e-09	-1.10914	Significant	1	Biological Process:cellular protein modification process (GO:0006464)	tubulin--tyrosine ligase-like protein 12	--	--	--	--	--
ENSBTAP00000002241.4	BLOC-1 related complex subunit 6	BORCS6	109.1	82.4	102.5	124.9	0.75527	0.327546	-0.404935	Nonsignificant	0.803902	0.378453	-0.314908	Nonsignificant	0.659728	0.256427	-0.600057	Nonsignificant	0.939505	0.330059	-0.0900272	Nonsignificant	0.820657	0.152838	-0.28515	Nonsignificant	1.14482	0.239996	0.195122	Nonsignificant	--	--	BLOC-1 related complex subunit 6	--	--	--	--	--
ENSBTAP00000002262.3	peroxiredoxin like 2B	PRXL2B	179.1	318.5	204.4	206.8	1.77834	0.0407406	0.830528	Significant	1.55822	0.0512837	0.639898	Nonsignificant	1.54014	0.0738478	0.623057	Nonsignificant	1.14126	0.279334	0.19063	Nonsignificant	0.988395	0.456124	-0.016841	Nonsignificant	1.15466	0.221066	0.207471	Nonsignificant	--	--	prostamide/prostaglandin F2alpha synthase	1.11.1.20	ko00590 Arachidonic acid metabolism ko01100 Metabolic pathways	Peroxiredoxin	O	Posttranslational modification, protein turnover, chaperones ;
ENSBTAP00000002268.5	glyoxylate reductase 1 homolog	GLYR1	236.1	155.7	211.7	225.4	0.659466	0.21382	-0.600629	Nonsignificant	0.735475	0.291114	-0.443252	Nonsignificant	0.690772	0.292187	-0.533719	Nonsignificant	0.896654	0.260258	-0.157377	Nonsignificant	0.939219	0.422363	-0.0904662	Nonsignificant	0.95468	0.276342	-0.0669105	Nonsignificant	3	Molecular Function:phosphogluconate dehydrogenase (decarboxylating) activity (GO:0004616),Molecular Function:NAD binding (GO:0051287),Biological Process:oxidation-reduction process (GO:0055114)	--	--	--	3-hydroxyisobutyrate dehydrogenase or related beta-hydroxyacid dehydrogenase	I	Lipid transport and metabolism ;
ENSBTAP00000002286.6	DLG associated protein 4	DLGAP4	114.7	70.1	106.1	118.1	0.61116	0.161678	-0.710379	Nonsignificant	0.660697	0.200426	-0.597938	Nonsignificant	0.593565	0.183735	-0.752523	Nonsignificant	0.925022	0.305993	-0.112441	Nonsignificant	0.898391	0.319638	-0.154584	Nonsignificant	1.02964	0.474899	0.0421436	Nonsignificant	1	Biological Process:signaling (GO:0023052)	discs, large-associated protein 1	--	ko04724 Glutamatergic synapse	--	--	--
ENSBTAP00000002300.3	adenosylhomocysteinase like 2	AHCYL2	240.1	266.6	260.5	265	1.11037	0.295232	0.151041	Nonsignificant	1.02342	0.352464	0.0333934	Nonsignificant	1.00604	0.358842	0.00868442	Nonsignificant	1.08496	0.394442	0.117648	Nonsignificant	0.983019	0.468599	-0.024709	Nonsignificant	1.10371	0.329899	0.142357	Nonsignificant	3	Molecular Function:adenosylhomocysteinase activity (GO:0004013),Biological Process:S-adenosylhomocysteine catabolic process (GO:0019510),Molecular Function:NAD binding (GO:0051287)	adenosylhomocysteinase	3.3.1.1	ko00270 Cysteine and methionine metabolism ko01100 Metabolic pathways	S-adenosylhomocysteine hydrolase	H	Coenzyme transport and metabolism ;
ENSBTAP00000002309.4	regulatory factor X associated ankyrin containing protein	RFXANK	34.4	18.1	32.8	40.3	0.526163	0.0853202	-0.926419	Nonsignificant	0.551829	0.0922469	-0.857706	Nonsignificant	0.449132	0.0602784	-1.15479	Nonsignificant	0.953488	0.353618	-0.0687128	Nonsignificant	0.813896	0.141159	-0.297084	Nonsignificant	1.17151	0.191056	0.228371	Nonsignificant	1	Molecular Function:protein binding (GO:0005515)	regulatory factor X-associated ankyrin-containing protein	--	ko04612 Antigen processing and presentation ko05152 Tuberculosis ko05340 Primary immunodeficiency	Ankyrin repeat	T	Signal transduction mechanisms ;
ENSBTAP00000002311.3	nuclear receptor 2C2 associated protein	NR2C2AP	5.5	2.2	4.3	6.7	0.4	0.0192018	-1.32193	Significant	0.511628	0.0628095	-0.966833	Nonsignificant	0.328358	0.0111871	-1.60666	Significant	0.781818	0.107875	-0.355095	Nonsignificant	0.641791	0.00564364	-0.639824	Significant	1.21818	0.12338	0.284729	Nonsignificant	--	--	--	--	--	--	--	--
ENSBTAP00000002326.2	ribosomal protein lateral stalk subunit P2	RPLP2	2138.5	1945.9	2557.4	2157	0.909937	0.488326	-0.136162	Nonsignificant	0.76089	0.323383	-0.39424	Nonsignificant	0.902133	0.466723	-0.148589	Nonsignificant	1.19588	0.190015	0.258079	Nonsignificant	1.18563	0.123388	0.245652	Nonsignificant	1.00865	0.417773	0.012427	Nonsignificant	--	--	large subunit ribosomal protein LP2	--	ko03010 Ribosome	--	--	--
ENSBTAP00000002327.6	sirtuin 2	SIRT2	118.3	75	107.4	142.7	0.633981	0.185682	-0.657488	Nonsignificant	0.698324	0.245	-0.518031	Nonsignificant	0.525578	0.117943	-0.928023	Nonsignificant	0.907861	0.278069	-0.139456	Nonsignificant	0.752628	0.0599005	-0.409991	Nonsignificant	1.20626	0.138592	0.270535	Nonsignificant	1	Molecular Function:NAD+ binding (GO:0070403)	NAD-dependent deacetylase sirtuin 2	3.5.1.-	--	NAD-dependent protein deacetylase, SIR2 family	O	Posttranslational modification, protein turnover, chaperones ;
ENSBTAP00000002334.5	seryl-tRNA synthetase 2, mitochondrial	SARS2	85.4	112.3	81.2	104	1.31499	0.165892	0.39505	Nonsignificant	1.383	0.100844	0.467806	Nonsignificant	1.07981	0.293894	0.110774	Nonsignificant	0.95082	0.349102	-0.0727563	Nonsignificant	0.780769	0.09172	-0.357032	Nonsignificant	1.2178	0.123847	0.284276	Nonsignificant	7	Molecular Function:nucleotide binding (GO:0000166),Molecular Function:aminoacyl-tRNA ligase activity (GO:0004812),Molecular Function:serine-tRNA ligase activity (GO:0004828),Molecular Function:ATP binding (GO:0005524),Cellular Component:cytoplasm (GO:0005737),Biological Process:tRNA aminoacylation for protein translation (GO:0006418),Biological Process:seryl-tRNA aminoacylation (GO:0006434)	seryl-tRNA synthetase	6.1.1.11	ko00970 Aminoacyl-tRNA biosynthesis	Seryl-tRNA synthetase	J	Translation, ribosomal structure and biogenesis ;
ENSBTAP00000002335.2	mitochondrial ribosomal protein S12	MRPS12	141.3	122.7	137.6	152.5	0.868365	0.464056	-0.203626	Nonsignificant	0.891715	0.488359	-0.165345	Nonsignificant	0.80459	0.424348	-0.313674	Nonsignificant	0.973815	0.38823	-0.038281	Nonsignificant	0.902295	0.329212	-0.148329	Nonsignificant	1.07926	0.390799	0.110048	Nonsignificant	4	Molecular Function:structural constituent of ribosome (GO:0003735),Cellular Component:intracellular (GO:0005622),Cellular Component:ribosome (GO:0005840),Biological Process:translation (GO:0006412)	small subunit ribosomal protein S12	--	ko03010 Ribosome	Ribosomal protein S12	J	Translation, ribosomal structure and biogenesis ;
ENSBTAP00000002341.5	podoplanin	PDPN	249.5	527.8	346	256.1	2.11543	0.014412	1.08095	Significant	1.52543	0.0583113	0.609219	Nonsignificant	2.06091	0.0142386	1.04328	Significant	1.38677	0.0354569	0.471732	Nonsignificant	1.35103	0.0280369	0.434065	Nonsignificant	1.02645	0.466232	0.0376674	Nonsignificant	1	Cellular Component:integral component of membrane (GO:0016021)	podoplanin	--	--	--	--	--
ENSBTAP00000002344.6	scaffold attachment factor B	SAFB	4198.5	4529.5	4653.9	4017.5	1.07884	0.321139	0.109478	Nonsignificant	0.97327	0.4095	-0.0390884	Nonsignificant	1.12744	0.257153	0.173054	Nonsignificant	1.10847	0.343812	0.148566	Nonsignificant	1.15841	0.152817	0.212142	Nonsignificant	0.956889	0.281796	-0.063576	Nonsignificant	1	Molecular Function:nucleic acid binding (GO:0003676)	--	--	--	RNA recognition motif (RRM) domain	J	Translation, ribosomal structure and biogenesis ;
ENSBTAP00000002345.4	mitochondrial contact site and cristae organizing system subunit 13	MICOS13	115.5	109.1	143.6	161.5	0.944589	0.450338	-0.0822418	Nonsignificant	0.759749	0.321928	-0.396405	Nonsignificant	0.675542	0.274561	-0.565883	Nonsignificant	1.24329	0.131039	0.314163	Nonsignificant	0.889164	0.297331	-0.169478	Nonsignificant	1.39827	0.0153291	0.483641	Nonsignificant	--	--	--	--	--	--	--	--
ENSBTAP00000002350.6	lon peptidase 1, mitochondrial	LONP1	675.7	390.3	601.9	601.7	0.577623	0.128867	-0.791799	Nonsignificant	0.648447	0.186541	-0.62494	Nonsignificant	0.648662	0.243871	-0.624461	Nonsignificant	0.89078	0.251078	-0.166859	Nonsignificant	1.00033	0.428829	0.00047946	Nonsignificant	0.890484	0.139506	-0.167338	Nonsignificant	5	Molecular Function:ATP-dependent peptidase activity (GO:0004176),Molecular Function:serine-type endopeptidase activity (GO:0004252),Molecular Function:ATP binding (GO:0005524),Biological Process:proteolysis (GO:0006508),Biological Process:protein catabolic process (GO:0030163)	ATP-dependent Lon protease	3.4.21.53	--	ATP-dependent Lon protease, bacterial type	O	Posttranslational modification, protein turnover, chaperones ;
ENSBTAP00000002364.5	lactamase beta 2	LACTB2	166.6	259.2	190.2	177.4	1.55582	0.0806906	0.637677	Nonsignificant	1.36278	0.108823	0.446548	Nonsignificant	1.4611	0.0945305	0.54706	Nonsignificant	1.14166	0.278606	0.191129	Nonsignificant	1.07215	0.281383	0.100511	Nonsignificant	1.06483	0.428875	0.0906176	Nonsignificant	--	--	--	--	--	Glyoxylase or a related metal-dependent hydrolase, beta-lactamase superfamily II	R	General function prediction only ;
ENSBTAP00000002380.6	proline rich coiled-coil 2C	PRRC2C	731.8	1363.3	778.3	798.7	1.86294	0.0313743	0.897582	Significant	1.75164	0.0237668	0.808705	Significant	1.7069	0.0436387	0.771377	Significant	1.06354	0.443236	0.0888769	Nonsignificant	0.974458	0.488667	-0.0373274	Nonsignificant	1.09142	0.359901	0.126204	Nonsignificant	--	--	--	--	--	Polygalacturonase	G	Carbohydrate transport and metabolism ;
ENSBTAP00000002408.6	mannosyl-oligosaccharide glucosidase	MOGS	66.2	48.2	56.4	63.5	0.728097	0.294492	-0.457798	Nonsignificant	0.85461	0.442701	-0.226662	Nonsignificant	0.759055	0.371892	-0.397723	Nonsignificant	0.851964	0.193616	-0.231136	Nonsignificant	0.888189	0.295002	-0.171061	Nonsignificant	0.959215	0.287579	-0.0600746	Nonsignificant	2	Molecular Function:mannosyl-oligosaccharide glucosidase activity (GO:0004573),Biological Process:oligosaccharide metabolic process (GO:0009311)	mannosyl-oligosaccharide glucosidase	3.2.1.106	ko00510 N-Glycan biosynthesis ko01100 Metabolic pathways ko04141 Protein processing in endoplasmic reticulum	Glycogen debranching enzyme (alpha-1,6-glucosidase)	G	Carbohydrate transport and metabolism ;
ENSBTAP00000002418.5	cytokine induced apoptosis inhibitor 1	CIAPIN1	1187.6	1808.9	1517.5	1132.8	1.52316	0.0891196	0.607064	Nonsignificant	1.19203	0.20227	0.253416	Nonsignificant	1.59684	0.0617877	0.675219	Nonsignificant	1.27779	0.0980009	0.353648	Nonsignificant	1.3396	0.0313363	0.421803	Nonsignificant	0.953857	0.274318	-0.0681558	Nonsignificant	3	Cellular Component:cytoplasm (GO:0005737),Biological Process:iron-sulfur cluster assembly (GO:0016226),Molecular Function:iron-sulfur cluster binding (GO:0051536)	--	--	--	--	--	--
ENSBTAP00000002420.4	RNA polymerase II subunit C	POLR2C	142.6	128.4	186.7	143.7	0.900421	0.499046	-0.151329	Nonsignificant	0.687734	0.232196	-0.540077	Nonsignificant	0.893528	0.47645	-0.162415	Nonsignificant	1.30926	0.0741566	0.388748	Nonsignificant	1.29923	0.0459682	0.377662	Nonsignificant	1.00771	0.415226	0.0110861	Nonsignificant	2	Molecular Function:DNA-directed 5'-3' RNA polymerase activity (GO:0003899),Molecular Function:protein dimerization activity (GO:0046983)	DNA-directed RNA polymerase II subunit RPB3	--	ko00230 Purine metabolism ko00240 Pyrimidine metabolism ko01100 Metabolic pathways ko03020 RNA polymerase ko05016 Huntington's disease ko05169 Epstein-Barr virus infection	DNA-directed RNA polymerase, alpha subunit/40 kD subunit	K	Transcription ;
ENSBTAP00000002434.5	phosphate cytidylyltransferase 2, ethanolamine	PCYT2	592.6	731.7	595.4	607.1	1.23473	0.209103	0.304194	Nonsignificant	1.22892	0.177625	0.297393	Nonsignificant	1.20524	0.205443	0.269318	Nonsignificant	1.00472	0.441097	0.0068006	Nonsignificant	0.980728	0.473947	-0.028075	Nonsignificant	1.02447	0.460833	0.0348755	Nonsignificant	2	Molecular Function:catalytic activity (GO:0003824),Biological Process:biosynthetic process (GO:0009058)	ethanolamine-phosphate cytidylyltransferase	2.7.7.14	ko00440 Phosphonate and phosphinate metabolism ko00564 Glycerophospholipid metabolism ko01100 Metabolic pathways	Glycerol-3-phosphate cytidylyltransferase, cytidylyltransferase family	M	Cell wall/membrane/envelope biogenesis ;
ENSBTAP00000002464.5	NEDD1 gamma-tubulin ring complex targeting factor	NEDD1	75.1	143.3	72.1	74.1	1.90812	0.0272885	0.932154	Significant	1.98752	0.00917905	0.990967	Significant	1.93387	0.0212613	0.951493	Significant	0.960053	0.364761	-0.0588136	Nonsignificant	0.973009	0.492086	-0.0394743	Nonsignificant	0.986684	0.358599	-0.0193394	Nonsignificant	1	Molecular Function:protein binding (GO:0005515)	protein NEDD1	--	--	WD40 repeat	R	General function prediction only ;
ENSBTAP00000002466.5	protein geranylgeranyltransferase type I subunit beta	PGGT1B	249.1	343.5	307.6	242.7	1.37896	0.137424	0.463585	Nonsignificant	1.11671	0.261452	0.159255	Nonsignificant	1.41533	0.108942	0.501136	Nonsignificant	1.23485	0.140344	0.30433	Nonsignificant	1.26741	0.0614863	0.341881	Nonsignificant	0.974308	0.326051	-0.0375509	Nonsignificant	1	Molecular Function:catalytic activity (GO:0003824)	geranylgeranyl transferase type-1 subunit beta	2.5.1.59	--	--	--	--
ENSBTAP00000002492.2	apolipoprotein H	APOH	135.2	149.7	175.8	259.5	1.10725	0.297721	0.146979	Nonsignificant	0.851536	0.438856	-0.231861	Nonsignificant	0.576879	0.166568	-0.79366	Nonsignificant	1.3003	0.0803872	0.37884	Nonsignificant	0.677457	0.0138455	-0.561799	Nonsignificant	1.91938	3.98e-06	0.940639	Significant	--	--	beta-2-glycoprotein 1	--	ko04979 Cholesterol metabolism	--	--	--
ENSBTAP00000002506.3	RAD23 homolog B, nucleotide excision repair protein	RAD23B	940.5	903.4	975.6	885.1	0.960553	0.43343	-0.058063	Nonsignificant	0.925994	0.467992	-0.110925	Nonsignificant	1.02068	0.345168	0.0295245	Nonsignificant	1.03732	0.496214	0.0528618	Nonsignificant	1.10225	0.230199	0.140449	Nonsignificant	0.941095	0.243722	-0.0875875	Nonsignificant	5	Molecular Function:damaged DNA binding (GO:0003684),Molecular Function:protein binding (GO:0005515),Cellular Component:nucleus (GO:0005634),Biological Process:nucleotide-excision repair (GO:0006289),Biological Process:proteasome-mediated ubiquitin-dependent protein catabolic process (GO:0043161)	UV excision repair protein RAD23	--	ko03420 Nucleotide excision repair ko04141 Protein processing in endoplasmic reticulum	Ubiquitin	O	Posttranslational modification, protein turnover, chaperones ;
ENSBTAP00000002508.5	protein disulfide isomerase family A member 6	PDIA6	1465.3	1760.4	1570.2	1609.3	1.20139	0.22978	0.264707	Nonsignificant	1.12113	0.257633	0.164955	Nonsignificant	1.09389	0.282613	0.12947	Nonsignificant	1.07159	0.424649	0.0997523	Nonsignificant	0.975704	0.485734	-0.035485	Nonsignificant	1.09827	0.343003	0.135237	Nonsignificant	1	Biological Process:cell redox homeostasis (GO:0045454)	protein disulfide-isomerase A6	5.3.4.1	ko04141 Protein processing in endoplasmic reticulum	Negative regulator of GroEL, contains thioredoxin-like and TPR-like domains	O	Posttranslational modification, protein turnover, chaperones ;
ENSBTAP00000002513.5	carnitine O-acetyltransferase	CRAT	69.6	35.9	56.2	79.1	0.515805	0.0776666	-0.955103	Nonsignificant	0.63879	0.175851	-0.646586	Nonsignificant	0.453856	0.0632561	-1.13969	Nonsignificant	0.807471	0.136178	-0.308517	Nonsignificant	0.710493	0.0281107	-0.493108	Nonsignificant	1.13649	0.256814	0.18459	Nonsignificant	--	--	carnitine O-acetyltransferase	2.3.1.7	ko04146 Peroxisome	--	--	--
ENSBTAP00000002542.4	histidine triad nucleotide binding protein 3	HINT3	84.7	53.1	69.8	89.2	0.626919	0.178123	-0.67365	Nonsignificant	0.760745	0.323198	-0.394515	Nonsignificant	0.595291	0.185544	-0.748332	Nonsignificant	0.824085	0.156444	-0.279135	Nonsignificant	0.782511	0.093994	-0.353817	Nonsignificant	1.05313	0.460622	0.0746817	Nonsignificant	1	Molecular Function:catalytic activity (GO:0003824)	--	--	--	Diadenosine tetraphosphate (Ap4A) hydrolase or other HIT family hydrolase	FGR	Nucleotide transport and metabolism ; Carbohydrate transport and metabolism ; General function prediction only ;
ENSBTAP00000002578.4	switching B cell complex subunit SWAP70	SWAP70	1630.9	1876.9	1515	1557.7	1.15084	0.264455	0.202683	Nonsignificant	1.23888	0.171432	0.309034	Nonsignificant	1.20492	0.205636	0.268934	Nonsignificant	0.928935	0.312455	-0.106351	Nonsignificant	0.972588	0.493081	-0.0400996	Nonsignificant	0.955117	0.277417	-0.0662509	Nonsignificant	--	--	switch-associated protein 70	--	--	--	--	--
ENSBTAP00000002583.6	MAP7 domain containing 1	MAP7D1	436	511.7	339.9	424.2	1.17362	0.248318	0.23097	Nonsignificant	1.50544	0.0630376	0.590188	Nonsignificant	1.20627	0.204822	0.270554	Nonsignificant	0.779587	0.105591	-0.359218	Nonsignificant	0.801273	0.120781	-0.319634	Nonsignificant	0.972936	0.322493	-0.0395835	Nonsignificant	2	Biological Process:microtubule cytoskeleton organization (GO:0000226),Cellular Component:microtubule cytoskeleton (GO:0015630)	MAP7 domain-containing protein 1	--	--	--	--	--
ENSBTAP00000002597.2	LLP homolog, long-term synaptic facilitation factor	LLPH	54	36.5	59.9	52.7	0.675926	0.232617	-0.565063	Nonsignificant	0.609349	0.144823	-0.71466	Nonsignificant	0.6926	0.294311	-0.529906	Nonsignificant	1.10926	0.342167	0.149597	Nonsignificant	1.13662	0.180076	0.184753	Nonsignificant	0.975926	0.330262	-0.0351564	Nonsignificant	--	--	--	--	--	--	--	--
ENSBTAP00000002604.4	phosphatidylinositol 4-kinase type 2 alpha	PI4K2A	105.4	178.1	102.6	122.2	1.68975	0.0535312	0.756813	Nonsignificant	1.73587	0.0253187	0.795657	Significant	1.45745	0.0956118	0.543443	Nonsignificant	0.973435	0.38758	-0.0388441	Nonsignificant	0.839607	0.1883	-0.252214	Nonsignificant	1.15939	0.212335	0.213369	Nonsignificant	1	Molecular Function:kinase activity (GO:0016301)	phosphatidylinositol 4-kinase type 2	2.7.1.67	ko00562 Inositol phosphate metabolism ko01100 Metabolic pathways ko04070 Phosphatidylinositol signaling system	--	--	--
ENSBTAP00000002609.4	sorting nexin 1	SNX1	707.8	466.5	668.9	686	0.659084	0.213389	-0.601465	Nonsignificant	0.697414	0.243892	-0.519913	Nonsignificant	0.680029	0.27974	-0.556331	Nonsignificant	0.945041	0.339354	-0.0815512	Nonsignificant	0.975073	0.487219	-0.036418	Nonsignificant	0.9692	0.312864	-0.0451332	Nonsignificant	3	Biological Process:intracellular protein transport (GO:0006886),Cellular Component:retromer complex (GO:0030904),Molecular Function:phosphatidylinositol binding (GO:0035091)	sorting nexin-1/2	--	ko04144 Endocytosis	--	--	--
ENSBTAP00000002616.3	eukaryotic translation initiation factor 5A	EIF5A	898.2	561.4	785.9	739.7	0.625028	0.176118	-0.678008	Nonsignificant	0.71434	0.264679	-0.485317	Nonsignificant	0.758956	0.371777	-0.397911	Nonsignificant	0.874972	0.226963	-0.192691	Nonsignificant	1.06246	0.299301	0.0874055	Nonsignificant	0.823536	0.0514081	-0.280096	Nonsignificant	6	Molecular Function:RNA binding (GO:0003723),Molecular Function:translation elongation factor activity (GO:0003746),Biological Process:translational frameshifting (GO:0006452),Molecular Function:ribosome binding (GO:0043022),Biological Process:positive regulation of translational elongation (GO:0045901),Biological Process:positive regulation of translational termination (GO:0045905)	translation initiation factor 5A	--	--	Translation elongation factor P (EF-P)/translation initiation factor 5A (eIF-5A)	J	Translation, ribosomal structure and biogenesis ;
ENSBTAP00000002619.3	BCL2 interacting protein 1	BNIP1	290.7	182.4	331.6	359.9	0.627451	0.178689	-0.672425	Nonsignificant	0.55006	0.090819	-0.862338	Nonsignificant	0.506807	0.101994	-0.98049	Nonsignificant	1.14069	0.280383	0.189913	Nonsignificant	0.921367	0.376886	-0.118152	Nonsignificant	1.23805	0.100987	0.308065	Nonsignificant	--	--	protein transport protein SEC20	--	ko04130 SNARE interactions in vesicular transport	--	--	--
ENSBTAP00000002642.3	ribosomal protein L14	RPL14	2232.9	1945.6	2731	2099.3	0.871333	0.467521	-0.198704	Nonsignificant	0.712413	0.262293	-0.489214	Nonsignificant	0.926785	0.439485	-0.109693	Nonsignificant	1.22307	0.154164	0.290511	Nonsignificant	1.30091	0.0452569	0.379521	Nonsignificant	0.940167	0.241556	-0.0890103	Nonsignificant	4	Molecular Function:structural constituent of ribosome (GO:0003735),Cellular Component:intracellular (GO:0005622),Cellular Component:ribosome (GO:0005840),Biological Process:translation (GO:0006412)	large subunit ribosomal protein L14e	--	ko03010 Ribosome	Ribosomal protein L14E/L6E/L27E	J	Translation, ribosomal structure and biogenesis ;
ENSBTAP00000002650.6	proteasome 26S subunit, non-ATPase 13	PSMD13	1201.3	662.5	891.7	1079.2	0.551486	0.105639	-0.858604	Nonsignificant	0.742963	0.300578	-0.428638	Nonsignificant	0.613881	0.205362	-0.70397	Nonsignificant	0.742279	0.0716852	-0.429966	Nonsignificant	0.82626	0.162912	-0.275332	Nonsignificant	0.89836	0.153696	-0.154634	Nonsignificant	1	Molecular Function:protein binding (GO:0005515)	26S proteasome regulatory subunit N9	--	ko03050 Proteasome ko05169 Epstein-Barr virus infection	--	--	--
ENSBTAP00000002653.5	protein tyrosine phosphatase non-receptor type 11	PTPN11	279.2	208.8	283.2	298.5	0.747851	0.318492	-0.419177	Nonsignificant	0.737288	0.293402	-0.4397	Nonsignificant	0.699497	0.302337	-0.515609	Nonsignificant	1.01433	0.457446	0.0205223	Nonsignificant	0.948744	0.446739	-0.0759097	Nonsignificant	1.06913	0.417394	0.096432	Nonsignificant	4	Molecular Function:protein tyrosine phosphatase activity (GO:0004725),Biological Process:protein dephosphorylation (GO:0006470),Biological Process:dephosphorylation (GO:0016311),Molecular Function:phosphatase activity (GO:0016791)	tyrosine-protein phosphatase non-receptor type 11	3.1.3.48	ko04014 Ras signaling pathway ko04072 Phospholipase D signaling pathway ko04360 Axon guidance ko04630 Jak-STAT signaling pathway ko04650 Natural killer cell mediated cytotoxicity ko04670 Leukocyte transendothelial migration ko04722 Neurotrophin signaling pathway ko04920 Adipocytokine signaling pathway ko04931 Insulin resistance ko05168 Herpes simplex infection ko05205 Proteoglycans in cancer ko05…	Protein tyrosine phosphatase	T	Signal transduction mechanisms ;
ENSBTAP00000002654.3	hydroxyacyl-CoA dehydrogenase	HADH	565.3	505.9	595.9	624.8	0.894923	0.494711	-0.160164	Nonsignificant	0.848968	0.435638	-0.236218	Nonsignificant	0.809699	0.430147	-0.304542	Nonsignificant	1.05413	0.465312	0.0760535	Nonsignificant	0.953745	0.459527	-0.0683242	Nonsignificant	1.10525	0.326217	0.144378	Nonsignificant	4	Molecular Function:3-hydroxyacyl-CoA dehydrogenase activity (GO:0003857),Biological Process:fatty acid metabolic process (GO:0006631),Molecular Function:oxidoreductase activity (GO:0016491),Biological Process:oxidation-reduction process (GO:0055114)	3-hydroxyacyl-CoA dehydrogenase	1.1.1.35	ko00062 Fatty acid elongation ko00071 Fatty acid degradation ko00280 Valine, leucine and isoleucine degradation ko00310 Lysine degradation ko00380 Tryptophan metabolism ko00650 Butanoate metabolism ko01100 Metabolic pathways ko01212 Fatty acid metabolism	3-hydroxyacyl-CoA dehydrogenase	I	Lipid transport and metabolism ;
ENSBTAP00000002656.4	cytochrome c oxidase assembly factor 7 (putative)	COA7	420.9	432.1	480	437.7	1.02661	0.367807	0.0378877	Nonsignificant	0.900208	0.498584	-0.151669	Nonsignificant	0.987206	0.377004	-0.0185772	Nonsignificant	1.14041	0.280904	0.189557	Nonsignificant	1.09664	0.239219	0.133092	Nonsignificant	1.03991	0.497212	0.0564649	Nonsignificant	--	--	cytochrome c oxidase assembly factor 7	--	--	TPR repeat	T	Signal transduction mechanisms ;
ENSBTAP00000002658.5	procollagen-lysine,2-oxoglutarate 5-dioxygenase 1	PLOD1	695.1	772.5	653.6	823.9	1.11135	0.294454	0.152314	Nonsignificant	1.18192	0.209507	0.241127	Nonsignificant	0.937614	0.42783	-0.0929343	Nonsignificant	0.940296	0.331385	-0.0888126	Nonsignificant	0.7933	0.108884	-0.334061	Nonsignificant	1.1853	0.168746	0.245249	Nonsignificant	4	Molecular Function:iron ion binding (GO:0005506),Molecular Function:oxidoreductase activity (GO:0016491),Molecular Function:L-ascorbic acid binding (GO:0031418),Biological Process:oxidation-reduction process (GO:0055114)	procollagen-lysine,2-oxoglutarate 5-dioxygenase 1	1.14.11.4	ko00310 Lysine degradation	Glycosyltransferase involved in LPS biosynthesis, GR25 family	M	Cell wall/membrane/envelope biogenesis ;
ENSBTAP00000002666.5	ribosomal protein L19	RPL19	1247	1229	1313.4	1163.1	0.985565	0.40774	-0.0209765	Nonsignificant	0.935739	0.455593	-0.0958214	Nonsignificant	1.05666	0.313211	0.0795098	Nonsignificant	1.05325	0.467399	0.0748449	Nonsignificant	1.12922	0.190119	0.175331	Nonsignificant	0.932719	0.224477	-0.100486	Nonsignificant	4	Molecular Function:structural constituent of ribosome (GO:0003735),Cellular Component:intracellular (GO:0005622),Cellular Component:ribosome (GO:0005840),Biological Process:translation (GO:0006412)	large subunit ribosomal protein L19e	--	ko03010 Ribosome	Ribosomal protein L19E	J	Translation, ribosomal structure and biogenesis ;
ENSBTAP00000002674.2	transgelin 2	TAGLN2	4319.3	3502	4617.8	4046.9	0.81078	0.395306	-0.302618	Nonsignificant	0.75837	0.320168	-0.399027	Nonsignificant	0.865354	0.491725	-0.208638	Nonsignificant	1.06911	0.430348	0.0964082	Nonsignificant	1.14107	0.174231	0.190388	Nonsignificant	0.936934	0.234074	-0.0939803	Nonsignificant	1	Molecular Function:protein binding (GO:0005515)	transgelin	--	--	--	--	--
ENSBTAP00000002691.4	myristoylated alanine rich protein kinase C substrate	MARCKS	163	367.3	178.1	215.4	2.25337	0.00945327	1.17209	Significant	2.06232	0.00678379	1.04427	Significant	1.7052	0.0438741	0.769941	Significant	1.09264	0.377546	0.127816	Nonsignificant	0.826834	0.163964	-0.274331	Nonsignificant	1.32147	0.0400199	0.402146	Nonsignificant	1	Molecular Function:calmodulin binding (GO:0005516)	myristoylated alanine-rich C-kinase substrate	--	ko04666 Fc gamma R-mediated phagocytosis ko05206 MicroRNAs in cancer	--	--	--
ENSBTAP00000002701.5	cleavage and polyadenylation specific factor 4	CPSF4	319.2	304.1	403.2	365.1	0.952694	0.441704	-0.0699148	Nonsignificant	0.754216	0.314874	-0.40695	Nonsignificant	0.832922	0.456222	-0.263746	Nonsignificant	1.26316	0.11107	0.337035	Nonsignificant	1.10435	0.226872	0.143204	Nonsignificant	1.1438	0.242025	0.193831	Nonsignificant	3	Molecular Function:nucleic acid binding (GO:0003676),Molecular Function:zinc ion binding (GO:0008270),Molecular Function:metal ion binding (GO:0046872)	cleavage and polyadenylation specificity factor subunit 4	--	ko03015 mRNA surveillance pathway ko05164 Influenza A	--	--	--
ENSBTAP00000002738.3	cyclin dependent kinase 2 associated protein 2	CDK2AP2	301.9	427.4	375.7	287.6	1.4157	0.123192	0.501516	Nonsignificant	1.13761	0.243785	0.186006	Nonsignificant	1.48609	0.0874523	0.571523	Nonsignificant	1.24445	0.129798	0.31551	Nonsignificant	1.30633	0.043023	0.385517	Nonsignificant	0.952633	0.271324	-0.0700071	Nonsignificant	--	--	--	--	--	--	--	--
ENSBTAP00000002770.6	SGT1 homolog, MIS12 kinetochore complex assembly cochaperone	SUGT1	861.9	949.9	1043.9	1004.7	1.1021	0.301862	0.140255	Nonsignificant	0.909953	0.488752	-0.136136	Nonsignificant	0.945456	0.41951	-0.0809172	Nonsignificant	1.21116	0.169183	0.276391	Nonsignificant	1.03902	0.34535	0.0552187	Nonsignificant	1.16568	0.201099	0.221172	Nonsignificant	1	Molecular Function:protein binding (GO:0005515)	suppressor of G2 allele of SKP1	--	ko04621 NOD-like receptor signaling pathway	Tetratricopeptide (TPR) repeat	R	General function prediction only ;
ENSBTAP00000002783.4	RAB3A, member RAS oncogene family	RAB3A	553.3	515.3	735	582.8	0.931321	0.464681	-0.102649	Nonsignificant	0.701088	0.248371	-0.512332	Nonsignificant	0.88418	0.48714	-0.177588	Nonsignificant	1.32839	0.0622126	0.409682	Nonsignificant	1.26115	0.0650234	0.334743	Nonsignificant	1.05332	0.460107	0.074939	Nonsignificant	2	Molecular Function:GTP binding (GO:0005525),Biological Process:small GTPase mediated signal transduction (GO:0007264)	Ras-related protein Rab-3A	--	ko04721 Synaptic vesicle cycle ko04911 Insulin secretion	GTPase SAR1 family domain	R	General function prediction only ;
ENSBTAP00000002792.3	zinc finger protein 771	ZNF771	304	442.7	355	344.1	1.45625	0.109093	0.542258	Nonsignificant	1.24704	0.166494	0.31851	Nonsignificant	1.28654	0.161369	0.363501	Nonsignificant	1.16776	0.233094	0.223748	Nonsignificant	1.03168	0.360519	0.0449911	Nonsignificant	1.13191	0.266388	0.178757	Nonsignificant	1	Molecular Function:metal ion binding (GO:0046872)	--	--	--	FOG: Zn-finger	R	General function prediction only ;
ENSBTAP00000002822.6	periplakin	PPL	2458.6	2668.3	1938.5	2404.4	1.08529	0.315697	0.118084	Nonsignificant	1.37648	0.103358	0.46098	Nonsignificant	1.10976	0.270328	0.150244	Nonsignificant	0.788457	0.114842	-0.342896	Nonsignificant	0.80623	0.12856	-0.310736	Nonsignificant	0.977955	0.335562	-0.0321601	Nonsignificant	1	Cellular Component:cytoskeleton (GO:0005856)	periplakin	--	--	--	--	--
ENSBTAP00000002872.5	serine palmitoyltransferase long chain base subunit 1	SPTLC1	238.6	276.3	226.5	237.4	1.15801	0.259288	0.211642	Nonsignificant	1.21987	0.183422	0.286725	Nonsignificant	1.16386	0.231709	0.218916	Nonsignificant	0.949288	0.346513	-0.075083	Nonsignificant	0.954086	0.460397	-0.0678089	Nonsignificant	0.994971	0.380761	-0.00727411	Nonsignificant	2	Biological Process:biosynthetic process (GO:0009058),Molecular Function:pyridoxal phosphate binding (GO:0030170)	serine palmitoyltransferase	2.3.1.50	ko00600 Sphingolipid metabolism ko01100 Metabolic pathways ko04071 Sphingolipid signaling pathway	7-keto-8-aminopelargonate synthetase or related enzyme	H	Coenzyme transport and metabolism ;
ENSBTAP00000002890.3	ADP ribosylation factor like GTPase 2	ARL2	457.4	352	490.8	468	0.769567	0.345023	-0.377881	Nonsignificant	0.717196	0.268224	-0.47956	Nonsignificant	0.752137	0.363833	-0.410933	Nonsignificant	1.07302	0.421372	0.101679	Nonsignificant	1.04872	0.325837	0.0686267	Nonsignificant	1.02317	0.457312	0.0330522	Nonsignificant	3	Molecular Function:GTP binding (GO:0005525),Cellular Component:intracellular (GO:0005622),Biological Process:small GTPase mediated signal transduction (GO:0007264)	ADP-ribosylation factor-like protein 2	--	--	GTPase SAR1 family domain	R	General function prediction only ;
ENSBTAP00000002914.2	apolipoprotein A1	APOA1	2129.1	1587.3	2796.7	2127.6	0.745526	0.315659	-0.423669	Nonsignificant	0.567562	0.105463	-0.817151	Nonsignificant	0.746052	0.356733	-0.422652	Nonsignificant	1.31356	0.0713131	0.393482	Nonsignificant	1.31449	0.0398446	0.394499	Nonsignificant	0.999295	0.392416	-0.00101677	Nonsignificant	4	Cellular Component:extracellular region (GO:0005576),Biological Process:lipid transport (GO:0006869),Molecular Function:lipid binding (GO:0008289),Biological Process:lipoprotein metabolic process (GO:0042157)	apolipoprotein A-I	--	ko03320 PPAR signaling pathway ko04975 Fat digestion and absorption ko04977 Vitamin digestion and absorption ko04979 Cholesterol metabolism ko05143 African trypanosomiasis	DNA anti-recombination protein (rearrangement mutator) RmuC	L	Replication, recombination and repair ;
ENSBTAP00000002948.1	eukaryotic translation initiation factor 1	EIF1	82	35.2	78.6	77.2	0.429268	0.0293715	-1.22005	Significant	0.447837	0.0292623	-1.15895	Significant	0.455959	0.0646073	-1.13303	Nonsignificant	0.958537	0.362183	-0.0610946	Nonsignificant	1.01813	0.389369	0.0259285	Nonsignificant	0.941463	0.244584	-0.0870231	Nonsignificant	2	Molecular Function:translation initiation factor activity (GO:0003743),Biological Process:translational initiation (GO:0006413)	translation initiation factor 1	--	ko03013 RNA transport	Translation initiation factor 1 (eIF-1/SUI1)	J	Translation, ribosomal structure and biogenesis ;
ENSBTAP00000002967.2	CD59 molecule	CD59	308.1	462.8	414.5	364	1.50211	0.0949918	0.58699	Nonsignificant	1.11653	0.261612	0.159017	Nonsignificant	1.27143	0.168855	0.34645	Nonsignificant	1.34534	0.0530553	0.427973	Nonsignificant	1.13874	0.177281	0.187434	Nonsignificant	1.18143	0.174796	0.24054	Nonsignificant	1	Biological Process:negative regulation of activation of membrane attack complex (GO:0001971)	CD59 antigen	--	ko04610 Complement and coagulation cascades ko04640 Hematopoietic cell lineage	--	--	--
ENSBTAP00000002976.4	UTP11 small subunit processome component	UTP11	399.9	393.8	474.5	454.1	0.984746	0.408565	-0.0221762	Nonsignificant	0.829926	0.411617	-0.268945	Nonsignificant	0.86721	0.493721	-0.205547	Nonsignificant	1.18655	0.203635	0.246769	Nonsignificant	1.04492	0.333394	0.063398	Nonsignificant	1.13553	0.258801	0.183371	Nonsignificant	2	Biological Process:rRNA processing (GO:0006364),Cellular Component:small-subunit processome (GO:0032040)	U3 small nucleolar RNA-associated protein 11	--	--	--	--	--
ENSBTAP00000003008.5	DLG associated protein 5	DLGAP5	291.7	172.9	225.7	274.1	0.592732	0.143258	-0.754548	Nonsignificant	0.766061	0.32999	-0.384469	Nonsignificant	0.630792	0.223881	-0.664764	Nonsignificant	0.77374	0.0997415	-0.370079	Nonsignificant	0.823422	0.157766	-0.280296	Nonsignificant	0.939664	0.240384	-0.0897831	Nonsignificant	1	Biological Process:signaling (GO:0023052)	disks large-associated protein 5	--	--	--	--	--
ENSBTAP00000003016.6	REST corepressor 1	RCOR1	135.8	81.9	146.4	152.5	0.603093	0.153502	-0.729548	Nonsignificant	0.559426	0.0985135	-0.83798	Nonsignificant	0.537049	0.128207	-0.896874	Nonsignificant	1.07806	0.409931	0.108432	Nonsignificant	0.96	0.475483	-0.0588937	Nonsignificant	1.12297	0.285655	0.167326	Nonsignificant	--	--	REST corepressor 1	--	ko05016 Huntington's disease	--	--	--
ENSBTAP00000003033.4	phosphoinositide-3-kinase regulatory subunit 2	PIK3R2	187.4	114.7	173.1	180.2	0.61206	0.162601	-0.708256	Nonsignificant	0.662623	0.20264	-0.59374	Nonsignificant	0.636515	0.23024	-0.651734	Nonsignificant	0.923693	0.303805	-0.114515	Nonsignificant	0.960599	0.477009	-0.0579933	Nonsignificant	0.96158	0.293503	-0.0565219	Nonsignificant	4	Molecular Function:protein binding (GO:0005515),Cellular Component:phosphatidylinositol 3-kinase complex (GO:0005942),Biological Process:signal transduction (GO:0007165),Molecular Function:phosphatidylinositol 3-kinase regulator activity (GO:0035014)	phosphoinositide-3-kinase regulatory subunit alpha/beta/delta	--	ko01521 EGFR tyrosine kinase inhibitor resistance ko01522 Endocrine resistance ko01524 Platinum drug resistance ko04012 ErbB signaling pathway ko04014 Ras signaling pathway ko04015 Rap1 signaling pathway ko04024 cAMP signaling pathway ko04062 Chemokine signaling pathway ko04066 HIF-1 signaling pathway ko04068 FoxO signaling pathway ko04070 Phosphatidylinositol signaling system ko04071 Sphingolipi…	--	--	--
ENSBTAP00000003071.1	peptidylprolyl isomerase like 1	PPIL1	222.5	241.3	271.4	193.7	1.08449	0.316366	0.117023	Nonsignificant	0.889094	0.485184	-0.169593	Nonsignificant	1.24574	0.182298	0.317004	Nonsignificant	1.21978	0.158216	0.286615	Nonsignificant	1.40114	0.0169947	0.486597	Nonsignificant	0.870562	0.107225	-0.199981	Nonsignificant	3	Biological Process:protein peptidyl-prolyl isomerization (GO:0000413),Molecular Function:peptidyl-prolyl cis-trans isomerase activity (GO:0003755),Biological Process:protein folding (GO:0006457)	peptidyl-prolyl cis-trans isomerase-like 1	5.2.1.8	ko03040 Spliceosome	Peptidyl-prolyl cis-trans isomerase (rotamase) - cyclophilin family	O	Posttranslational modification, protein turnover, chaperones ;
ENSBTAP00000003073.6	nucleobindin 1	NUCB1	762.1	925.7	835.8	849.8	1.21467	0.221342	0.280564	Nonsignificant	1.10756	0.269495	0.147387	Nonsignificant	1.08932	0.28624	0.123421	Nonsignificant	1.09671	0.368727	0.133177	Nonsignificant	0.983526	0.467419	-0.0239656	Nonsignificant	1.11508	0.303358	0.157143	Nonsignificant	1	Molecular Function:calcium ion binding (GO:0005509)	nucleobindin	--	--	--	--	--
ENSBTAP00000003094.4	transforming growth factor beta 1 induced transcript 1	TGFB1I1	288.5	173.8	282.7	319.8	0.602426	0.152834	-0.731143	Nonsignificant	0.614786	0.150364	-0.701844	Nonsignificant	0.543465	0.13411	-0.879742	Nonsignificant	0.979896	0.398632	-0.0292994	Nonsignificant	0.88399	0.285044	-0.177898	Nonsignificant	1.10849	0.318581	0.148599	Nonsignificant	1	Molecular Function:zinc ion binding (GO:0008270)	--	--	--	--	--	--
ENSBTAP00000003130.4	malonyl-CoA-acyl carrier protein transacylase	MCAT	200.6	116.3	204.3	252.6	0.579761	0.130862	-0.786471	Nonsignificant	0.569261	0.106945	-0.812838	Nonsignificant	0.460412	0.0675216	-1.119	Nonsignificant	1.01844	0.464434	0.0263676	Nonsignificant	0.808789	0.132688	-0.306165	Nonsignificant	1.25922	0.0808531	0.332533	Nonsignificant	--	--	[acyl-carrier-protein] S-malonyltransferase	2.3.1.39	ko00061 Fatty acid biosynthesis ko01100 Metabolic pathways ko01212 Fatty acid metabolism	Malonyl CoA-acyl carrier protein transacylase	I	Lipid transport and metabolism ;
ENSBTAP00000003131.6	tetraspanin 3	TSPAN3	536.4	872.8	632.9	642.8	1.62714	0.0648835	0.702342	Nonsignificant	1.37905	0.102361	0.463674	Nonsignificant	1.35781	0.130008	0.441281	Nonsignificant	1.1799	0.213739	0.238668	Nonsignificant	0.984599	0.464922	-0.0223924	Nonsignificant	1.19836	0.14943	0.261061	Nonsignificant	1	Cellular Component:integral component of membrane (GO:0016021)	tetraspanin-3	--	--	--	--	--
ENSBTAP00000003145.5	proteasome 26S subunit, non-ATPase 12	PSMD12	164.3	70.2	111.8	160.3	0.427267	0.0285824	-1.22679	Significant	0.627907	0.164096	-0.671377	Nonsignificant	0.437929	0.0535425	-1.19123	Nonsignificant	0.680463	0.0328041	-0.555412	Nonsignificant	0.697442	0.0215295	-0.519854	Nonsignificant	0.975654	0.329554	-0.0355581	Nonsignificant	1	Molecular Function:protein binding (GO:0005515)	26S proteasome regulatory subunit N5	--	ko03050 Proteasome ko05169 Epstein-Barr virus infection	--	--	--
ENSBTAP00000003156.4	WD repeat domain 18	WDR18	157.5	173.3	119.9	142.3	1.10032	0.303307	0.13792	Nonsignificant	1.44537	0.0795194	0.53144	Nonsignificant	1.21785	0.197972	0.284336	Nonsignificant	0.76127	0.0879303	-0.39352	Nonsignificant	0.842586	0.194225	-0.247104	Nonsignificant	0.903492	0.163368	-0.146416	Nonsignificant	1	Molecular Function:protein binding (GO:0005515)	pre-rRNA-processing protein IPI3	--	--	Uncharacterized protein, contains caspase domain	R	General function prediction only ;
ENSBTAP00000003173.5	marker of proliferation Ki-67	MKI67	155.1	70.3	107.9	116.5	0.453256	0.0399559	-1.1416	Significant	0.651529	0.190002	-0.618098	Nonsignificant	0.603433	0.194149	-0.728733	Nonsignificant	0.69568	0.0404916	-0.523504	Nonsignificant	0.92618	0.389094	-0.110635	Nonsignificant	0.751128	0.011376	-0.412869	Nonsignificant	1	Molecular Function:protein binding (GO:0005515)	antigen KI-67	--	--	Forkhead associated (FHA) domain, binds pSer, pThr, pTyr	T	Signal transduction mechanisms ;
ENSBTAP00000003195.6	mitochondrial ribosomal protein L47	MRPL47	411.1	395.5	589.9	462.3	0.962053	0.431861	-0.0558117	Nonsignificant	0.670453	0.211722	-0.576793	Nonsignificant	0.855505	0.481067	-0.225152	Nonsignificant	1.43493	0.0216926	0.520981	Nonsignificant	1.27601	0.0568954	0.351641	Nonsignificant	1.12454	0.282212	0.16934	Nonsignificant	3	Molecular Function:structural constituent of ribosome (GO:0003735),Cellular Component:mitochondrial ribosome (GO:0005761),Biological Process:translation (GO:0006412)	large subunit ribosomal protein L47	--	--	--	--	--
ENSBTAP00000003201.3	ribosomal protein S28	RPS28	224.1	231.7	300.3	168	1.03391	0.360999	0.0481154	Nonsignificant	0.771562	0.337027	-0.374146	Nonsignificant	1.37917	0.121775	0.463797	Nonsignificant	1.34003	0.0557922	0.422262	Nonsignificant	1.7875	0.000213378	0.837943	Significant	0.749665	0.0109741	-0.415681	Nonsignificant	4	Molecular Function:structural constituent of ribosome (GO:0003735),Cellular Component:intracellular (GO:0005622),Cellular Component:ribosome (GO:0005840),Biological Process:translation (GO:0006412)	small subunit ribosomal protein S28e	--	ko03010 Ribosome	Ribosomal protein S28E/S33	J	Translation, ribosomal structure and biogenesis ;
ENSBTAP00000003239.2	VPS35 retromer complex component	VPS35	169.8	114.4	151.9	166.8	0.673734	0.230089	-0.569749	Nonsignificant	0.753127	0.313487	-0.409035	Nonsignificant	0.685851	0.286478	-0.544032	Nonsignificant	0.894582	0.257007	-0.160715	Nonsignificant	0.910671	0.349986	-0.134997	Nonsignificant	0.982332	0.347068	-0.0257172	Nonsignificant	3	Molecular Function:protein transporter activity (GO:0008565),Biological Process:protein transport (GO:0015031),Cellular Component:retromer complex (GO:0030904)	vacuolar protein sorting-associated protein 35	--	ko04144 Endocytosis	--	--	--
ENSBTAP00000003250.6	CUE domain containing 2	CUEDC2	158.1	165.6	166.8	284.1	1.04744	0.348634	0.0668653	Nonsignificant	0.992806	0.386633	-0.0104166	Nonsignificant	0.582893	0.172689	-0.778696	Nonsignificant	1.05503	0.463192	0.0772819	Nonsignificant	0.587117	0.00103387	-0.76828	Significant	1.79696	3.35e-05	0.845561	Significant	1	Molecular Function:protein binding (GO:0005515)	--	--	--	--	--	--
ENSBTAP00000003259.3	ATP synthase F1 subunit alpha	ATP5F1A	4433.3	2876.5	3045.1	4087.3	0.648839	0.201932	-0.624067	Nonsignificant	0.944632	0.444427	-0.0821751	Nonsignificant	0.703765	0.307312	-0.506834	Nonsignificant	0.68687	0.0359005	-0.541891	Nonsignificant	0.745015	0.0528285	-0.424659	Nonsignificant	0.921954	0.200827	-0.117233	Nonsignificant	4	Molecular Function:ATP binding (GO:0005524),Biological Process:ATP synthesis coupled proton transport (GO:0015986),Biological Process:proton transport (GO:0015992),Biological Process:ATP metabolic process (GO:0046034)	F-type H+-transporting ATPase subunit alpha	--	ko00190 Oxidative phosphorylation ko01100 Metabolic pathways ko05010 Alzheimer's disease ko05012 Parkinson's disease ko05016 Huntington's disease	FoF1-type ATP synthase, alpha subunit	C	Energy production and conversion ;
ENSBTAP00000003261.4	heterogeneous nuclear ribonucleoprotein U like 2	HNRNPUL2	1328.3	1005.3	1226.2	1212	0.756832	0.329454	-0.401955	Nonsignificant	0.81985	0.398812	-0.286568	Nonsignificant	0.829455	0.452361	-0.269764	Nonsignificant	0.923135	0.302888	-0.115387	Nonsignificant	1.01172	0.403408	0.0168046	Nonsignificant	0.912444	0.181023	-0.132191	Nonsignificant	1	Molecular Function:protein binding (GO:0005515)	--	--	--	--	--	--
ENSBTAP00000003269.6	coiled-coil domain containing 130	CCDC130	109.2	71.3	110.4	133.7	0.65293	0.206484	-0.614999	Nonsignificant	0.645833	0.183625	-0.630766	Nonsignificant	0.533283	0.124796	-0.907025	Nonsignificant	1.01099	0.451771	0.0157673	Nonsignificant	0.825729	0.161943	-0.276259	Nonsignificant	1.22436	0.116032	0.292027	Nonsignificant	--	--	coiled-coil domain-containing protein 130	--	--	--	--	--
ENSBTAP00000003285.5	eukaryotic translation elongation factor 1 epsilon 1	EEF1E1	446.5	384.6	531.6	487.5	0.861366	0.45585	-0.215301	Nonsignificant	0.723476	0.27605	-0.466982	Nonsignificant	0.788923	0.406441	-0.342043	Nonsignificant	1.19059	0.197649	0.251681	Nonsignificant	1.09046	0.249436	0.124939	Nonsignificant	1.09183	0.358887	0.126742	Nonsignificant	--	--	eukaryotic translation elongation factor 1 epsilon-1	--	--	--	--	--
ENSBTAP00000003297.4	TRIO and F-actin binding protein	TRIOBP	600.6	711	652.8	609.7	1.18382	0.241372	0.243445	Nonsignificant	1.08915	0.286256	0.123209	Nonsignificant	1.16615	0.230184	0.22175	Nonsignificant	1.08691	0.39012	0.120237	Nonsignificant	1.07069	0.284043	0.0985415	Nonsignificant	1.01515	0.435462	0.0216951	Nonsignificant	2	Biological Process:regulation of actin cytoskeleton organization (GO:0032956),Molecular Function:actin filament binding (GO:0051015)	--	--	--	--	--	--
ENSBTAP00000003312.5	mitochondrial ribosomal protein L19	MRPL19	159	105.4	151.1	153.8	0.662893	0.217697	-0.593152	Nonsignificant	0.697551	0.244059	-0.519629	Nonsignificant	0.685306	0.285846	-0.545181	Nonsignificant	0.950314	0.348248	-0.0735231	Nonsignificant	0.982445	0.469938	-0.0255518	Nonsignificant	0.967296	0.307988	-0.0479713	Nonsignificant	4	Molecular Function:structural constituent of ribosome (GO:0003735),Cellular Component:intracellular (GO:0005622),Cellular Component:ribosome (GO:0005840),Biological Process:translation (GO:0006412)	large subunit ribosomal protein L19	--	ko03010 Ribosome	Ribosomal protein L19	J	Translation, ribosomal structure and biogenesis ;
ENSBTAP00000003318.4	PRA1 domain family member 2	PRAF2	207.7	192.5	207.9	215.6	0.926818	0.469608	-0.109643	Nonsignificant	0.925926	0.468079	-0.111031	Nonsignificant	0.892857	0.477213	-0.163499	Nonsignificant	1.00096	0.434675	0.00138854	Nonsignificant	0.964286	0.48638	-0.0524674	Nonsignificant	1.03804	0.497625	0.053856	Nonsignificant	--	--	PRA1 family protein 2	--	--	--	--	--
ENSBTAP00000003319.4	WD repeat domain 45	WDR45	216.1	173.6	222.3	249.9	0.803332	0.386255	-0.315932	Nonsignificant	0.780927	0.349021	-0.356741	Nonsignificant	0.694678	0.296727	-0.525584	Nonsignificant	1.02869	0.481741	0.0408089	Nonsignificant	0.889556	0.298268	-0.168843	Nonsignificant	1.15641	0.217814	0.209652	Nonsignificant	2	Molecular Function:protein binding (GO:0005515),Biological Process:autophagy (GO:0006914)	--	--	--	Predicted ATPase	R	General function prediction only ;
ENSBTAP00000003333.4	ubiquitin like modifier activating enzyme 2	UBA2	1032	897.3	965.2	1006	0.869477	0.465355	-0.201781	Nonsignificant	0.929652	0.463318	-0.105238	Nonsignificant	0.891948	0.478247	-0.164968	Nonsignificant	0.935271	0.322984	-0.0965431	Nonsignificant	0.959443	0.474065	-0.0597305	Nonsignificant	0.974806	0.327347	-0.0368127	Nonsignificant	1	Molecular Function:small protein activating enzyme activity (GO:0008641)	ubiquitin-like 1-activating enzyme E1 B	6.2.1.45	ko04120 Ubiquitin mediated proteolysis	Molybdopterin or thiamine biosynthesis adenylyltransferase	H	Coenzyme transport and metabolism ;
ENSBTAP00000003340.5	fibrillarin	FBL	2086.6	2320.1	2213.2	2118.2	1.1119	0.294015	0.153033	Nonsignificant	1.0483	0.326236	0.0680532	Nonsignificant	1.09532	0.281492	0.131348	Nonsignificant	1.06067	0.44993	0.0849798	Nonsignificant	1.04485	0.333543	0.063295	Nonsignificant	1.01514	0.435442	0.0216848	Nonsignificant	4	Molecular Function:RNA binding (GO:0003723),Biological Process:rRNA processing (GO:0006364),Biological Process:tRNA processing (GO:0008033),Molecular Function:methyltransferase activity (GO:0008168)	rRNA 2'-O-methyltransferase fibrillarin	2.1.1.-	ko03008 Ribosome biogenesis in eukaryotes	Fibrillarin-like rRNA methylase	J	Translation, ribosomal structure and biogenesis ;
ENSBTAP00000003343.6	myosin heavy chain 14	MYH14	191.5	108.3	146.4	161.1	0.565535	0.117852	-0.822311	Nonsignificant	0.739754	0.296517	-0.434882	Nonsignificant	0.672253	0.270774	-0.572923	Nonsignificant	0.764491	0.0908942	-0.387429	Nonsignificant	0.908752	0.345201	-0.138041	Nonsignificant	0.841253	0.069185	-0.249388	Nonsignificant	4	Molecular Function:motor activity (GO:0003774),Molecular Function:protein binding (GO:0005515),Molecular Function:ATP binding (GO:0005524),Cellular Component:myosin complex (GO:0016459)	myosin heavy chain	--	ko04530 Tight junction	--	--	--
ENSBTAP00000003355.5	glycolipid transfer protein	GLTP	80.4	54.7	92.5	104.7	0.680348	0.237739	-0.555655	Nonsignificant	0.591351	0.127148	-0.757913	Nonsignificant	0.522445	0.115206	-0.936649	Nonsignificant	1.1505	0.262605	0.202258	Nonsignificant	0.883477	0.283834	-0.178736	Nonsignificant	1.30224	0.0501116	0.380994	Nonsignificant	4	Cellular Component:cytoplasm (GO:0005737),Molecular Function:glycolipid transporter activity (GO:0017089),Biological Process:glycolipid transport (GO:0046836),Molecular Function:glycolipid binding (GO:0051861)	--	--	--	--	--	--
ENSBTAP00000003377.5	FKBP prolyl isomerase 3	FKBP3	556.5	336.9	612.7	619.6	0.605391	0.155814	-0.724061	Nonsignificant	0.549861	0.0906591	-0.86286	Nonsignificant	0.543738	0.134363	-0.879017	Nonsignificant	1.10099	0.359555	0.138799	Nonsignificant	0.988864	0.45504	-0.0161563	Nonsignificant	1.11339	0.307225	0.154955	Nonsignificant	--	--	FK506-binding protein 3	5.2.1.8	--	FKBP-type peptidyl-prolyl cis-trans isomerase	O	Posttranslational modification, protein turnover, chaperones ;
ENSBTAP00000003429.6	dynein cytoplasmic 1 intermediate chain 2	DYNC1I2	572.7	639.6	529.6	584.6	1.11682	0.290146	0.15939	Nonsignificant	1.2077	0.191465	0.272267	Nonsignificant	1.09408	0.282464	0.12972	Nonsignificant	0.924742	0.305533	-0.112876	Nonsignificant	0.905919	0.338162	-0.142547	Nonsignificant	1.02078	0.450788	0.0296702	Nonsignificant	3	Molecular Function:protein binding (GO:0005515),Cellular Component:cytoplasmic dynein complex (GO:0005868),Biological Process:microtubule-based movement (GO:0007018)	dynein intermediate chain, cytosolic	--	ko04145 Phagosome ko04962 Vasopressin-regulated water reabsorption ko05132 Salmonella infection	Predicted NTPase, NACHT family domain	T	Signal transduction mechanisms ;
ENSBTAP00000003433.4	ZPR1 zinc finger	ZPR1	168.7	167.2	168.8	169.9	0.991108	0.402183	-0.0128851	Nonsignificant	0.990521	0.389265	-0.0137401	Nonsignificant	0.984108	0.380052	-0.023111	Nonsignificant	1.00059	0.434042	0.00085493	Nonsignificant	0.993526	0.444319	-0.00937095	Nonsignificant	1.00711	0.413595	0.0102259	Nonsignificant	1	Molecular Function:zinc ion binding (GO:0008270)	zinc finger protein	--	--	C4-type Zn-finger protein	R	General function prediction only ;
ENSBTAP00000003437.5	DnaJ heat shock protein family (Hsp40) member C7	DNAJC7	1802.2	2142.9	1947.7	1783	1.18905	0.237872	0.249805	Nonsignificant	1.10022	0.276087	0.137793	Nonsignificant	1.20185	0.207491	0.265258	Nonsignificant	1.08073	0.403895	0.112012	Nonsignificant	1.09237	0.246246	0.127465	Nonsignificant	0.989346	0.365691	-0.0154524	Nonsignificant	1	Molecular Function:protein binding (GO:0005515)	DnaJ homolog subfamily C member 7	--	--	Tetratricopeptide (TPR) repeat	R	General function prediction only ;
ENSBTAP00000003472.6	phosphofructokinase, platelet	PFKP	276.9	151.7	237.3	246.7	0.547851	0.102586	-0.868144	Nonsignificant	0.639275	0.176383	-0.645491	Nonsignificant	0.614917	0.206484	-0.701537	Nonsignificant	0.856988	0.200705	-0.222653	Nonsignificant	0.961897	0.480311	-0.0560456	Nonsignificant	0.890935	0.140298	-0.166607	Nonsignificant	3	Molecular Function:6-phosphofructokinase activity (GO:0003872),Biological Process:fructose 6-phosphate metabolic process (GO:0006002),Biological Process:glycolytic process (GO:0006096)	6-phosphofructokinase 1	2.7.1.11	ko00010 Glycolysis / Gluconeogenesis ko00030 Pentose phosphate pathway ko00051 Fructose and mannose metabolism ko00052 Galactose metabolism ko01100 Metabolic pathways ko01200 Carbon metabolism ko01230 Biosynthesis of amino acids ko03018 RNA degradation ko04152 AMPK signaling pathway ko05230 Central carbon metabolism in cancer	6-phosphofructokinase	G	Carbohydrate transport and metabolism ;
ENSBTAP00000003492.6	potassium channel tetramerization domain containing 10	KCTD10	499.7	513.8	481.2	472.8	1.02822	0.366301	0.0401447	Nonsignificant	1.06775	0.306727	0.0945702	Nonsignificant	1.08672	0.288315	0.119977	Nonsignificant	0.962978	0.369737	-0.0544256	Nonsignificant	1.01777	0.390169	0.0254066	Nonsignificant	0.946168	0.255708	-0.0798322	Nonsignificant	2	Molecular Function:protein binding (GO:0005515),Biological Process:protein homooligomerization (GO:0051260)	BTB/POZ domain-containing adapter for CUL3-mediated RhoA degradation protein	--	--	--	--	--
ENSBTAP00000003509.3	transmembrane 9 superfamily member 1	TM9SF1	244.1	110.9	429.8	229.8	0.454322	0.0404754	-1.13821	Significant	0.258027	0.00035868	-1.95441	Significant	0.482594	0.0830857	-1.05112	Nonsignificant	1.76075	0.000479152	0.816193	Significant	1.87032	7.72e-05	0.903287	Significant	0.941417	0.244476	-0.0870935	Nonsignificant	1	Cellular Component:integral component of membrane (GO:0016021)	transmembrane 9 superfamily member 1	--	--	--	--	--
ENSBTAP00000003519.4	guanosine monophosphate reductase 2	GMPR2	27.4	22.4	34	26.7	0.817518	0.403472	-0.290677	Nonsignificant	0.658824	0.19828	-0.602036	Nonsignificant	0.838951	0.462908	-0.253341	Nonsignificant	1.24088	0.133648	0.311359	Nonsignificant	1.27341	0.0582518	0.348695	Nonsignificant	0.974453	0.326427	-0.0373362	Nonsignificant	2	Molecular Function:catalytic activity (GO:0003824),Biological Process:oxidation-reduction process (GO:0055114)	GMP reductase	1.7.1.7	ko00230 Purine metabolism	IMP dehydrogenase/GMP reductase	F	Nucleotide transport and metabolism ;
ENSBTAP00000003524.4	pre-mRNA processing factor 38A	PRPF38A	179.1	126.3	151.9	168.8	0.705193	0.266982	-0.503911	Nonsignificant	0.831468	0.413571	-0.266267	Nonsignificant	0.748223	0.359267	-0.41846	Nonsignificant	0.84813	0.188282	-0.237643	Nonsignificant	0.899882	0.323284	-0.152193	Nonsignificant	0.94249	0.246994	-0.0854504	Nonsignificant	--	--	pre-mRNA-splicing factor 38A	--	ko03040 Spliceosome	--	--	--
ENSBTAP00000003544.5	methyltransferase like 26	METTL26	795.7	999.6	903	775.9	1.25625	0.196631	0.329126	Nonsignificant	1.10698	0.270016	0.146625	Nonsignificant	1.28831	0.160515	0.36548	Nonsignificant	1.13485	0.291329	0.182501	Nonsignificant	1.16381	0.146577	0.218855	Nonsignificant	0.975116	0.328153	-0.0363539	Nonsignificant	--	--	--	--	--	16S rRNA G1207 methylase RsmC	J	Translation, ribosomal structure and biogenesis ;
ENSBTAP00000003545.4	eukaryotic translation initiation factor 3 subunit G	EIF3G	617.3	562.7	683.3	639	0.91155	0.486521	-0.133606	Nonsignificant	0.823504	0.403462	-0.280153	Nonsignificant	0.880595	0.491273	-0.18345	Nonsignificant	1.10692	0.347045	0.146547	Nonsignificant	1.06933	0.286536	0.0967032	Nonsignificant	1.03515	0.489836	0.0498441	Nonsignificant	4	Molecular Function:nucleic acid binding (GO:0003676),Molecular Function:translation initiation factor activity (GO:0003743),Cellular Component:cytoplasm (GO:0005737),Cellular Component:eukaryotic translation initiation factor 3 complex (GO:0005852)	translation initiation factor 3 subunit G	--	ko03013 RNA transport	RNA recognition motif (RRM) domain	J	Translation, ribosomal structure and biogenesis ;
ENSBTAP00000003549.6	DNA methyltransferase 1	DNMT1	502.8	280.8	363.8	403	0.558473	0.111631	-0.840442	Nonsignificant	0.771853	0.337399	-0.373603	Nonsignificant	0.696774	0.299166	-0.521237	Nonsignificant	0.723548	0.0576993	-0.466839	Nonsignificant	0.90273	0.330282	-0.147634	Nonsignificant	0.801512	0.0342504	-0.319205	Nonsignificant	4	Molecular Function:DNA binding (GO:0003677),Molecular Function:chromatin binding (GO:0003682),Molecular Function:methyltransferase activity (GO:0008168),Molecular Function:zinc ion binding (GO:0008270)	DNA (cytosine-5)-methyltransferase 1	2.1.1.37	ko00270 Cysteine and methionine metabolism ko01100 Metabolic pathways ko05206 MicroRNAs in cancer	Site-specific DNA-cytosine methylase	L	Replication, recombination and repair ;
ENSBTAP00000003557.2	O-sialoglycoprotein endopeptidase	OSGEP	345	363.8	283.9	305.5	1.05449	0.342309	0.0765492	Nonsignificant	1.28144	0.147029	0.357763	Nonsignificant	1.19083	0.214276	0.251973	Nonsignificant	0.822899	0.154948	-0.281214	Nonsignificant	0.929296	0.397023	-0.10579	Nonsignificant	0.885507	0.130954	-0.175424	Nonsignificant	--	--	N6-L-threonylcarbamoyladenine synthase	2.3.1.234	--	tRNA A37 threonylcarbamoyltransferase TsaD	J	Translation, ribosomal structure and biogenesis ;
ENSBTAP00000003559.4	apurinic/apyrimidinic endodeoxyribonuclease 1	APEX1	917.3	832.1	1019.7	1000.5	0.907119	0.491489	-0.140637	Nonsignificant	0.816024	0.393937	-0.293316	Nonsignificant	0.831684	0.454845	-0.265892	Nonsignificant	1.11163	0.337261	0.152679	Nonsignificant	1.01919	0.387082	0.0274236	Nonsignificant	1.0907	0.361692	0.125256	Nonsignificant	2	Molecular Function:nuclease activity (GO:0004518),Biological Process:DNA repair (GO:0006281)	AP endonuclease 1	4.2.99.18	ko03410 Base excision repair	Exonuclease III	L	Replication, recombination and repair ;
ENSBTAP00000003560.4	osteoclast stimulating factor 1	OSTF1	650.8	421.6	794.7	674.9	0.647818	0.200801	-0.626339	Nonsignificant	0.530515	0.0758469	-0.914535	Nonsignificant	0.624685	0.217145	-0.678799	Nonsignificant	1.22111	0.156563	0.288196	Nonsignificant	1.17751	0.131649	0.235737	Nonsignificant	1.03703	0.494913	0.0524595	Nonsignificant	1	Molecular Function:protein binding (GO:0005515)	--	--	--	Ankyrin repeat	T	Signal transduction mechanisms ;
ENSBTAP00000003589.5	G protein subunit beta 4	GNB4	126.9	165.2	122	124.3	1.30181	0.172385	0.380522	Nonsignificant	1.3541	0.11242	0.437333	Nonsignificant	1.32904	0.141919	0.410387	Nonsignificant	0.961387	0.367029	-0.0568109	Nonsignificant	0.981496	0.472151	-0.0269451	Nonsignificant	0.979511	0.339642	-0.0298658	Nonsignificant	2	Molecular Function:protein binding (GO:0005515),Biological Process:signal transduction (GO:0007165)	guanine nucleotide-binding protein subunit beta-4	--	ko04014 Ras signaling pathway ko04062 Chemokine signaling pathway ko04151 PI3K-Akt signaling pathway ko04371 Apelin signaling pathway ko04713 Circadian entrainment ko04723 Retrograde endocannabinoid signaling ko04724 Glutamatergic synapse ko04725 Cholinergic synapse ko04726 Serotonergic synapse ko04727 GABAergic synapse ko04728 Dopaminergic synapse ko04926 Relaxin signaling pathway ko05032 Morphi…	WD40 repeat	R	General function prediction only ;
ENSBTAP00000003602.4	splicing factor 3b subunit 2	SF3B2	249.2	142.3	195.7	239.4	0.571027	0.1228	-0.808368	Nonsignificant	0.727133	0.280627	-0.459708	Nonsignificant	0.594403	0.184612	-0.750487	Nonsignificant	0.785313	0.111511	-0.34866	Nonsignificant	0.81746	0.147251	-0.290779	Nonsignificant	0.960674	0.29123	-0.0578809	Nonsignificant	1	Cellular Component:nucleus (GO:0005634)	splicing factor 3B subunit 2	--	ko03040 Spliceosome	--	--	--
ENSBTAP00000003609.5	COP9 signalosome subunit 5	COPS5	726.3	550.9	666.5	664.2	0.758502	0.331494	-0.398775	Nonsignificant	0.826557	0.407341	-0.274814	Nonsignificant	0.829419	0.452321	-0.269827	Nonsignificant	0.917665	0.293934	-0.123961	Nonsignificant	1.00346	0.421775	0.00498715	Nonsignificant	0.914498	0.18521	-0.128948	Nonsignificant	1	Molecular Function:protein binding (GO:0005515)	COP9 signalosome complex subunit 5	3.4.-.-	--	Proteasome lid subunit RPN8/RPN11, contains Jab1/MPN domain metalloenzyme (JAMM) motif	O	Posttranslational modification, protein turnover, chaperones ;
ENSBTAP00000003636.4	proteasome subunit alpha 3	PSMA3	1156.2	1016.2	1455	1190.4	0.878914	0.476328	-0.186207	Nonsignificant	0.698419	0.245115	-0.517835	Nonsignificant	0.853663	0.479061	-0.228262	Nonsignificant	1.25843	0.115582	0.331628	Nonsignificant	1.22228	0.0911721	0.289573	Nonsignificant	1.02958	0.474729	0.0420555	Nonsignificant	5	Molecular Function:endopeptidase activity (GO:0004175),Molecular Function:threonine-type endopeptidase activity (GO:0004298),Cellular Component:proteasome core complex (GO:0005839),Biological Process:ubiquitin-dependent protein catabolic process (GO:0006511),Biological Process:proteolysis involved in cellular protein catabolic process (GO:0051603)	20S proteasome subunit alpha 7	3.4.25.1	ko03050 Proteasome	20S proteasome, alpha and beta subunits	O	Posttranslational modification, protein turnover, chaperones ;
ENSBTAP00000003653.4	myelin protein zero like 1	MPZL1	405.9	550.8	553.6	476.7	1.35698	0.146655	0.440404	Nonsignificant	0.994942	0.384182	-0.00731538	Nonsignificant	1.15544	0.237391	0.208447	Nonsignificant	1.36388	0.0444049	0.44772	Nonsignificant	1.16132	0.14943	0.215762	Nonsignificant	1.17443	0.186171	0.231957	Nonsignificant	4	Molecular Function:protein binding (GO:0005515),Cellular Component:integral component of plasma membrane (GO:0005887),Biological Process:signal transduction (GO:0007165),Cellular Component:membrane (GO:0016020)	myelin protein zero	--	ko04514 Cell adhesion molecules (CAMs)	--	--	--
ENSBTAP00000003660.5	acetyl-CoA acetyltransferase 2	ACAT2	1000.9	846.3	887.1	1125	0.845539	0.437121	-0.242057	Nonsignificant	0.954007	0.432816	-0.0679276	Nonsignificant	0.752267	0.363984	-0.410684	Nonsignificant	0.886302	0.244157	-0.174129	Nonsignificant	0.788533	0.102134	-0.342756	Nonsignificant	1.12399	0.283429	0.168627	Nonsignificant	1	Biological Process:metabolic process (GO:0008152)	acetyl-CoA C-acetyltransferase	2.3.1.9	ko00071 Fatty acid degradation ko00072 Synthesis and degradation of ketone bodies ko00280 Valine, leucine and isoleucine degradation ko00310 Lysine degradation ko00380 Tryptophan metabolism ko00620 Pyruvate metabolism ko00630 Glyoxylate and dicarboxylate metabolism ko00640 Propanoate metabolism ko00650 Butanoate metabolism ko00900 Terpenoid backbone biosynthesis ko01100 Metabolic pathways ko01200…	Acetyl-CoA acetyltransferase	I	Lipid transport and metabolism ;
ENSBTAP00000003662.3	t-complex 1	TCP1	1383.1	1353.8	1035.3	1110.5	0.978816	0.414573	-0.0308908	Nonsignificant	1.30764	0.133579	0.386966	Nonsignificant	1.21909	0.19725	0.285805	Nonsignificant	0.748536	0.0768056	-0.417857	Nonsignificant	0.932283	0.404637	-0.101161	Nonsignificant	0.802907	0.0351876	-0.316696	Nonsignificant	3	Molecular Function:ATP binding (GO:0005524),Biological Process:protein folding (GO:0006457),Molecular Function:unfolded protein binding (GO:0051082)	T-complex protein 1 subunit alpha	--	--	Chaperonin GroEL (HSP60 family)	O	Posttranslational modification, protein turnover, chaperones ;
ENSBTAP00000003716.5	acetyl-CoA acyltransferase 2	ACAA2	1043.4	1004.2	946.9	1059.1	0.962431	0.431467	-0.0552457	Nonsignificant	1.06051	0.313883	0.0847627	Nonsignificant	0.948164	0.416662	-0.0767922	Nonsignificant	0.907514	0.277511	-0.140008	Nonsignificant	0.894061	0.30911	-0.161555	Nonsignificant	1.01505	0.435177	0.0215465	Nonsignificant	1	Biological Process:metabolic process (GO:0008152)	acetyl-CoA acyltransferase 2	2.3.1.16	ko00062 Fatty acid elongation ko00071 Fatty acid degradation ko00280 Valine, leucine and isoleucine degradation ko01100 Metabolic pathways ko01212 Fatty acid metabolism	Acetyl-CoA acetyltransferase	I	Lipid transport and metabolism ;
ENSBTAP00000003719.3	ribose 5-phosphate isomerase A	RPIA	698.2	1090.4	867.8	696.1	1.56173	0.0792507	0.643145	Nonsignificant	1.25651	0.160923	0.329423	Nonsignificant	1.56644	0.0679917	0.647491	Nonsignificant	1.24291	0.131447	0.313722	Nonsignificant	1.24666	0.0739008	0.318068	Nonsignificant	0.996992	0.386202	-0.00434578	Nonsignificant	1	Molecular Function:ribose-5-phosphate isomerase activity (GO:0004751)	ribose 5-phosphate isomerase A	5.3.1.6	ko00030 Pentose phosphate pathway ko01100 Metabolic pathways ko01200 Carbon metabolism ko01230 Biosynthesis of amino acids	Ribose 5-phosphate isomerase	G	Carbohydrate transport and metabolism ;
ENSBTAP00000003725.5	COP9 signalosome subunit 6	COPS6	396.8	321	354	480.3	0.808972	0.393111	-0.305839	Nonsignificant	0.90678	0.492907	-0.141176	Nonsignificant	0.668332	0.266269	-0.581363	Nonsignificant	0.892137	0.253189	-0.164663	Nonsignificant	0.737039	0.0460806	-0.440186	Nonsignificant	1.21043	0.133106	0.275524	Nonsignificant	3	Biological Process:protein deneddylation (GO:0000338),Molecular Function:protein binding (GO:0005515),Cellular Component:COP9 signalosome (GO:0008180)	COP9 signalosome complex subunit 6	--	--	--	--	--
ENSBTAP00000003728.4	minichromosome maintenance complex component 7	MCM7	444.6	449.5	313.9	333.7	1.01102	0.382641	0.0158132	Nonsignificant	1.43198	0.0837072	0.518016	Nonsignificant	1.34702	0.134363	0.429769	Nonsignificant	0.706028	0.0463941	-0.502203	Nonsignificant	0.940665	0.426063	-0.0882467	Nonsignificant	0.750562	0.0112191	-0.413956	Nonsignificant	7	Molecular Function:DNA binding (GO:0003677),Molecular Function:DNA helicase activity (GO:0003678),Molecular Function:ATP binding (GO:0005524),Cellular Component:nucleus (GO:0005634),Biological Process:DNA replication (GO:0006260),Biological Process:DNA replication initiation (GO:0006270),Cellular Component:MCM complex (GO:0042555)	DNA replication licensing factor MCM7	3.6.4.12	ko03030 DNA replication ko04110 Cell cycle	DNA replicative helicase MCM subunit Mcm2, Cdc46/Mcm family	L	Replication, recombination and repair ;
ENSBTAP00000003732.6	decapping enzyme, scavenger	DCPS	94.8	63.5	111.1	108.5	0.669831	0.225606	-0.57813	Nonsignificant	0.571557	0.108965	-0.80703	Nonsignificant	0.585253	0.175112	-0.772867	Nonsignificant	1.17194	0.226303	0.2289	Nonsignificant	1.02396	0.37682	0.0341638	Nonsignificant	1.14451	0.240602	0.194736	Nonsignificant	2	Biological Process:deadenylation-dependent decapping of nuclear-transcribed mRNA (GO:0000290),Molecular Function:hydrolase activity (GO:0016787)	m7GpppX diphosphatase	3.6.1.59	ko03018 RNA degradation	--	--	--
ENSBTAP00000003764.6	karyopherin subunit alpha 6	KPNA6	159.6	103.8	154	190.2	0.650376	0.203638	-0.620654	Nonsignificant	0.674026	0.215909	-0.569124	Nonsignificant	0.545741	0.136231	-0.873711	Nonsignificant	0.964912	0.373033	-0.0515303	Nonsignificant	0.809674	0.134135	-0.304587	Nonsignificant	1.19173	0.159016	0.253057	Nonsignificant	5	Molecular Function:protein binding (GO:0005515),Cellular Component:nucleus (GO:0005634),Cellular Component:cytoplasm (GO:0005737),Biological Process:protein import into nucleus (GO:0006606),Molecular Function:protein transporter activity (GO:0008565)	--	--	--	--	--	--
ENSBTAP00000003779.6	enoyl-CoA hydratase domain containing 2	ECHDC2	43.3	33.7	60.4	67.6	0.778291	0.355693	-0.361618	Nonsignificant	0.557947	0.0972763	-0.8418	Nonsignificant	0.498521	0.0953052	-1.00427	Nonsignificant	1.39492	0.0326838	0.480182	Nonsignificant	0.893491	0.307732	-0.162475	Nonsignificant	1.5612	0.0015209	0.642656	Significant	2	Molecular Function:catalytic activity (GO:0003824),Biological Process:metabolic process (GO:0008152)	--	--	--	Enoyl-CoA hydratase/carnithine racemase	I	Lipid transport and metabolism ;
ENSBTAP00000003795.3	regulator of microtubule dynamics 3	RMDN3	173.7	97.8	180.6	211.7	0.56304	0.115635	-0.828691	Nonsignificant	0.541528	0.0841008	-0.884892	Nonsignificant	0.461974	0.0685612	-1.11411	Nonsignificant	1.03972	0.499677	0.0562001	Nonsignificant	0.853094	0.215834	-0.229223	Nonsignificant	1.21877	0.122667	0.285424	Nonsignificant	--	--	--	--	--	Tetratricopeptide (TPR) repeat	R	General function prediction only ;
ENSBTAP00000003871.4	ribonuclease P/MRP subunit p30	RPP30	532.6	807.8	565.2	566.7	1.51671	0.09088	0.600946	Nonsignificant	1.42923	0.0845946	0.515237	Nonsignificant	1.42545	0.105587	0.511413	Nonsignificant	1.06121	0.448676	0.085709	Nonsignificant	0.997353	0.435584	-0.00382374	Nonsignificant	1.06403	0.431024	0.0895328	Nonsignificant	2	Molecular Function:ribonuclease activity (GO:0004540),Biological Process:tRNA processing (GO:0008033)	ribonuclease P/MRP protein subunit RPP1	3.1.26.5	ko03008 Ribosome biogenesis in eukaryotes ko03013 RNA transport	--	--	--
ENSBTAP00000003929.4	Sp1 transcription factor	SP1	8.4	3.5	9	5.7	0.416667	0.024636	-1.26303	Significant	0.388889	0.0115	-1.36257	Significant	0.614035	0.205529	-0.703607	Nonsignificant	1.07143	0.425017	0.0995357	Nonsignificant	1.57895	0.00248961	0.658963	Significant	0.678571	0.00139079	-0.559427	Nonsignificant	1	Molecular Function:metal ion binding (GO:0046872)	transcription factor Sp1	--	ko01522 Endocrine resistance ko04137 Mitophagy - animal ko04350 TGF-beta signaling pathway ko04915 Estrogen signaling pathway ko05016 Huntington's disease ko05200 Pathways in cancer ko05202 Transcriptional misregulation in cancer ko05224 Breast cancer ko05231 Choline metabolism in cancer	FOG: Zn-finger	R	General function prediction only ;
ENSBTAP00000003953.6	transporter 2, ATP binding cassette subfamily B member	TAP2	50	26.6	49.4	60.4	0.532	0.089804	-0.910502	Nonsignificant	0.538462	0.0817549	-0.893085	Nonsignificant	0.440397	0.0549874	-1.18312	Nonsignificant	0.988	0.412503	-0.0174171	Nonsignificant	0.817881	0.147979	-0.290038	Nonsignificant	1.208	0.136281	0.27262	Nonsignificant	10	Molecular Function:ATP binding (GO:0005524),Biological Process:transport (GO:0006810),Molecular Function:peptide-transporting ATPase activity (GO:0015440),Cellular Component:integral component of membrane (GO:0016021),Molecular Function:ATPase activity (GO:0016887),Biological Process:antigen processing and presentation of endogenous peptide antigen via MHC class I (GO:0019885),Cellular Component:…	ATP-binding cassette, subfamily B (MDR/TAP), member 3	--	ko02010 ABC transporters ko04145 Phagosome ko04612 Antigen processing and presentation ko05168 Herpes simplex infection ko05340 Primary immunodeficiency	ABC-type multidrug transport system, ATPase and permease component	V	Defense mechanisms ;
ENSBTAP00000003955.5	proteasome 20S subunit beta 8	PSMB8	858	1135.2	1056.5	963.2	1.32308	0.162017	0.403897	Nonsignificant	1.07449	0.300164	0.103654	Nonsignificant	1.17857	0.222055	0.237039	Nonsignificant	1.23135	0.144341	0.300243	Nonsignificant	1.09686	0.238856	0.133385	Nonsignificant	1.12261	0.286458	0.166858	Nonsignificant	4	Molecular Function:endopeptidase activity (GO:0004175),Molecular Function:threonine-type endopeptidase activity (GO:0004298),Cellular Component:proteasome core complex (GO:0005839),Biological Process:proteolysis involved in cellular protein catabolic process (GO:0051603)	20S proteasome subunit beta 8	3.4.25.1	ko03050 Proteasome	20S proteasome, alpha and beta subunits	O	Posttranslational modification, protein turnover, chaperones ;
ENSBTAP00000003959.3	G protein subunit gamma 2	GNG2	54.9	26.4	72.5	66.2	0.480874	0.0547896	-1.05627	Nonsignificant	0.364138	0.00711749	-1.45744	Significant	0.398792	0.0336188	-1.32629	Significant	1.32058	0.0668717	0.401175	Nonsignificant	1.09517	0.241632	0.13115	Nonsignificant	1.20583	0.139162	0.270025	Nonsignificant	3	Molecular Function:signal transducer activity (GO:0004871),Cellular Component:heterotrimeric G-protein complex (GO:0005834),Biological Process:G-protein coupled receptor signaling pathway (GO:0007186)	guanine nucleotide-binding protein G(I)/G(S)/G(O) subunit gamma-2	--	ko04014 Ras signaling pathway ko04062 Chemokine signaling pathway ko04151 PI3K-Akt signaling pathway ko04371 Apelin signaling pathway ko04713 Circadian entrainment ko04723 Retrograde endocannabinoid signaling ko04724 Glutamatergic synapse ko04725 Cholinergic synapse ko04726 Serotonergic synapse ko04727 GABAergic synapse ko04728 Dopaminergic synapse ko04926 Relaxin signaling pathway ko05032 Morphi…	--	--	--
ENSBTAP00000003961.5	spindlin 1	SPIN1	389.5	595.6	467.7	352	1.52914	0.0875147	0.61272	Nonsignificant	1.27347	0.151353	0.34876	Nonsignificant	1.69205	0.0457396	0.758768	Significant	1.20077	0.183159	0.26396	Nonsignificant	1.32869	0.034807	0.410008	Nonsignificant	0.903723	0.163811	-0.146048	Nonsignificant	1	Biological Process:gamete generation (GO:0007276)	--	--	--	--	--	--
ENSBTAP00000003962.5	ribosomal protein S3	RPS3	3437.3	2845.2	3307.4	3168.1	0.827743	0.415813	-0.272746	Nonsignificant	0.860253	0.449736	-0.217167	Nonsignificant	0.898078	0.471293	-0.155088	Nonsignificant	0.962209	0.368428	-0.0555782	Nonsignificant	1.04397	0.33531	0.0620797	Nonsignificant	0.921683	0.200247	-0.117658	Nonsignificant	1	Molecular Function:RNA binding (GO:0003723)	small subunit ribosomal protein S3e	--	ko03010 Ribosome	Ribosomal protein S3	J	Translation, ribosomal structure and biogenesis ;
ENSBTAP00000003974.4	adhesion regulating molecule 1	ADRM1	642.1	1036.9	803.2	536.2	1.61486	0.0673731	0.691407	Nonsignificant	1.29096	0.142007	0.368446	Nonsignificant	1.93379	0.0212667	0.951434	Significant	1.2509	0.123082	0.322961	Nonsignificant	1.49795	0.00612183	0.582988	Nonsignificant	0.835072	0.0625555	-0.260027	Nonsignificant	2	Cellular Component:nucleus (GO:0005634),Cellular Component:cytoplasm (GO:0005737)	26S proteasome regulatory subunit N13	--	ko03050 Proteasome ko05169 Epstein-Barr virus infection	--	--	--
ENSBTAP00000003977.2	cilia and flagella associated protein 298	CFAP298	308.8	255.7	333.3	333.8	0.828044	0.416175	-0.272221	Nonsignificant	0.767177	0.331416	-0.382369	Nonsignificant	0.766028	0.379996	-0.384532	Nonsignificant	1.07934	0.407034	0.110149	Nonsignificant	0.998502	0.432974	-0.00216264	Nonsignificant	1.08096	0.386423	0.112311	Nonsignificant	--	--	--	--	--	--	--	--
ENSBTAP00000003981.6	laminin subunit alpha 5	LAMA5	1669.5	1754.7	1600.2	1583	1.05103	0.3454	0.0718083	Nonsignificant	1.09655	0.279429	0.132972	Nonsignificant	1.10846	0.271312	0.148563	Nonsignificant	0.958491	0.362105	-0.0611639	Nonsignificant	1.01087	0.405285	0.015591	Nonsignificant	0.948188	0.260548	-0.0767548	Nonsignificant	1	Molecular Function:protein binding (GO:0005515)	laminin, alpha 3/5	--	ko01100 Metabolic pathways ko04151 PI3K-Akt signaling pathway ko04510 Focal adhesion ko04512 ECM-receptor interaction ko05145 Toxoplasmosis ko05146 Amoebiasis ko05165 Human papillomavirus infection ko05200 Pathways in cancer ko05222 Small cell lung cancer	--	--	--
ENSBTAP00000003990.5	proteasome 20S subunit beta 7	PSMB7	230.5	300.2	335.8	229.3	1.30239	0.172097	0.381157	Nonsignificant	0.893985	0.4911	-0.161678	Nonsignificant	1.3092	0.150715	0.388688	Nonsignificant	1.45683	0.0172181	0.542835	Nonsignificant	1.46446	0.00877929	0.550366	Nonsignificant	0.994794	0.380286	-0.0075304	Nonsignificant	4	Molecular Function:endopeptidase activity (GO:0004175),Molecular Function:threonine-type endopeptidase activity (GO:0004298),Cellular Component:proteasome core complex (GO:0005839),Biological Process:proteolysis involved in cellular protein catabolic process (GO:0051603)	20S proteasome subunit beta 2	3.4.25.1	ko03050 Proteasome	20S proteasome, alpha and beta subunits	O	Posttranslational modification, protein turnover, chaperones ;
ENSBTAP00000003999.5	acyl-CoA dehydrogenase very long chain	ACADVL	968.5	754.4	770.5	1026.9	0.778937	0.356483	-0.360422	Nonsignificant	0.979104	0.402587	-0.0304653	Nonsignificant	0.734638	0.343397	-0.444894	Nonsignificant	0.79556	0.122574	-0.329957	Nonsignificant	0.750316	0.0576867	-0.414429	Nonsignificant	1.0603	0.441075	0.0844717	Nonsignificant	4	Molecular Function:acyl-CoA dehydrogenase activity (GO:0003995),Biological Process:metabolic process (GO:0008152),Molecular Function:flavin adenine dinucleotide binding (GO:0050660),Biological Process:oxidation-reduction process (GO:0055114)	very long chain acyl-CoA dehydrogenase	1.3.8.9	ko00071 Fatty acid degradation ko01100 Metabolic pathways ko01212 Fatty acid metabolism	Acyl-CoA dehydrogenase related to the alkylation response protein AidB	I	Lipid transport and metabolism ;
ENSBTAP00000004003.3	5-nucleotidase domain containing 1	NT5DC1	162.1	131.8	161.5	152.2	0.813078	0.398094	-0.298534	Nonsignificant	0.816099	0.394033	-0.293184	Nonsignificant	0.865966	0.492384	-0.207618	Nonsignificant	0.996299	0.426703	-0.00534993	Nonsignificant	1.0611	0.301857	0.0855658	Nonsignificant	0.938927	0.238672	-0.0909157	Nonsignificant	--	--	--	--	--	Chromosome segregation ATPase	D	Cell cycle control, cell division, chromosome partitioning ;
ENSBTAP00000004027.5	spliceosome associated factor 1, recruiter of U4/U6.U5 tri-snRNP	SART1	1162	1197.9	1340.1	1220.8	1.0309	0.363802	0.0438974	Nonsignificant	0.893889	0.490984	-0.161833	Nonsignificant	0.981242	0.382888	-0.0273194	Nonsignificant	1.15327	0.25771	0.205731	Nonsignificant	1.09772	0.237461	0.134514	Nonsignificant	1.0506	0.467566	0.0712168	Nonsignificant	--	--	U4/U6.U5 tri-snRNP-associated protein 1	--	ko03040 Spliceosome	--	--	--
ENSBTAP00000004044.2	integral membrane protein 2B	ITM2B	258.8	275.7	364.8	301.2	1.0653	0.332784	0.0912616	Nonsignificant	0.755757	0.316836	-0.404006	Nonsignificant	0.915339	0.452013	-0.127623	Nonsignificant	1.40958	0.0281777	0.495268	Nonsignificant	1.21116	0.100112	0.276384	Nonsignificant	1.16383	0.204356	0.218884	Nonsignificant	--	--	integral membrane protein 2B	--	--	--	--	--
ENSBTAP00000004047.5	THUMP domain containing 3	THUMPD3	134.2	64.7	107.3	123.1	0.482116	0.0555243	-1.05255	Nonsignificant	0.602982	0.138451	-0.729812	Nonsignificant	0.525589	0.117952	-0.927993	Nonsignificant	0.799553	0.127046	-0.322735	Nonsignificant	0.871649	0.25648	-0.198181	Nonsignificant	0.917288	0.190977	-0.124554	Nonsignificant	1	Molecular Function:RNA binding (GO:0003723)	--	--	--	23S rRNA G2445 N2-methylase RlmL	J	Translation, ribosomal structure and biogenesis ;
ENSBTAP00000004104.6	ybeY metalloendoribonuclease	YBEY	54.1	20.3	63.2	58	0.375231	0.0127473	-1.41415	Significant	0.321203	0.00263073	-1.63844	Significant	0.35	0.0163853	-1.51457	Significant	1.16821	0.232366	0.224296	Nonsignificant	1.08966	0.25079	0.123872	Nonsignificant	1.07209	0.409551	0.100424	Nonsignificant	2	Molecular Function:metalloendopeptidase activity (GO:0004222),Biological Process:rRNA processing (GO:0006364)	--	--	--	ssRNA-specific RNase YbeY, 16S rRNA maturation enzyme	J	Translation, ribosomal structure and biogenesis ;
ENSBTAP00000004114.4	heterogeneous nuclear ribonucleoprotein U like 1	HNRNPUL1	311.8	132.4	148.2	169.3	0.424631	0.0275645	-1.23572	Significant	0.893387	0.490379	-0.162642	Nonsignificant	0.782044	0.398526	-0.354679	Nonsignificant	0.475305	0.000337117	-1.07308	Significant	0.875369	0.264972	-0.192037	Nonsignificant	0.542976	2.6e-06	-0.881039	Significant	3	Molecular Function:protein binding (GO:0005515),Biological Process:RNA processing (GO:0006396),Biological Process:response to virus (GO:0009615)	heterogeneous nuclear ribonucleoprotein U-like protein 1	--	ko05164 Influenza A	--	--	--
ENSBTAP00000004122.4	NADH:ubiquinone oxidoreductase complex assembly factor 4	NDUFAF4	70.5	47.1	72.3	89.1	0.668085	0.223608	-0.581896	Nonsignificant	0.651452	0.189915	-0.618269	Nonsignificant	0.52862	0.120627	-0.919698	Nonsignificant	1.02553	0.476419	0.0363724	Nonsignificant	0.811448	0.137061	-0.30143	Nonsignificant	1.26383	0.0769441	0.337802	Nonsignificant	1	Biological Process:mitochondrial respiratory chain complex I assembly (GO:0032981)	--	--	--	--	--	--
ENSBTAP00000004132.5	arginyltransferase 1	ATE1	285.6	366.2	295.1	284.3	1.28221	0.182467	0.358636	Nonsignificant	1.24094	0.170176	0.311428	Nonsignificant	1.28808	0.160628	0.365218	Nonsignificant	1.03326	0.489423	0.0472079	Nonsignificant	1.03799	0.347455	0.0537898	Nonsignificant	0.995448	0.382045	-0.00658188	Nonsignificant	2	Molecular Function:arginyltransferase activity (GO:0004057),Biological Process:protein arginylation (GO:0016598)	arginyl-tRNA---protein transferase	2.3.2.8	--	Arginyl-tRNA--protein-N-Asp/Glu arginylyltransferase	O	Posttranslational modification, protein turnover, chaperones ;
ENSBTAP00000004143.6	coiled-coil domain containing 6	CCDC6	687.4	702.1	705.3	714.3	1.02138	0.372733	0.0305267	Nonsignificant	0.995463	0.383586	-0.00656051	Nonsignificant	0.98292	0.381225	-0.0248536	Nonsignificant	1.02604	0.477276	0.0370872	Nonsignificant	0.9874	0.458423	-0.0182931	Nonsignificant	1.03913	0.499394	0.0553803	Nonsignificant	--	--	coiled-coil domain-containing protein 6	--	ko05200 Pathways in cancer ko05216 Thyroid cancer	--	--	--
ENSBTAP00000004145.3	fascin actin-bundling protein 1	FSCN1	1662.8	2332.1	1553.8	1612.3	1.40251	0.128135	0.488015	Nonsignificant	1.5009	0.064161	0.585829	Nonsignificant	1.44644	0.098936	0.532509	Nonsignificant	0.934448	0.321612	-0.0978138	Nonsignificant	0.963716	0.484935	-0.0533194	Nonsignificant	0.96963	0.313966	-0.0444944	Nonsignificant	4	Biological Process:actin filament organization (GO:0007015),Biological Process:cell migration (GO:0016477),Biological Process:actin cytoskeleton organization (GO:0030036),Molecular Function:actin filament binding (GO:0051015)	fascin 1/2	--	--	--	--	--
ENSBTAP00000004174.3	kinesin family member 3B	KIF3B	432.3	598.7	472.7	442	1.38492	0.135018	0.4698	Nonsignificant	1.26655	0.155192	0.340908	Nonsignificant	1.35452	0.131319	0.437787	Nonsignificant	1.09345	0.37577	0.128892	Nonsignificant	1.06946	0.286298	0.0968785	Nonsignificant	1.02244	0.455307	0.0320135	Nonsignificant	4	Molecular Function:microtubule motor activity (GO:0003777),Molecular Function:ATP binding (GO:0005524),Biological Process:microtubule-based movement (GO:0007018),Molecular Function:microtubule binding (GO:0008017)	kinesin family member 3B	--	--	--	--	--
ENSBTAP00000004190.4	ribosomal protein L23	RPL23	1065.3	1028.9	1053	927.7	0.965831	0.427925	-0.050157	Nonsignificant	0.977113	0.404938	-0.0334027	Nonsignificant	1.10909	0.270838	0.149373	Nonsignificant	0.988454	0.41328	-0.0167543	Nonsignificant	1.13507	0.182156	0.182775	Nonsignificant	0.870835	0.107632	-0.19953	Nonsignificant	3	Molecular Function:structural constituent of ribosome (GO:0003735),Cellular Component:ribosome (GO:0005840),Biological Process:translation (GO:0006412)	large subunit ribosomal protein L23e	--	ko03010 Ribosome	Ribosomal protein L14	J	Translation, ribosomal structure and biogenesis ;
ENSBTAP00000004245.6	NADH:ubiquinone oxidoreductase subunit A10	NDUFA10	1069.3	1328.7	1185.7	1179.1	1.24259	0.20447	0.313349	Nonsignificant	1.1206	0.258086	0.164276	Nonsignificant	1.12688	0.257566	0.172329	Nonsignificant	1.10886	0.343004	0.149072	Nonsignificant	1.0056	0.416992	0.00805295	Nonsignificant	1.10268	0.332346	0.141019	Nonsignificant	--	--	NADH dehydrogenase (ubiquinone) 1 alpha subcomplex subunit 10	--	ko00190 Oxidative phosphorylation ko01100 Metabolic pathways ko04723 Retrograde endocannabinoid signaling ko04932 Non-alcoholic fatty liver disease (NAFLD) ko05010 Alzheimer's disease ko05012 Parkinson's disease ko05016 Huntington's disease	Deoxyadenosine/deoxycytidine kinase	F	Nucleotide transport and metabolism ;
ENSBTAP00000004258.6	zinc finger MYND-type containing 8	ZMYND8	714	863.9	746.8	739.7	1.20994	0.224315	0.27494	Nonsignificant	1.1568	0.228415	0.210142	Nonsignificant	1.16791	0.229018	0.223924	Nonsignificant	1.04594	0.48478	0.0647979	Nonsignificant	1.0096	0.408088	0.0137817	Nonsignificant	1.03599	0.492111	0.0510162	Nonsignificant	2	Molecular Function:protein binding (GO:0005515),Molecular Function:zinc ion binding (GO:0008270)	--	--	--	--	--	--
ENSBTAP00000004265.5	mitochondrial ribosomal protein L43	MRPL43	589.2	736.1	729.2	756.8	1.24932	0.200574	0.321144	Nonsignificant	1.00946	0.367784	0.0135872	Nonsignificant	0.972648	0.391478	-0.0400103	Nonsignificant	1.23761	0.137242	0.307557	Nonsignificant	0.963531	0.484463	-0.0535975	Nonsignificant	1.28445	0.0613292	0.361155	Nonsignificant	--	--	large subunit ribosomal protein L43	--	--	--	--	--
ENSBTAP00000004272.3	milk fat globule-EGF factor 8 protein	MFGE8	1638.6	1581	2031	2081.1	0.964848	0.428947	-0.0516264	Nonsignificant	0.778434	0.345828	-0.361353	Nonsignificant	0.759694	0.372635	-0.396509	Nonsignificant	1.23947	0.135183	0.309727	Nonsignificant	0.975926	0.48521	-0.0351561	Nonsignificant	1.27005	0.0719197	0.344883	Nonsignificant	1	Molecular Function:protein binding (GO:0005515)	lactadherin	--	--	--	--	--
ENSBTAP00000004276.3	mitochondrial ribosomal protein L58	MRPL58	179.2	378	260.8	210.2	2.10938	0.0146823	1.07682	Significant	1.44939	0.078302	0.535442	Nonsignificant	1.79829	0.0326669	0.846624	Significant	1.45536	0.0174907	0.541373	Nonsignificant	1.24072	0.0778265	0.311181	Nonsignificant	1.17299	0.188566	0.230192	Nonsignificant	2	Molecular Function:translation release factor activity (GO:0003747),Biological Process:translational termination (GO:0006415)	peptidyl-tRNA hydrolase ICT1	3.1.1.29	--	Protein chain release factor B	J	Translation, ribosomal structure and biogenesis ;
ENSBTAP00000004291.3	mitochondrial ribosomal protein L57	MRPL57	386.5	340.9	474.4	429.9	0.882018	0.479916	-0.18112	Nonsignificant	0.718592	0.269959	-0.476755	Nonsignificant	0.792975	0.411089	-0.334653	Nonsignificant	1.22743	0.148937	0.295636	Nonsignificant	1.10351	0.228198	0.142103	Nonsignificant	1.11229	0.309751	0.153533	Nonsignificant	1	Cellular Component:mitochondrial ribosome (GO:0005761)	--	--	--	--	--	--
ENSBTAP00000004296.5	synapse associated protein 1	SYAP1	268.1	242.5	268.6	281.7	0.904513	0.494422	-0.144786	Nonsignificant	0.902829	0.498102	-0.147475	Nonsignificant	0.860845	0.48686	-0.216175	Nonsignificant	1.00186	0.436215	0.00268809	Nonsignificant	0.953497	0.458892	-0.0687003	Nonsignificant	1.05073	0.467222	0.0713883	Nonsignificant	--	--	--	--	--	--	--	--
ENSBTAP00000004318.2	follistatin	FST	493.7	568.6	552.1	537.9	1.15171	0.26382	0.203779	Nonsignificant	1.02989	0.34551	0.0424845	Nonsignificant	1.05707	0.312856	0.0800761	Nonsignificant	1.11829	0.323699	0.161295	Nonsignificant	1.0264	0.371634	0.0375916	Nonsignificant	1.08953	0.36463	0.123703	Nonsignificant	1	Molecular Function:protein binding (GO:0005515)	follistatin	--	ko04350 TGF-beta signaling pathway	--	--	--
ENSBTAP00000004334.4	HD domain containing 2	HDDC2	113.3	71.5	134.8	153.1	0.631068	0.18255	-0.664133	Nonsignificant	0.530415	0.0757747	-0.914805	Nonsignificant	0.467015	0.0719737	-1.09846	Nonsignificant	1.18976	0.198869	0.250673	Nonsignificant	0.88047	0.276786	-0.183654	Nonsignificant	1.35128	0.0278895	0.434326	Nonsignificant	--	--	putative hydrolases of HD superfamily	--	--	5'-deoxynucleotidase YfbR and related HD superfamily hydrolases	FR	Nucleotide transport and metabolism ; General function prediction only ;
ENSBTAP00000004364.4	heat shock protein 90 beta family member 1	HSP90B1	9670.7	10558	10310.9	9430.5	1.09175	0.310323	0.126644	Nonsignificant	1.02396	0.351871	0.0341663	Nonsignificant	1.11956	0.262958	0.16293	Nonsignificant	1.0662	0.437066	0.092478	Nonsignificant	1.09336	0.244614	0.128764	Nonsignificant	0.975162	0.328272	-0.0362861	Nonsignificant	4	Molecular Function:ATP binding (GO:0005524),Biological Process:protein folding (GO:0006457),Biological Process:response to stress (GO:0006950),Molecular Function:unfolded protein binding (GO:0051082)	heat shock protein 90kDa beta	--	ko04141 Protein processing in endoplasmic reticulum ko04151 PI3K-Akt signaling pathway ko04657 IL-17 signaling pathway ko04915 Estrogen signaling pathway ko04918 Thyroid hormone synthesis ko05200 Pathways in cancer ko05215 Prostate cancer ko05418 Fluid shear stress and atherosclerosis	Molecular chaperone, HSP90 family	O	Posttranslational modification, protein turnover, chaperones ;
ENSBTAP00000004398.5	splicing factor 3a subunit 1	SF3A1	578.3	424.2	458.3	537.4	0.733529	0.301072	-0.447073	Nonsignificant	0.925595	0.468504	-0.111548	Nonsignificant	0.789356	0.406939	-0.341252	Nonsignificant	0.792495	0.119203	-0.335526	Nonsignificant	0.85281	0.215235	-0.229704	Nonsignificant	0.929275	0.216775	-0.105822	Nonsignificant	3	Molecular Function:RNA binding (GO:0003723),Molecular Function:protein binding (GO:0005515),Biological Process:RNA processing (GO:0006396)	splicing factor 3A subunit 1	--	ko03040 Spliceosome	--	--	--
ENSBTAP00000004405.5	C-terminal binding protein 2	CTBP2	208.9	358.6	152	135.6	1.71661	0.0492825	0.779563	Significant	2.35921	0.00205466	1.2383	Significant	2.64454	0.00235203	1.40302	Significant	0.727621	0.0605707	-0.458741	Nonsignificant	1.12094	0.201839	0.164714	Nonsignificant	0.649114	0.00047908	-0.623455	Significant	3	Biological Process:metabolic process (GO:0008152),Molecular Function:NAD binding (GO:0051287),Biological Process:oxidation-reduction process (GO:0055114)	C-terminal binding protein	--	ko04310 Wnt signaling pathway ko04330 Notch signaling pathway ko05200 Pathways in cancer ko05220 Chronic myeloid leukemia	Lactate dehydrogenase or related 2-hydroxyacid dehydrogenase	CHR	Energy production and conversion ; Coenzyme transport and metabolism ; General function prediction only ;
ENSBTAP00000004441.5	DEAD-box helicase 24	DDX24	72.2	44.5	56.9	74.7	0.616343	0.167021	-0.698194	Nonsignificant	0.782074	0.350491	-0.354623	Nonsignificant	0.595716	0.18599	-0.747303	Nonsignificant	0.788089	0.114449	-0.34357	Nonsignificant	0.761714	0.0691784	-0.39268	Nonsignificant	1.03463	0.48841	0.0491094	Nonsignificant	2	Molecular Function:nucleic acid binding (GO:0003676),Molecular Function:ATP binding (GO:0005524)	ATP-dependent RNA helicase DDX24/MAK5	3.6.4.13	--	Superfamily II DNA and RNA helicase	L	Replication, recombination and repair ;
ENSBTAP00000004477.5	cold inducible RNA binding protein	CIRBP	223.5	101	283.4	248.6	0.451902	0.0393021	-1.14592	Significant	0.356387	0.00604568	-1.48848	Significant	0.406275	0.0369962	-1.29947	Significant	1.26801	0.106588	0.342565	Nonsignificant	1.13998	0.175646	0.189013	Nonsignificant	1.1123	0.309718	0.153551	Nonsignificant	1	Molecular Function:nucleic acid binding (GO:0003676)	cold-inducible RNA-binding protein	--	--	RNA recognition motif (RRM) domain	J	Translation, ribosomal structure and biogenesis ;
ENSBTAP00000004499.5	transcription elongation factor A1	TCEA1	2016.9	2315.3	2543.8	1822.6	1.14795	0.266561	0.19906	Nonsignificant	0.910174	0.488463	-0.135786	Nonsignificant	1.27033	0.169412	0.345201	Nonsignificant	1.26124	0.112882	0.334846	Nonsignificant	1.3957	0.0179614	0.480987	Nonsignificant	0.903664	0.163698	-0.146142	Nonsignificant	3	Molecular Function:nucleic acid binding (GO:0003676),Cellular Component:nucleus (GO:0005634),Molecular Function:zinc ion binding (GO:0008270)	transcription elongation factor S-II	--	--	DNA-directed RNA polymerase, subunit M/Transcription elongation factor TFIIS	K	Transcription ;
ENSBTAP00000004503.5	trafficking from ER to golgi regulator	TFG	365.1	391.9	402.7	411.9	1.0734	0.325775	0.102194	Nonsignificant	0.973181	0.409606	-0.0392199	Nonsignificant	0.951445	0.413227	-0.0718086	Nonsignificant	1.10299	0.355316	0.141414	Nonsignificant	0.977664	0.481125	-0.0325887	Nonsignificant	1.12818	0.274321	0.174002	Nonsignificant	1	Molecular Function:protein binding (GO:0005515)	protein TFG	--	ko05200 Pathways in cancer ko05216 Thyroid cancer	--	--	--
ENSBTAP00000004528.3	mago homolog, exon junction complex subunit	MAGOH	299.5	216.1	332.3	295.5	0.721536	0.286569	-0.470857	Nonsignificant	0.650316	0.188637	-0.620787	Nonsignificant	0.731303	0.339496	-0.451459	Nonsignificant	1.10952	0.341634	0.14993	Nonsignificant	1.12453	0.196694	0.169328	Nonsignificant	0.986644	0.358492	-0.0193979	Nonsignificant	1	Cellular Component:nucleus (GO:0005634)	protein mago nashi	--	ko03013 RNA transport ko03015 mRNA surveillance pathway ko03040 Spliceosome	--	--	--
ENSBTAP00000004559.3	glutathione synthetase	GSS	203.3	98.3	152.9	180.7	0.483522	0.0563628	-1.04835	Nonsignificant	0.642904	0.180376	-0.637325	Nonsignificant	0.543996	0.134603	-0.878333	Nonsignificant	0.752091	0.079816	-0.411022	Nonsignificant	0.846154	0.201439	-0.241008	Nonsignificant	0.888834	0.136635	-0.170014	Nonsignificant	3	Molecular Function:glutathione synthase activity (GO:0004363),Molecular Function:ATP binding (GO:0005524),Biological Process:glutathione biosynthetic process (GO:0006750)	glutathione synthase	6.3.2.3	ko00270 Cysteine and methionine metabolism ko00480 Glutathione metabolism ko01100 Metabolic pathways ko04216 Ferroptosis	--	--	--
ENSBTAP00000004567.3	TM2 domain containing 2	TM2D2	83.9	93.9	94.2	104.7	1.11919	0.28829	0.162454	Nonsignificant	0.996815	0.38204	-0.0046019	Nonsignificant	0.896848	0.472684	-0.157064	Nonsignificant	1.12277	0.314758	0.167056	Nonsignificant	0.899713	0.322873	-0.152462	Nonsignificant	1.24791	0.0911482	0.319519	Nonsignificant	--	--	--	--	--	Uncharacterized membrane protein YozV, TM2 domain	S	Function unknown ;
ENSBTAP00000004574.4	nucleolar protein 3	NOL3	172.6	180.7	191.5	203	1.04693	0.349093	0.066164	Nonsignificant	0.943603	0.445711	-0.0837479	Nonsignificant	0.890148	0.480301	-0.167883	Nonsignificant	1.1095	0.341664	0.149912	Nonsignificant	0.94335	0.432933	-0.0841353	Nonsignificant	1.17613	0.183359	0.234047	Nonsignificant	1	Biological Process:regulation of apoptotic process (GO:0042981)	--	--	--	--	--	--
ENSBTAP00000004597.3	dolichyl-phosphate mannosyltransferase subunit 3, regulatory	DPM3	133.6	200.4	175.1	196.1	1.5	0.0956004	0.584963	Nonsignificant	1.14449	0.238183	0.194703	Nonsignificant	1.02193	0.344016	0.031293	Nonsignificant	1.31063	0.0732396	0.390259	Nonsignificant	0.892912	0.306333	-0.16341	Nonsignificant	1.46781	0.00595715	0.55367	Nonsignificant	--	--	dolichyl-phosphate mannosyltransferase polypeptide 3	--	ko00510 N-Glycan biosynthesis ko01100 Metabolic pathways	--	--	--
ENSBTAP00000004617.5	chromosome 29 C11orf54 homolog	C29H11orf54	168.4	146.7	182.2	205.7	0.87114	0.467296	-0.199023	Nonsignificant	0.805159	0.380061	-0.312654	Nonsignificant	0.713175	0.318298	-0.487673	Nonsignificant	1.08195	0.401174	0.113631	Nonsignificant	0.885756	0.289218	-0.175019	Nonsignificant	1.2215	0.119393	0.28865	Nonsignificant	1	Cellular Component:nucleus (GO:0005634)	--	--	--	--	--	--
ENSBTAP00000004635.6	hemopexin	HPX	977.8	2429	1244.1	1303.5	2.48415	0.00470739	1.31275	Significant	1.95242	0.0105786	0.96526	Significant	1.86344	0.0265721	0.897972	Significant	1.27235	0.102706	0.347491	Nonsignificant	0.95443	0.461277	-0.0672881	Nonsignificant	1.33309	0.0348257	0.414779	Nonsignificant	--	--	hemopexin	--	--	--	--	--
ENSBTAP00000004644.3	DEAD (Asp-Glu-Ala-As) box polypeptide 19B	DDX19B	243.9	251.1	243.2	280.6	1.02952	0.365084	0.0419723	Nonsignificant	1.03248	0.342745	0.0461188	Nonsignificant	0.894868	0.474928	-0.160253	Nonsignificant	0.99713	0.428124	-0.00414653	Nonsignificant	0.866714	0.245382	-0.206372	Nonsignificant	1.15047	0.229001	0.202225	Nonsignificant	2	Molecular Function:nucleic acid binding (GO:0003676),Molecular Function:ATP binding (GO:0005524)	ATP-dependent RNA helicase DDX19/DBP5	3.6.4.13	--	Superfamily II DNA and RNA helicase	L	Replication, recombination and repair ;
ENSBTAP00000004656.6	G1 to S phase transition 1	GSPT1	1005	1063	918.9	942.2	1.05771	0.339451	0.0809461	Nonsignificant	1.15682	0.228403	0.210162	Nonsignificant	1.12821	0.256593	0.174036	Nonsignificant	0.914328	0.288507	-0.129216	Nonsignificant	0.975271	0.486753	-0.0361255	Nonsignificant	0.937512	0.235404	-0.0930903	Nonsignificant	2	Molecular Function:GTPase activity (GO:0003924),Molecular Function:GTP binding (GO:0005525)	peptide chain release factor subunit 3	--	ko03015 mRNA surveillance pathway	Translation elongation factor EF-1alpha (GTPase)	J	Translation, ribosomal structure and biogenesis ;
ENSBTAP00000004658.4	SET domain containing 7, histone lysine methyltransferase	SETD7	479.5	474.6	625.3	568	0.989781	0.403509	-0.0148187	Nonsignificant	0.758996	0.320966	-0.397836	Nonsignificant	0.835563	0.459155	-0.259179	Nonsignificant	1.30407	0.0777134	0.383018	Nonsignificant	1.10088	0.232378	0.138658	Nonsignificant	1.18457	0.169877	0.24436	Nonsignificant	4	Molecular Function:protein binding (GO:0005515),Cellular Component:chromosome (GO:0005694),Molecular Function:histone-lysine N-methyltransferase activity (GO:0018024),Biological Process:histone lysine methylation (GO:0034968)	histone-lysine N-methyltransferase SETD7	2.1.1.43	ko00310 Lysine degradation ko04068 FoxO signaling pathway	Uncharacterized conserved protein	S	Function unknown ;
ENSBTAP00000004666.4	zinc finger AN1-type containing 1	ZFAND1	152.8	80.3	129.8	158.1	0.525524	0.0848366	-0.928173	Nonsignificant	0.618644	0.154349	-0.692818	Nonsignificant	0.507906	0.102897	-0.977365	Nonsignificant	0.849476	0.190148	-0.235354	Nonsignificant	0.820999	0.153444	-0.284547	Nonsignificant	1.03469	0.488572	0.0491928	Nonsignificant	1	Molecular Function:zinc ion binding (GO:0008270)	--	--	--	--	--	--
ENSBTAP00000004701.3	polysaccharide biosynthesis domain containing 1	PBDC1	406.8	284.3	458	461.6	0.698869	0.259471	-0.516906	Nonsignificant	0.620742	0.156536	-0.687933	Nonsignificant	0.615901	0.207552	-0.699229	Nonsignificant	1.12586	0.308657	0.171028	Nonsignificant	0.992201	0.447356	-0.0112956	Nonsignificant	1.13471	0.260513	0.182324	Nonsignificant	--	--	--	--	--	--	--	--
ENSBTAP00000004721.5	SEC24 homolog D, COPII coat complex component	SEC24D	148.8	174.9	131.7	161.4	1.1754	0.247094	0.233156	Nonsignificant	1.32802	0.123891	0.409275	Nonsignificant	1.08364	0.290787	0.11589	Nonsignificant	0.885081	0.242281	-0.176119	Nonsignificant	0.815985	0.144712	-0.293385	Nonsignificant	1.08468	0.376896	0.117266	Nonsignificant	4	Biological Process:intracellular protein transport (GO:0006886),Biological Process:ER to Golgi vesicle-mediated transport (GO:0006888),Molecular Function:zinc ion binding (GO:0008270),Cellular Component:COPII vesicle coat (GO:0030127)	protein transport protein SEC24	--	ko04141 Protein processing in endoplasmic reticulum	Cell division protein DamX, binds to the septal ring, contains C-terminal SPOR domain	D	Cell cycle control, cell division, chromosome partitioning ;
ENSBTAP00000004739.4	CDGSH iron sulfur domain 1	CISD1	120	93.4	137	135.7	0.778333	0.355745	-0.36154	Nonsignificant	0.681752	0.225046	-0.552681	Nonsignificant	0.688283	0.289298	-0.538926	Nonsignificant	1.14167	0.278588	0.191141	Nonsignificant	1.00958	0.408129	0.0137552	Nonsignificant	1.13083	0.268662	0.177386	Nonsignificant	1	Cellular Component:intracellular membrane-bounded organelle (GO:0043231)	--	--	--	--	--	--
ENSBTAP00000004751.3	peroxiredoxin 1	PRDX1	4904.8	4092.7	4664.5	4454.6	0.834427	0.423844	-0.261141	Nonsignificant	0.877415	0.47094	-0.18867	Nonsignificant	0.918758	0.448249	-0.122243	Nonsignificant	0.951007	0.349419	-0.0724719	Nonsignificant	1.04712	0.329008	0.0664266	Nonsignificant	0.908212	0.172554	-0.138898	Nonsignificant	5	Molecular Function:antioxidant activity (GO:0016209),Molecular Function:oxidoreductase activity (GO:0016491),Biological Process:cell redox homeostasis (GO:0045454),Molecular Function:peroxiredoxin activity (GO:0051920),Biological Process:oxidation-reduction process (GO:0055114)	peroxiredoxin 1	1.11.1.15	ko04146 Peroxisome	Alkyl hydroperoxide reductase subunit AhpC (peroxiredoxin)	V	Defense mechanisms ;
ENSBTAP00000004763.3	Ly1 antibody reactive	LYAR	801.6	872.8	813.5	662.8	1.08882	0.312751	0.122769	Nonsignificant	1.07289	0.301708	0.101509	Nonsignificant	1.31684	0.147272	0.397077	Nonsignificant	1.01485	0.458327	0.0212598	Nonsignificant	1.22737	0.0873095	0.295569	Nonsignificant	0.826846	0.0544472	-0.274309	Nonsignificant	--	--	cell growth-regulating nucleolar protein	--	--	--	--	--
ENSBTAP00000004806.5	NHL repeat containing 2	NHLRC2	138.2	62.4	100.5	138.3	0.45152	0.0391189	-1.14714	Significant	0.620896	0.156696	-0.687578	Nonsignificant	0.451193	0.0615678	-1.14818	Nonsignificant	0.727207	0.0602746	-0.459562	Nonsignificant	0.726681	0.0382802	-0.460606	Nonsignificant	1.00072	0.396275	0.00104354	Nonsignificant	1	Molecular Function:protein binding (GO:0005515)	--	--	--	DNA-binding beta-propeller fold protein YncE	R	General function prediction only ;
ENSBTAP00000004813.5	Sad1 and UNC84 domain containing 2	SUN2	576.5	366.7	436.2	531.6	0.63608	0.187949	-0.65272	Nonsignificant	0.840669	0.425202	-0.25039	Nonsignificant	0.689804	0.291064	-0.535741	Nonsignificant	0.756635	0.0837716	-0.402331	Nonsignificant	0.820542	0.152635	-0.285351	Nonsignificant	0.922116	0.201174	-0.11698	Nonsignificant	2	Cellular Component:integral component of nuclear inner membrane (GO:0005639),Cellular Component:LINC complex (GO:0034993)	SUN domain-containing protein 1/2	--	--	--	--	--
ENSBTAP00000004825.5	angel homolog 2	ANGEL2	94.3	57.5	97.5	119	0.609756	0.160244	-0.713696	Nonsignificant	0.589744	0.12562	-0.76184	Nonsignificant	0.483193	0.0835303	-1.04933	Nonsignificant	1.03393	0.490548	0.0481444	Nonsignificant	0.819328	0.150501	-0.287487	Nonsignificant	1.26193	0.0785364	0.335632	Nonsignificant	--	--	protein angel	--	--	mRNA deadenylase, 3'-5' endonuclease subunit Ccr4	A	RNA processing and modification ;
ENSBTAP00000004831.6	Sec23 homolog A, COPII coat complex component	SEC23A	93.9	42.3	69	101.8	0.450479	0.0386228	-1.15047	Significant	0.613043	0.148578	-0.705939	Nonsignificant	0.415521	0.0414496	-1.26701	Significant	0.734824	0.0658791	-0.444529	Nonsignificant	0.6778	0.0139557	-0.561069	Nonsignificant	1.08413	0.378287	0.11654	Nonsignificant	4	Biological Process:intracellular protein transport (GO:0006886),Biological Process:ER to Golgi vesicle-mediated transport (GO:0006888),Molecular Function:zinc ion binding (GO:0008270),Cellular Component:COPII vesicle coat (GO:0030127)	protein transport protein SEC23	--	ko04141 Protein processing in endoplasmic reticulum	--	--	--
ENSBTAP00000004834.4	family with sequence similarity 89 member B	FAM89B	178.1	369.3	214.7	204.5	2.07355	0.0163898	1.05211	Significant	1.72007	0.0269723	0.782471	Significant	1.80587	0.0318913	0.852692	Significant	1.2055	0.176692	0.269635	Nonsignificant	1.04988	0.323547	0.0702213	Nonsignificant	1.14823	0.23332	0.199413	Nonsignificant	--	--	--	--	--	--	--	--
ENSBTAP00000004876.5	WD repeat domain 48	WDR48	91.2	55.4	75.6	102.6	0.607456	0.157904	-0.719148	Nonsignificant	0.732804	0.28775	-0.4485	Nonsignificant	0.539961	0.130872	-0.889073	Nonsignificant	0.828947	0.16265	-0.270648	Nonsignificant	0.736842	0.045922	-0.440573	Nonsignificant	1.125	0.281216	0.169925	Nonsignificant	1	Molecular Function:protein binding (GO:0005515)	WD repeat-containing protein 48	--	ko03460 Fanconi anemia pathway	WD40 repeat	R	General function prediction only ;
ENSBTAP00000004878.3	prostaglandin reductase 2	PTGR2	1266.8	1405.2	1232.6	1325.5	1.10925	0.296122	0.149587	Nonsignificant	1.14003	0.241803	0.189071	Nonsignificant	1.06013	0.310254	0.0842388	Nonsignificant	0.973003	0.386843	-0.0394841	Nonsignificant	0.929913	0.398595	-0.104832	Nonsignificant	1.04634	0.479348	0.0653479	Nonsignificant	1	Biological Process:oxidation-reduction process (GO:0055114)	prostaglandin reductase 2	1.3.1.48	--	NADPH-dependent curcumin reductase CurA	QR	Secondary metabolites biosynthesis, transport and catabolism ; General function prediction only ;
ENSBTAP00000004879.4	sterol carrier protein 2	SCP2	1424.8	1381.3	1525.4	1509.4	0.969469	0.424157	-0.0447327	Nonsignificant	0.905533	0.494544	-0.143161	Nonsignificant	0.915132	0.452242	-0.127948	Nonsignificant	1.07061	0.426904	0.0984282	Nonsignificant	1.0106	0.405871	0.0152124	Nonsignificant	1.05938	0.443576	0.0832158	Nonsignificant	1	Biological Process:metabolic process (GO:0008152)	sterol carrier protein 2	2.3.1.176	ko00120 Primary bile acid biosynthesis ko01100 Metabolic pathways ko03320 PPAR signaling pathway ko04146 Peroxisome	Acetyl-CoA acetyltransferase	I	Lipid transport and metabolism ;
ENSBTAP00000004885.4	solute carrier family 25 member 24	SLC25A24	92	63.4	65.2	86.5	0.68913	0.24799	-0.537151	Nonsignificant	0.972393	0.410546	-0.0403891	Nonsignificant	0.732948	0.34142	-0.448217	Nonsignificant	0.708696	0.0480077	-0.496762	Nonsignificant	0.753757	0.0610035	-0.407828	Nonsignificant	0.940217	0.241672	-0.0889337	Nonsignificant	3	Molecular Function:calcium ion binding (GO:0005509),Cellular Component:mitochondrial inner membrane (GO:0005743),Biological Process:transmembrane transport (GO:0055085)	solute carrier family 25 (mitochondrial phosphate transporter), member 23/24/25/41	--	--	Ca2+-binding protein, EF-hand superfamily	T	Signal transduction mechanisms ;
ENSBTAP00000004890.3	DnaJ heat shock protein family (Hsp40) member A2	DNAJA2	93.3	31.8	105.1	106.3	0.340836	0.00657944	-1.55285	Significant	0.302569	0.00157762	-1.72466	Significant	0.299153	0.00618329	-1.74104	Significant	1.12647	0.307456	0.171814	Nonsignificant	0.988711	0.455392	-0.0163789	Nonsignificant	1.13934	0.250994	0.188193	Nonsignificant	2	Molecular Function:heat shock protein binding (GO:0031072),Molecular Function:unfolded protein binding (GO:0051082)	DnaJ homolog subfamily A member 2	--	ko04141 Protein processing in endoplasmic reticulum	DnaJ-class molecular chaperone with C-terminal Zn finger domain	O	Posttranslational modification, protein turnover, chaperones ;
ENSBTAP00000004892.4	transketolase	TKT	3196.2	2589.9	1899.2	2307.9	0.810306	0.394731	-0.303461	Nonsignificant	1.36368	0.108455	0.447505	Nonsignificant	1.12219	0.26101	0.166316	Nonsignificant	0.594206	0.00755087	-0.750966	Significant	0.822913	0.156851	-0.281189	Nonsignificant	0.722076	0.00531617	-0.469777	Nonsignificant	--	--	transketolase	2.2.1.1	ko00030 Pentose phosphate pathway ko01100 Metabolic pathways ko01200 Carbon metabolism ko01230 Biosynthesis of amino acids	Transketolase	G	Carbohydrate transport and metabolism ;
ENSBTAP00000004899.3	biogenesis of lysosomal organelles complex 1 subunit 4	BLOC1S4	56.1	24.9	48.9	64	0.44385	0.0355554	-1.17186	Significant	0.509202	0.0612385	-0.973689	Nonsignificant	0.389062	0.0295286	-1.36193	Significant	0.871658	0.222025	-0.198166	Nonsignificant	0.764062	0.071729	-0.388237	Nonsignificant	1.14082	0.247986	0.190071	Nonsignificant	--	--	biogenesis of lysosome-related organelles complex 1 subunit 4	--	--	--	--	--
ENSBTAP00000004922.6	peptidase, mitochondrial processing beta subunit	PMPCB	356.7	302	356.3	377	0.84665	0.438443	-0.240163	Nonsignificant	0.8476	0.433922	-0.238544	Nonsignificant	0.801061	0.42033	-0.320016	Nonsignificant	0.998879	0.431114	-0.00161873	Nonsignificant	0.945093	0.437395	-0.081472	Nonsignificant	1.05691	0.450282	0.0798533	Nonsignificant	--	--	mitochondrial-processing peptidase subunit beta	3.4.24.64	--	Predicted Zn-dependent peptidase	R	General function prediction only ;
ENSBTAP00000004925.5	DnaJ heat shock protein family (Hsp40) member C2	DNAJC2	676.6	634.5	771.2	749.6	0.937777	0.45767	-0.092683	Nonsignificant	0.822744	0.402495	-0.281485	Nonsignificant	0.846451	0.471172	-0.240501	Nonsignificant	1.13982	0.282011	0.188802	Nonsignificant	1.02882	0.366524	0.0409841	Nonsignificant	1.10789	0.319988	0.147818	Nonsignificant	--	--	DnaJ homolog subfamily C member 2	--	--	DnaJ-class molecular chaperone with C-terminal Zn finger domain	O	Posttranslational modification, protein turnover, chaperones ;
ENSBTAP00000004927.3	serpin family A member 1	SERPINA1	1795.2	3842.7	2745.6	4104.4	2.14054	0.013344	1.09798	Significant	1.39958	0.0947092	0.484999	Nonsignificant	0.936239	0.429299	-0.095051	Nonsignificant	1.52941	0.00776781	0.612977	Significant	0.668941	0.0113245	-0.58005	Nonsignificant	2.28632	4.75e-09	1.19303	Significant	1	Cellular Component:extracellular space (GO:0005615)	alpha-1-antitrypsin	--	ko04610 Complement and coagulation cascades	Serine protease inhibitor	O	Posttranslational modification, protein turnover, chaperones ;
ENSBTAP00000004949.3	saccharopine dehydrogenase (putative)	SCCPDH	167.2	96	130	174	0.574163	0.125667	-0.800469	Nonsignificant	0.738462	0.294884	-0.437405	Nonsignificant	0.551724	0.141872	-0.857981	Nonsignificant	0.777512	0.103492	-0.363063	Nonsignificant	0.747126	0.0547271	-0.420576	Nonsignificant	1.04067	0.495104	0.0575125	Nonsignificant	2	Molecular Function:oxidoreductase activity (GO:0016491),Biological Process:oxidation-reduction process (GO:0055114)	--	--	--	Uncharacterized conserved protein, related to short-chain dehydrogenases	S	Function unknown ;
ENSBTAP00000004955.4	CCR4-NOT transcription complex subunit 9	CNOT9	142.1	71.4	133.6	169.6	0.502463	0.0683896	-0.992911	Nonsignificant	0.534431	0.0787276	-0.903924	Nonsignificant	0.420991	0.0442315	-1.24814	Significant	0.940183	0.331195	-0.0889865	Nonsignificant	0.787736	0.101031	-0.344216	Nonsignificant	1.19353	0.156374	0.25523	Nonsignificant	2	Biological Process:mRNA catabolic process (GO:0006402),Cellular Component:CCR4-NOT complex (GO:0030014)	CCR4-NOT transcription complex subunit 9	--	ko03018 RNA degradation	--	--	--
ENSBTAP00000004972.5	ring finger protein 25	RNF25	239.7	171.9	256.8	281.3	0.717146	0.281287	-0.47966	Nonsignificant	0.669393	0.210485	-0.579076	Nonsignificant	0.611091	0.20235	-0.71054	Nonsignificant	1.07134	0.425222	0.0994153	Nonsignificant	0.912904	0.355571	-0.131464	Nonsignificant	1.17355	0.187631	0.23088	Nonsignificant	2	Molecular Function:protein binding (GO:0005515),Molecular Function:zinc ion binding (GO:0008270)	E3 ubiquitin-protein ligase RNF25	2.3.2.27	--	--	--	--
ENSBTAP00000005018.5	G protein nucleolar 2	GNL2	233.4	213.1	229.3	286.3	0.913025	0.484873	-0.131274	Nonsignificant	0.92935	0.463703	-0.105706	Nonsignificant	0.744324	0.354716	-0.425997	Nonsignificant	0.982434	0.402975	-0.0255682	Nonsignificant	0.800908	0.12022	-0.320291	Nonsignificant	1.22665	0.113397	0.294723	Nonsignificant	2	Molecular Function:GTP binding (GO:0005525),Cellular Component:nucleolus (GO:0005730)	nuclear GTP-binding protein	--	ko03008 Ribosome biogenesis in eukaryotes	Ribosome biogenesis GTPase A	J	Translation, ribosomal structure and biogenesis ;
ENSBTAP00000005037.5	G-patch domain containing 11	GPATCH11	96.4	51.3	80.4	72.4	0.532158	0.0899268	-0.910074	Nonsignificant	0.63806	0.175053	-0.648237	Nonsignificant	0.708564	0.312912	-0.497031	Nonsignificant	0.834025	0.169259	-0.261838	Nonsignificant	1.1105	0.217361	0.151206	Nonsignificant	0.751037	0.0113506	-0.413043	Nonsignificant	1	Molecular Function:nucleic acid binding (GO:0003676)	--	--	--	--	--	--
ENSBTAP00000005043.3	protein phosphatase 1 regulatory subunit 8	PPP1R8	122.2	156.9	113.2	164.8	1.28396	0.181547	0.360601	Nonsignificant	1.38604	0.0996932	0.470971	Nonsignificant	0.952063	0.412582	-0.0708709	Nonsignificant	0.92635	0.308183	-0.11037	Nonsignificant	0.686893	0.0171423	-0.541842	Nonsignificant	1.34861	0.0288243	0.431472	Nonsignificant	1	Molecular Function:protein binding (GO:0005515)	nuclear inhibitor of protein phosphatase 1	3.1.4.-	--	Forkhead associated (FHA) domain, binds pSer, pThr, pTyr	T	Signal transduction mechanisms ;
ENSBTAP00000005059.5	mitochondrial calcium uniporter	MCU	314.7	238.9	302.1	359.5	0.759136	0.332268	-0.39757	Nonsignificant	0.790798	0.361672	-0.338619	Nonsignificant	0.664534	0.261917	-0.589585	Nonsignificant	0.959962	0.364605	-0.058951	Nonsignificant	0.840334	0.189737	-0.250966	Nonsignificant	1.14236	0.244895	0.192015	Nonsignificant	--	--	calcium uniporter protein, mitochondrial	--	ko04020 Calcium signaling pathway ko04218 Cellular senescence ko04621 NOD-like receptor signaling pathway	--	--	--
ENSBTAP00000005111.2	multivesicular body subunit 12A	MVB12A	268.8	232.1	248.7	264.3	0.863467	0.458319	-0.211787	Nonsignificant	0.933253	0.45874	-0.09966	Nonsignificant	0.878169	0.494079	-0.18743	Nonsignificant	0.925223	0.306325	-0.112127	Nonsignificant	0.940976	0.426859	-0.0877699	Nonsignificant	0.983259	0.349516	-0.0243567	Nonsignificant	1	Cellular Component:ESCRT I complex (GO:0000813)	ESCRT-I complex subunit MVB12	--	ko04144 Endocytosis	--	--	--
ENSBTAP00000005134.5	paraspeckle component 1	PSPC1	1178.9	1001.4	896.5	1110.9	0.849436	0.441753	-0.235423	Nonsignificant	1.11701	0.261191	0.159643	Nonsignificant	0.901431	0.467512	-0.149711	Nonsignificant	0.760455	0.0871898	-0.395066	Nonsignificant	0.807003	0.1298	-0.309353	Nonsignificant	0.942319	0.246592	-0.0857124	Nonsignificant	1	Molecular Function:nucleic acid binding (GO:0003676)	--	--	--	RNA recognition motif (RRM) domain	J	Translation, ribosomal structure and biogenesis ;
ENSBTAP00000005170.5	dual specificity phosphatase 3	DUSP3	276	181.9	254.2	297.3	0.659058	0.213359	-0.601523	Nonsignificant	0.715578	0.266215	-0.482818	Nonsignificant	0.61184	0.203157	-0.708774	Nonsignificant	0.921014	0.299409	-0.118704	Nonsignificant	0.855029	0.219929	-0.225955	Nonsignificant	1.07717	0.396224	0.107251	Nonsignificant	4	Biological Process:protein dephosphorylation (GO:0006470),Molecular Function:protein tyrosine/serine/threonine phosphatase activity (GO:0008138),Biological Process:dephosphorylation (GO:0016311),Molecular Function:phosphatase activity (GO:0016791)	--	--	ko04010 MAPK signaling pathway	Protein-tyrosine phosphatase	T	Signal transduction mechanisms ;
ENSBTAP00000005174.3	OTU deubiquitinase, ubiquitin aldehyde binding 1	OTUB1	1244.4	865.4	1492.6	1241.8	0.695436	0.25541	-0.524011	Nonsignificant	0.579794	0.116365	-0.786389	Nonsignificant	0.696892	0.299303	-0.520994	Nonsignificant	1.19945	0.184989	0.262377	Nonsignificant	1.20196	0.108036	0.265395	Nonsignificant	0.997911	0.388678	-0.00301746	Nonsignificant	2	Molecular Function:thiol-dependent ubiquitin-specific protease activity (GO:0004843),Biological Process:protein deubiquitination (GO:0016579)	ubiquitin thioesterase protein OTUB1	3.4.19.12	--	--	--	--
ENSBTAP00000005179.3	microtubule interacting and trafficking domain containing 1	MITD1	190.1	117	214.7	199.3	0.615466	0.166111	-0.70025	Nonsignificant	0.544946	0.0867587	-0.875814	Nonsignificant	0.587055	0.176969	-0.768433	Nonsignificant	1.12941	0.301752	0.175564	Nonsignificant	1.07727	0.272203	0.10738	Nonsignificant	1.0484	0.473653	0.0681832	Nonsignificant	--	--	--	--	--	Predicted ATP-dependent Lon-type protease	O	Posttranslational modification, protein turnover, chaperones ;
ENSBTAP00000005183.4	mitochondrial ribosomal protein L30	MRPL30	85.7	47.3	74.9	66.8	0.551925	0.106011	-0.857455	Nonsignificant	0.631509	0.167951	-0.663126	Nonsignificant	0.708084	0.312352	-0.498008	Nonsignificant	0.873979	0.225479	-0.194329	Nonsignificant	1.12126	0.201386	0.165118	Nonsignificant	0.779463	0.0218184	-0.359447	Nonsignificant	3	Molecular Function:structural constituent of ribosome (GO:0003735),Biological Process:translation (GO:0006412),Cellular Component:large ribosomal subunit (GO:0015934)	large subunit ribosomal protein L30	--	ko03010 Ribosome	--	--	--
ENSBTAP00000005195.4	lectin, mannose binding 2 like	LMAN2L	434.2	529.6	482	504.4	1.21971	0.218207	0.286543	Nonsignificant	1.09876	0.277418	0.13587	Nonsignificant	1.04996	0.318981	0.0703348	Nonsignificant	1.11009	0.34045	0.150673	Nonsignificant	0.955591	0.46424	-0.0655351	Nonsignificant	1.16168	0.208205	0.216209	Nonsignificant	1	Cellular Component:membrane (GO:0016020)	lectin, mannose-binding 2-like	--	--	--	--	--
ENSBTAP00000005252.2	cyclin dependent kinase 2	CDK2	318.6	310.4	329.3	324.3	0.974262	0.419225	-0.0376177	Nonsignificant	0.942606	0.446959	-0.085274	Nonsignificant	0.957138	0.40731	-0.0632005	Nonsignificant	1.03358	0.489961	0.0476562	Nonsignificant	1.01542	0.395285	0.0220735	Nonsignificant	1.01789	0.442922	0.0255828	Nonsignificant	3	Molecular Function:protein kinase activity (GO:0004672),Molecular Function:ATP binding (GO:0005524),Biological Process:protein phosphorylation (GO:0006468)	cyclin-dependent kinase 2	2.7.11.22	ko04068 FoxO signaling pathway ko04110 Cell cycle ko04114 Oocyte meiosis ko04115 p53 signaling pathway ko04151 PI3K-Akt signaling pathway ko04218 Cellular senescence ko04914 Progesterone-mediated oocyte maturation ko05161 Hepatitis B ko05162 Measles ko05165 Human papillomavirus infection ko05168 Herpes simplex infection ko05169 Epstein-Barr virus infection ko05200 Pathways in cancer ko05203 Viral…	Serine/threonine protein kinase	T	Signal transduction mechanisms ;
ENSBTAP00000005275.6	sidekick cell adhesion molecule 1	SDK1	82.2	39.8	75.3	93.6	0.484185	0.056761	-1.04637	Nonsignificant	0.528552	0.0744264	-0.919881	Nonsignificant	0.425214	0.0464543	-1.23374	Significant	0.916058	0.291317	-0.126489	Nonsignificant	0.804487	0.125792	-0.313859	Nonsignificant	1.13869	0.252317	0.18737	Nonsignificant	1	Molecular Function:protein binding (GO:0005515)	protein sidekick	--	--	Phage-related protein, tail component	X	Mobilome: prophages, transposons;
ENSBTAP00000005296.2	SBDS ribosome maturation factor	SBDS	687.3	510.6	809.8	918.5	0.742907	0.312469	-0.428746	Nonsignificant	0.630526	0.166895	-0.665372	Nonsignificant	0.555906	0.145871	-0.847086	Nonsignificant	1.17823	0.216332	0.236626	Nonsignificant	0.881655	0.279556	-0.181714	Nonsignificant	1.33639	0.0334662	0.41834	Nonsignificant	2	Biological Process:ribosome biogenesis (GO:0042254),Biological Process:mature ribosome assembly (GO:0042256)	ribosome maturation protein SDO1	--	ko03008 Ribosome biogenesis in eukaryotes	Ribosome maturation protein Sdo1	J	Translation, ribosomal structure and biogenesis ;
ENSBTAP00000005323.3	isopentenyl-diphosphate delta isomerase 1	IDI1	310.5	227.1	318.7	329.4	0.731401	0.298492	-0.451266	Nonsignificant	0.712582	0.262503	-0.488871	Nonsignificant	0.689435	0.290635	-0.536513	Nonsignificant	1.02641	0.477898	0.0376058	Nonsignificant	0.967517	0.494571	-0.0476415	Nonsignificant	1.06087	0.439532	0.0852473	Nonsignificant	3	Molecular Function:isopentenyl-diphosphate delta-isomerase activity (GO:0004452),Biological Process:isoprenoid biosynthetic process (GO:0008299),Molecular Function:hydrolase activity (GO:0016787)	isopentenyl-diphosphate Delta-isomerase	5.3.3.2	ko00900 Terpenoid backbone biosynthesis ko01100 Metabolic pathways	Isopentenyldiphosphate isomerase	I	Lipid transport and metabolism ;
ENSBTAP00000005327.5	tyrosine 3-monooxygenase/tryptophan 5-monooxygenase activation protein gamma	YWHAG	904.1	1032.7	1179.4	1014.3	1.14224	0.270764	0.191867	Nonsignificant	0.875615	0.468731	-0.191632	Nonsignificant	1.01814	0.347508	0.0259368	Nonsignificant	1.3045	0.0774099	0.383499	Nonsignificant	1.16277	0.147759	0.217569	Nonsignificant	1.12189	0.288052	0.16593	Nonsignificant	1	Molecular Function:protein domain specific binding (GO:0019904)	14-3-3 protein gamma/eta	--	ko04110 Cell cycle ko04114 Oocyte meiosis ko04151 PI3K-Akt signaling pathway ko04390 Hippo signaling pathway ko05169 Epstein-Barr virus infection ko05203 Viral carcinogenesis	--	--	--
ENSBTAP00000005346.6	tubulin, beta 2B class IIb	TUBB2B	9479.8	8548.6	7862.8	8055.7	0.90177	0.497519	-0.149168	Nonsignificant	1.08722	0.288062	0.120645	Nonsignificant	1.06119	0.309356	0.0856782	Nonsignificant	0.829427	0.163269	-0.269813	Nonsignificant	0.976054	0.484909	-0.0349668	Nonsignificant	0.849775	0.0791055	-0.234847	Nonsignificant	5	Molecular Function:GTPase activity (GO:0003924),Molecular Function:structural constituent of cytoskeleton (GO:0005200),Molecular Function:GTP binding (GO:0005525),Cellular Component:microtubule (GO:0005874),Biological Process:microtubule-based process (GO:0007017)	tubulin beta	--	ko04145 Phagosome ko04540 Gap junction	--	--	--
ENSBTAP00000005375.3	guanidinoacetate N-methyltransferase	GAMT	216	159.3	216.7	232.8	0.7375	0.305893	-0.439285	Nonsignificant	0.735118	0.290664	-0.443953	Nonsignificant	0.684278	0.284656	-0.547345	Nonsignificant	1.00324	0.438564	0.00466784	Nonsignificant	0.930842	0.400962	-0.103392	Nonsignificant	1.07778	0.394653	0.10806	Nonsignificant	--	--	guanidinoacetate N-methyltransferase	2.1.1.2	ko00260 Glycine, serine and threonine metabolism ko00330 Arginine and proline metabolism ko01100 Metabolic pathways	Predicted O-methyltransferase YrrM	R	General function prediction only ;
ENSBTAP00000005398.5	coproporphyrinogen oxidase	CPOX	121.8	179	144.9	162.3	1.46962	0.104788	0.555445	Nonsignificant	1.23533	0.173614	0.304902	Nonsignificant	1.1029	0.275586	0.141297	Nonsignificant	1.18966	0.199026	0.250543	Nonsignificant	0.892791	0.306042	-0.163605	Nonsignificant	1.33251	0.0350711	0.414149	Nonsignificant	3	Molecular Function:coproporphyrinogen oxidase activity (GO:0004109),Biological Process:porphyrin-containing compound biosynthetic process (GO:0006779),Biological Process:oxidation-reduction process (GO:0055114)	coproporphyrinogen III oxidase	1.3.3.3	ko00860 Porphyrin and chlorophyll metabolism ko01100 Metabolic pathways	Coproporphyrinogen III oxidase	H	Coenzyme transport and metabolism ;
ENSBTAP00000005489.4	vascular endothelial zinc finger 1	VEZF1	107.3	158	122.7	123.6	1.47251	0.10388	0.558274	Nonsignificant	1.28769	0.143713	0.364789	Nonsignificant	1.27832	0.165405	0.354246	Nonsignificant	1.14352	0.275179	0.193485	Nonsignificant	0.992718	0.446169	-0.0105435	Nonsignificant	1.15191	0.226255	0.204029	Nonsignificant	1	Molecular Function:metal ion binding (GO:0046872)	--	--	--	Cell division protein DamX, binds to the septal ring, contains C-terminal SPOR domain	D	Cell cycle control, cell division, chromosome partitioning ;
ENSBTAP00000005525.5	mitogen-activated protein kinase kinase kinase 2	MAP3K2	197.1	117	139.6	215.6	0.593607	0.144111	-0.752419	Nonsignificant	0.838109	0.421971	-0.25479	Nonsignificant	0.542672	0.133374	-0.881849	Nonsignificant	0.70827	0.0477476	-0.497629	Nonsignificant	0.647495	0.00658111	-0.627058	Significant	1.09386	0.353834	0.129429	Nonsignificant	4	Molecular Function:protein kinase activity (GO:0004672),Molecular Function:protein binding (GO:0005515),Molecular Function:ATP binding (GO:0005524),Biological Process:protein phosphorylation (GO:0006468)	mitogen-activated protein kinase kinase kinase 2	2.7.11.25	ko04010 MAPK signaling pathway ko04540 Gap junction ko04912 GnRH signaling pathway	PASTA domain, binds beta-lactams	M	Cell wall/membrane/envelope biogenesis ;
ENSBTAP00000005534.6	TSR1 ribosome maturation factor	TSR1	128	56.8	93.7	131.1	0.44375	0.0355102	-1.17218	Significant	0.60619	0.141646	-0.722158	Nonsignificant	0.433257	0.0508692	-1.2067	Nonsignificant	0.732031	0.0637858	-0.450023	Nonsignificant	0.714722	0.0305422	-0.484547	Nonsignificant	1.02422	0.460154	0.0345239	Nonsignificant	2	Cellular Component:nucleus (GO:0005634),Biological Process:ribosome biogenesis (GO:0042254)	pre-rRNA-processing protein TSR1	--	--	--	--	--
ENSBTAP00000005542.4	aminoacyl tRNA synthetase complex interacting multifunctional protein 1	AIMP1	610.4	767.6	686.1	663.7	1.25754	0.195909	0.3306	Nonsignificant	1.11879	0.259652	0.161936	Nonsignificant	1.15655	0.236639	0.209823	Nonsignificant	1.12402	0.312282	0.168664	Nonsignificant	1.03375	0.3562	0.0478876	Nonsignificant	1.08732	0.370191	0.120776	Nonsignificant	1	Molecular Function:tRNA binding (GO:0000049)	aminoacyl tRNA synthase complex-interacting multifunctional protein 1	--	--	tRNA-binding EMAP/Myf domain	J	Translation, ribosomal structure and biogenesis ;
ENSBTAP00000005553.5	thymopoietin	TMPO	63.9	188.5	94.2	80.2	2.94992	0.00119903	1.56068	Significant	2.00106	0.00868994	1.00077	Significant	2.35037	0.00577082	1.23289	Significant	1.47418	0.0142944	0.559911	Nonsignificant	1.17456	0.134751	0.232125	Nonsignificant	1.25509	0.0845013	0.327786	Nonsignificant	1	Molecular Function:DNA binding (GO:0003677)	--	--	--	--	--	--
ENSBTAP00000005581.3	eukaryotic translation elongation factor 2	EEF2	2364.1	1599.1	1435.9	1712.2	0.67641	0.233176	-0.564031	Nonsignificant	1.11366	0.264115	0.155305	Nonsignificant	0.933945	0.431757	-0.0985911	Nonsignificant	0.607377	0.00977987	-0.719336	Significant	0.838629	0.186374	-0.253896	Nonsignificant	0.72425	0.00564735	-0.46544	Nonsignificant	2	Molecular Function:GTPase activity (GO:0003924),Molecular Function:GTP binding (GO:0005525)	elongation factor 2	--	ko04152 AMPK signaling pathway ko04921 Oxytocin signaling pathway	Translation elongation factor EF-G, a GTPase	J	Translation, ribosomal structure and biogenesis ;
ENSBTAP00000005586.4	proline and serine rich 2	PROSER2	138.3	197.2	193.5	169	1.42589	0.119498	0.511858	Nonsignificant	1.01912	0.357133	0.027326	Nonsignificant	1.16686	0.229709	0.222636	Nonsignificant	1.39913	0.0313271	0.484532	Nonsignificant	1.14497	0.169227	0.19531	Nonsignificant	1.22198	0.118818	0.289222	Nonsignificant	--	--	--	--	--	--	--	--
ENSBTAP00000005600.5	ras homolog family member A	RHOA	1151.8	758.5	1187.4	1205.7	0.658534	0.212769	-0.602669	Nonsignificant	0.638791	0.175852	-0.646585	Nonsignificant	0.629095	0.222004	-0.66865	Nonsignificant	1.03091	0.48547	0.0439158	Nonsignificant	0.984822	0.464403	-0.022065	Nonsignificant	1.0468	0.478076	0.0659808	Nonsignificant	2	Molecular Function:GTP binding (GO:0005525),Biological Process:small GTPase mediated signal transduction (GO:0007264)	Ras homolog gene family, member A	--	ko04014 Ras signaling pathway ko04015 Rap1 signaling pathway ko04022 cGMP-PKG signaling pathway ko04024 cAMP signaling pathway ko04062 Chemokine signaling pathway ko04071 Sphingolipid signaling pathway ko04072 Phospholipase D signaling pathway ko04144 Endocytosis ko04150 mTOR signaling pathway ko04270 Vascular smooth muscle contraction ko04310 Wnt signaling pathway ko04350 TGF-beta signaling path…	GTPase SAR1 family domain	R	General function prediction only ;
ENSBTAP00000005603.6	adipocyte plasma membrane associated protein	APMAP	702.2	696.2	623.4	741.9	0.991455	0.401837	-0.0123802	Nonsignificant	1.11678	0.261392	0.159344	Nonsignificant	0.938401	0.426989	-0.0917229	Nonsignificant	0.887781	0.246435	-0.171724	Nonsignificant	0.840275	0.18962	-0.251067	Nonsignificant	1.05654	0.451301	0.0793427	Nonsignificant	2	Biological Process:biosynthetic process (GO:0009058),Molecular Function:strictosidine synthase activity (GO:0016844)	adipocyte plasma membrane-associated protein	--	--	Sugar lactone lactonase YvrE	G	Carbohydrate transport and metabolism ;
ENSBTAP00000005628.5	NADH:ubiquinone oxidoreductase subunit A8	NDUFA8	729.9	860.5	899.2	803.2	1.17893	0.244682	0.237476	Nonsignificant	0.956962	0.429192	-0.0634668	Nonsignificant	1.07134	0.300848	0.0994159	Nonsignificant	1.23195	0.143651	0.300943	Nonsignificant	1.11952	0.203904	0.162883	Nonsignificant	1.10042	0.337783	0.13806	Nonsignificant	--	--	NADH dehydrogenase (ubiquinone) 1 alpha subcomplex subunit 8	--	ko00190 Oxidative phosphorylation ko01100 Metabolic pathways ko04723 Retrograde endocannabinoid signaling ko04932 Non-alcoholic fatty liver disease (NAFLD) ko05010 Alzheimer's disease ko05012 Parkinson's disease ko05016 Huntington's disease	--	--	--
ENSBTAP00000005646.4	vacuolar protein sorting 36 homolog	VPS36	417.4	452.2	452.5	601.6	1.08337	0.317307	0.11553	Nonsignificant	0.999337	0.37917	-0.0009568	Nonsignificant	0.751662	0.36328	-0.411844	Nonsignificant	1.08409	0.396384	0.116487	Nonsignificant	0.752161	0.0594485	-0.410887	Nonsignificant	1.4413	0.0086083	0.527374	Nonsignificant	2	Molecular Function:phosphatidylinositol-3-phosphate binding (GO:0032266),Molecular Function:ubiquitin binding (GO:0043130)	ESCRT-II complex subunit VPS36	--	ko04144 Endocytosis	--	--	--
ENSBTAP00000005655.6	ADP ribosylation factor like GTPase 3	ARL3	389.5	422.2	417	376.9	1.08395	0.316819	0.116303	Nonsignificant	1.01247	0.364445	0.0178792	Nonsignificant	1.12019	0.262489	0.163745	Nonsignificant	1.0706	0.426911	0.0984241	Nonsignificant	1.10639	0.223682	0.145866	Nonsignificant	0.967651	0.308895	-0.0474415	Nonsignificant	3	Molecular Function:GTP binding (GO:0005525),Cellular Component:intracellular (GO:0005622),Biological Process:small GTPase mediated signal transduction (GO:0007264)	ADP-ribosylation factor-like protein 3	--	--	GTPase SAR1 family domain	R	General function prediction only ;
ENSBTAP00000005668.4	RELT like 1	RELL1	144.6	166.3	154.7	150.8	1.15007	0.265014	0.201721	Nonsignificant	1.07498	0.299689	0.104315	Nonsignificant	1.10279	0.275672	0.141152	Nonsignificant	1.06985	0.428647	0.0974056	Nonsignificant	1.02586	0.372774	0.0368368	Nonsignificant	1.04288	0.488956	0.0605689	Nonsignificant	--	--	--	--	--	--	--	--
ENSBTAP00000005672.5	COPI coat complex subunit alpha	COPA	1104.2	835.3	786.9	901.2	0.756475	0.329018	-0.402635	Nonsignificant	1.06151	0.312893	0.0861141	Nonsignificant	0.926875	0.439388	-0.109553	Nonsignificant	0.712643	0.0504653	-0.488749	Nonsignificant	0.873169	0.259937	-0.195667	Nonsignificant	0.816156	0.0450799	-0.293082	Nonsignificant	6	Molecular Function:structural molecule activity (GO:0005198),Molecular Function:protein binding (GO:0005515),Biological Process:intracellular protein transport (GO:0006886),Biological Process:vesicle-mediated transport (GO:0016192),Cellular Component:membrane coat (GO:0030117),Cellular Component:COPI vesicle coat (GO:0030126)	coatomer subunit alpha	--	--	Predicted NTPase, NACHT family domain	T	Signal transduction mechanisms ;
ENSBTAP00000005688.4	mitochondrial ribosomal protein L21	MRPL21	750.9	742.5	912.1	822.6	0.988813	0.404477	-0.0162298	Nonsignificant	0.814055	0.391426	-0.296801	Nonsignificant	0.902626	0.466169	-0.1478	Nonsignificant	1.21468	0.164642	0.280571	Nonsignificant	1.1088	0.219958	0.149001	Nonsignificant	1.09549	0.349827	0.13157	Nonsignificant	1	Cellular Component:ribosome (GO:0005840)	large subunit ribosomal protein L21	--	ko03010 Ribosome	Ribosomal protein L21	J	Translation, ribosomal structure and biogenesis ;
ENSBTAP00000005730.4	citrate synthase	CS	2895.5	1742	2017.2	3055.1	0.601623	0.152031	-0.733068	Nonsignificant	0.863573	0.453862	-0.21161	Nonsignificant	0.570194	0.159859	-0.810475	Nonsignificant	0.696667	0.0410305	-0.521458	Nonsignificant	0.660273	0.0091529	-0.598865	Significant	1.05512	0.455169	0.0774071	Nonsignificant	--	--	citrate synthase	2.3.3.1	ko00020 Citrate cycle (TCA cycle) ko00630 Glyoxylate and dicarboxylate metabolism ko01100 Metabolic pathways ko01200 Carbon metabolism ko01210 2-Oxocarboxylic acid metabolism ko01230 Biosynthesis of amino acids	Citrate synthase	C	Energy production and conversion ;
ENSBTAP00000005733.2	canopy FGF signaling regulator 2	CNPY2	763.4	945.9	929.9	814	1.23906	0.206538	0.309248	Nonsignificant	1.01721	0.359229	0.0246121	Nonsignificant	1.16204	0.232928	0.216659	Nonsignificant	1.2181	0.160302	0.284636	Nonsignificant	1.14238	0.172535	0.192047	Nonsignificant	1.06628	0.424973	0.0925896	Nonsignificant	--	--	--	--	--	--	--	--
ENSBTAP00000005747.4	ETHE1 persulfide dioxygenase	ETHE1	448.8	278.4	485.5	523	0.620321	0.171165	-0.688913	Nonsignificant	0.573429	0.110626	-0.802312	Nonsignificant	0.532314	0.123924	-0.909652	Nonsignificant	1.08177	0.401564	0.113399	Nonsignificant	0.928298	0.394481	-0.10734	Nonsignificant	1.16533	0.201715	0.220738	Nonsignificant	--	--	sulfur dioxygenase	1.13.11.18	ko00920 Sulfur metabolism	Glyoxylase or a related metal-dependent hydrolase, beta-lactamase superfamily II	R	General function prediction only ;
ENSBTAP00000005756.6	formin binding protein 1 like	FNBP1L	334.2	269.9	375.1	346.3	0.8076	0.391445	-0.308287	Nonsignificant	0.719541	0.271141	-0.47485	Nonsignificant	0.779382	0.395456	-0.359597	Nonsignificant	1.12238	0.315519	0.166564	Nonsignificant	1.08316	0.261869	0.115253	Nonsignificant	1.03621	0.492683	0.0513107	Nonsignificant	2	Molecular Function:protein binding (GO:0005515),Biological Process:endocytosis (GO:0006897)	formin-binding protein 1	--	--	--	--	--
ENSBTAP00000005782.4	isovaleryl-CoA dehydrogenase	IVD	353.8	170.8	298.3	389.1	0.482759	0.0559066	-1.05063	Nonsignificant	0.572578	0.109869	-0.804456	Nonsignificant	0.438962	0.0541444	-1.18783	Nonsignificant	0.843132	0.181433	-0.24617	Nonsignificant	0.766641	0.0746018	-0.383377	Nonsignificant	1.09977	0.339358	0.137207	Nonsignificant	4	Molecular Function:acyl-CoA dehydrogenase activity (GO:0003995),Biological Process:metabolic process (GO:0008152),Molecular Function:flavin adenine dinucleotide binding (GO:0050660),Biological Process:oxidation-reduction process (GO:0055114)	isovaleryl-CoA dehydrogenase	1.3.8.4	ko00280 Valine, leucine and isoleucine degradation ko01100 Metabolic pathways	Acyl-CoA dehydrogenase related to the alkylation response protein AidB	I	Lipid transport and metabolism ;
ENSBTAP00000005789.3	nuclear distribution C, dynein complex regulator	NUDC	2467.5	2549.6	2966.3	2630.5	1.03327	0.361593	0.0472208	Nonsignificant	0.859522	0.448827	-0.218394	Nonsignificant	0.969245	0.394916	-0.0450661	Nonsignificant	1.20215	0.181258	0.265614	Nonsignificant	1.12766	0.192298	0.173327	Nonsignificant	1.06606	0.425572	0.092287	Nonsignificant	--	--	--	--	--	--	--	--
ENSBTAP00000005795.3	carbohydrate sulfotransferase 14	CHST14	83.3	49.2	108.6	109.7	0.590636	0.141222	-0.759658	Nonsignificant	0.453039	0.0314062	-1.14229	Significant	0.448496	0.059884	-1.15683	Nonsignificant	1.30372	0.0779551	0.382636	Nonsignificant	0.989973	0.452482	-0.0145394	Nonsignificant	1.31693	0.0422293	0.397175	Nonsignificant	3	Molecular Function:sulfotransferase activity (GO:0008146),Cellular Component:integral component of membrane (GO:0016021),Biological Process:carbohydrate biosynthetic process (GO:0016051)	dermatan 4-sulfotransferase 1	2.8.2.35	ko00532 Glycosaminoglycan biosynthesis - chondroitin sulfate / dermatan sulfate	Putative Zn-dependent protease, contains TPR repeats	R	General function prediction only ;
ENSBTAP00000005802.4	H2A histone family, member Z	H2AFZ	777.3	675.3	858.1	769.1	0.868777	0.464537	-0.202943	Nonsignificant	0.786971	0.356768	-0.345617	Nonsignificant	0.878039	0.494229	-0.187643	Nonsignificant	1.10395	0.353279	0.142674	Nonsignificant	1.11572	0.209499	0.157975	Nonsignificant	0.989451	0.365969	-0.0153003	Nonsignificant	3	Cellular Component:nucleosome (GO:0000786),Molecular Function:DNA binding (GO:0003677),Cellular Component:nucleus (GO:0005634)	histone H2A	--	ko04217 Necroptosis ko05034 Alcoholism ko05322 Systemic lupus erythematosus	--	--	--
ENSBTAP00000005832.5	cytoskeleton associated protein 5	CKAP5	476.2	336.7	381.5	432	0.707056	0.269203	-0.500104	Nonsignificant	0.882569	0.477246	-0.180219	Nonsignificant	0.779398	0.395475	-0.359568	Nonsignificant	0.801134	0.128842	-0.319885	Nonsignificant	0.883102	0.282952	-0.179348	Nonsignificant	0.907182	0.170525	-0.140536	Nonsignificant	--	--	cytoskeleton-associated protein 5	--	--	--	--	--
ENSBTAP00000005894.4	ubiquitin like modifier activating enzyme 5	UBA5	212.4	353.7	213.6	210.6	1.66525	0.0577202	0.735742	Nonsignificant	1.6559	0.0348487	0.727615	Significant	1.67949	0.0475938	0.748021	Significant	1.00565	0.442675	0.00812788	Nonsignificant	1.01425	0.39785	0.0204062	Nonsignificant	0.991525	0.371516	-0.0122783	Nonsignificant	1	Molecular Function:small protein activating enzyme activity (GO:0008641)	ubiquitin-like modifier-activating enzyme 5	--	--	Molybdopterin or thiamine biosynthesis adenylyltransferase	H	Coenzyme transport and metabolism ;
ENSBTAP00000005939.5	LSM7 homolog, U6 small nuclear RNA and mRNA degradation associated	LSM7	211.2	148.3	214.1	228.1	0.702178	0.263396	-0.510091	Nonsignificant	0.692667	0.238137	-0.529766	Nonsignificant	0.650153	0.245556	-0.621148	Nonsignificant	1.01373	0.456434	0.019675	Nonsignificant	0.938623	0.420839	-0.0913817	Nonsignificant	1.08002	0.388847	0.111057	Nonsignificant	--	--	U6 snRNA-associated Sm-like protein LSm7	--	ko03018 RNA degradation ko03040 Spliceosome	Small nuclear ribonucleoprotein (snRNP) homolog	K	Transcription ;
ENSBTAP00000005970.6	negative regulator of ubiquitin like proteins 1	NUB1	768.5	648	742.7	793.7	0.843201	0.434336	-0.246051	Nonsignificant	0.872492	0.46489	-0.196786	Nonsignificant	0.816429	0.437754	-0.2926	Nonsignificant	0.966428	0.375617	-0.0492657	Nonsignificant	0.935744	0.413477	-0.0958142	Nonsignificant	1.03279	0.483441	0.0465485	Nonsignificant	--	--	--	--	--	--	--	--
ENSBTAP00000005978.3	uracil phosphoribosyltransferase homolog	UPRT	297.8	342.6	337.9	328.4	1.15044	0.264747	0.202181	Nonsignificant	1.01391	0.362854	0.0199288	Nonsignificant	1.04324	0.324853	0.061071	Nonsignificant	1.13465	0.2917	0.182253	Nonsignificant	1.02893	0.366287	0.0411422	Nonsignificant	1.10275	0.332179	0.14111	Nonsignificant	--	--	uracil phosphoribosyltransferase	2.4.2.9	ko00240 Pyrimidine metabolism ko01100 Metabolic pathways	Uracil phosphoribosyltransferase	F	Nucleotide transport and metabolism ;
ENSBTAP00000005982.5	tropomyosin 4	TPM4	2828.1	4334.3	3444	3515.7	1.53258	0.0866036	0.615966	Nonsignificant	1.25851	0.159769	0.331714	Nonsignificant	1.23284	0.189405	0.301987	Nonsignificant	1.21778	0.160709	0.284252	Nonsignificant	0.979606	0.476573	-0.0297268	Nonsignificant	1.24313	0.0958142	0.313979	Nonsignificant	--	--	tropomyosin 4	--	ko04260 Cardiac muscle contraction ko04261 Adrenergic signaling in cardiomyocytes ko05410 Hypertrophic cardiomyopathy (HCM) ko05414 Dilated cardiomyopathy (DCM)	Chromosome segregation ATPase	D	Cell cycle control, cell division, chromosome partitioning ;
ENSBTAP00000006003.5	paired related homeobox 1	PRRX1	421.8	638.8	444.5	376.3	1.51446	0.0915019	0.598805	Nonsignificant	1.43712	0.0820768	0.523181	Nonsignificant	1.69758	0.044945	0.763481	Significant	1.05382	0.466053	0.0756243	Nonsignificant	1.18124	0.127801	0.2403	Nonsignificant	0.892129	0.142404	-0.164676	Nonsignificant	1	Molecular Function:DNA binding (GO:0003677)	paired mesoderm homeobox protein	--	--	--	--	--
ENSBTAP00000006004.5	pre-mRNA processing factor 4	PRPF4	571.1	463.1	486.1	537.6	0.810891	0.395442	-0.30242	Nonsignificant	0.952685	0.434444	-0.0699294	Nonsignificant	0.861421	0.487483	-0.215209	Nonsignificant	0.851164	0.192498	-0.23249	Nonsignificant	0.904204	0.33392	-0.14528	Nonsignificant	0.941341	0.244298	-0.0872102	Nonsignificant	1	Molecular Function:protein binding (GO:0005515)	U4/U6 small nuclear ribonucleoprotein PRP4	--	ko03040 Spliceosome	WD40 repeat	R	General function prediction only ;
ENSBTAP00000006026.4	peptidylprolyl isomerase H	PPIH	130	118	140.6	112.4	0.907692	0.490844	-0.139725	Nonsignificant	0.83926	0.423424	-0.25281	Nonsignificant	1.04982	0.319101	0.0701448	Nonsignificant	1.08154	0.402092	0.113085	Nonsignificant	1.25089	0.0712085	0.322955	Nonsignificant	0.864615	0.098604	-0.20987	Nonsignificant	3	Biological Process:protein peptidyl-prolyl isomerization (GO:0000413),Molecular Function:peptidyl-prolyl cis-trans isomerase activity (GO:0003755),Biological Process:protein folding (GO:0006457)	peptidyl-prolyl isomerase H (cyclophilin H)	5.2.1.8	ko03040 Spliceosome	Peptidyl-prolyl cis-trans isomerase (rotamase) - cyclophilin family	O	Posttranslational modification, protein turnover, chaperones ;
ENSBTAP00000006030.6	DNA topoisomerase II beta	TOP2B	501.6	371.6	517	479.7	0.740829	0.30994	-0.432787	Nonsignificant	0.718762	0.270171	-0.476414	Nonsignificant	0.774651	0.389989	-0.368382	Nonsignificant	1.0307	0.485123	0.0436269	Nonsignificant	1.07776	0.271341	0.108032	Nonsignificant	0.95634	0.280436	-0.0644049	Nonsignificant	5	Molecular Function:DNA binding (GO:0003677),Molecular Function:DNA topoisomerase type II (ATP-hydrolyzing) activity (GO:0003918),Molecular Function:ATP binding (GO:0005524),Cellular Component:nucleus (GO:0005634),Biological Process:DNA topological change (GO:0006265)	DNA topoisomerase II	5.99.1.3	ko01524 Platinum drug resistance	DNA gyrase/topoisomerase IV, subunit B	L	Replication, recombination and repair ;
ENSBTAP00000006036.4	golgin A5	GOLGA5	913.9	885.4	818.1	879.5	0.968815	0.424833	-0.0457069	Nonsignificant	1.08226	0.29273	0.114052	Nonsignificant	1.00671	0.358207	0.0096458	Nonsignificant	0.895175	0.257936	-0.159759	Nonsignificant	0.930188	0.399294	-0.104406	Nonsignificant	0.962359	0.295465	-0.0553527	Nonsignificant	1	Biological Process:Golgi organization (GO:0007030)	--	--	--	--	--	--
ENSBTAP00000006038.3	abhydrolase domain containing 10	ABHD10	109.1	69.8	112.7	161.6	0.63978	0.191969	-0.644352	Nonsignificant	0.619343	0.155077	-0.691189	Nonsignificant	0.431931	0.0501248	-1.21113	Nonsignificant	1.033	0.488977	0.0468364	Nonsignificant	0.697401	0.0215108	-0.51994	Nonsignificant	1.48121	0.00492892	0.566776	Nonsignificant	--	--	abhydrolase domain-containing protein 10	3.1.1.93	--	Fermentation-respiration switch protein FrsA, has esterase activity, DUF1100 family	T	Signal transduction mechanisms ;
ENSBTAP00000006041.5	polyhomeotic homolog 2	PHC2	77.1	58.6	90.5	95.5	0.760052	0.333388	-0.39583	Nonsignificant	0.647514	0.185498	-0.627017	Nonsignificant	0.613613	0.205072	-0.7046	Nonsignificant	1.1738	0.223324	0.231187	Nonsignificant	0.947644	0.443924	-0.0775829	Nonsignificant	1.23865	0.10036	0.30877	Nonsignificant	3	Molecular Function:protein binding (GO:0005515),Cellular Component:nucleus (GO:0005634),Molecular Function:zinc ion binding (GO:0008270)	polyhomeotic-like protein 2	--	--	--	--	--
ENSBTAP00000006069.5	glycogen phosphorylase B	PYGB	172.6	128.4	159	196.6	0.743917	0.313698	-0.426787	Nonsignificant	0.807547	0.383114	-0.308382	Nonsignificant	0.653103	0.248895	-0.614618	Nonsignificant	0.921205	0.299721	-0.118406	Nonsignificant	0.808749	0.132624	-0.306237	Nonsignificant	1.13905	0.251575	0.187831	Nonsignificant	2	Biological Process:carbohydrate metabolic process (GO:0005975),Molecular Function:glycogen phosphorylase activity (GO:0008184)	glycogen phosphorylase	2.4.1.1	ko00500 Starch and sucrose metabolism ko01100 Metabolic pathways ko04217 Necroptosis ko04910 Insulin signaling pathway ko04922 Glucagon signaling pathway ko04931 Insulin resistance	Glucan phosphorylase	G	Carbohydrate transport and metabolism ;
ENSBTAP00000006094.4	WASP like actin nucleation promoting factor	WASL	401.5	443.1	344.7	379.2	1.10361	0.300642	0.142232	Nonsignificant	1.28547	0.144886	0.362291	Nonsignificant	1.16851	0.228617	0.224673	Nonsignificant	0.858531	0.202904	-0.220059	Nonsignificant	0.909019	0.345865	-0.137618	Nonsignificant	0.944458	0.251642	-0.082441	Nonsignificant	3	Molecular Function:actin binding (GO:0003779),Biological Process:actin filament organization (GO:0007015),Biological Process:positive regulation of Arp2/3 complex-mediated actin nucleation (GO:2000601)	Wiskott-Aldrich syndrome protein	--	ko04062 Chemokine signaling pathway ko04144 Endocytosis ko04520 Adherens junction ko04530 Tight junction ko04666 Fc gamma R-mediated phagocytosis ko04810 Regulation of actin cytoskeleton ko05100 Bacterial invasion of epithelial cells ko05132 Salmonella infection ko05231 Choline metabolism in cancer	Uncharacterized surface anchored protein	S	Function unknown ;
ENSBTAP00000006106.5	non-metastatic cells 1, protein (NM23A) expressed in	NME1	127.3	70.3	139.8	137.8	0.552239	0.106276	-0.856636	Nonsignificant	0.502861	0.0572427	-0.991768	Nonsignificant	0.51016	0.104762	-0.970979	Nonsignificant	1.09819	0.36553	0.135132	Nonsignificant	1.01451	0.397262	0.0207885	Nonsignificant	1.08248	0.382507	0.114343	Nonsignificant	5	Molecular Function:nucleoside diphosphate kinase activity (GO:0004550),Biological Process:nucleoside diphosphate phosphorylation (GO:0006165),Biological Process:GTP biosynthetic process (GO:0006183),Biological Process:UTP biosynthetic process (GO:0006228),Biological Process:CTP biosynthetic process (GO:0006241)	nucleoside-diphosphate kinase	2.7.4.6	ko00230 Purine metabolism ko00240 Pyrimidine metabolism ko01100 Metabolic pathways	Nucleoside diphosphate kinase	F	Nucleotide transport and metabolism ;
ENSBTAP00000006109.5	PWP1 homolog, endonuclein	PWP1	988.7	968.8	1078.7	929.8	0.979873	0.413498	-0.029334	Nonsignificant	0.898118	0.496076	-0.155023	Nonsignificant	1.04194	0.325994	0.0592784	Nonsignificant	1.09103	0.381062	0.125689	Nonsignificant	1.16014	0.150791	0.214301	Nonsignificant	0.940427	0.242161	-0.0886124	Nonsignificant	1	Molecular Function:protein binding (GO:0005515)	periodic tryptophan protein 1	--	--	WD40 repeat	R	General function prediction only ;
ENSBTAP00000006129.5	radixin	RDX	406.5	399.1	342.6	358.3	0.981796	0.411547	-0.0265051	Nonsignificant	1.16492	0.222159	0.220225	Nonsignificant	1.11387	0.267214	0.155582	Nonsignificant	0.842804	0.180988	-0.24673	Nonsignificant	0.956182	0.465749	-0.0646429	Nonsignificant	0.881427	0.124183	-0.182087	Nonsignificant	4	Cellular Component:cytoplasm (GO:0005737),Cellular Component:cytoskeleton (GO:0005856),Molecular Function:cytoskeletal protein binding (GO:0008092),Cellular Component:extrinsic component of membrane (GO:0019898)	radixin	--	ko04530 Tight junction ko04810 Regulation of actin cytoskeleton ko05205 Proteoglycans in cancer ko05206 MicroRNAs in cancer	--	--	--
ENSBTAP00000006139.2	tryptophanyl-tRNA synthetase 1	WARS1	427.6	265.5	336.4	440.2	0.620907	0.171779	-0.68755	Nonsignificant	0.789239	0.359674	-0.341466	Nonsignificant	0.603135	0.193831	-0.729447	Nonsignificant	0.786717	0.112991	-0.346084	Nonsignificant	0.764198	0.0718782	-0.387981	Nonsignificant	1.02947	0.474422	0.0418973	Nonsignificant	7	Molecular Function:nucleotide binding (GO:0000166),Molecular Function:aminoacyl-tRNA ligase activity (GO:0004812),Molecular Function:tryptophan-tRNA ligase activity (GO:0004830),Molecular Function:ATP binding (GO:0005524),Cellular Component:cytoplasm (GO:0005737),Biological Process:tRNA aminoacylation for protein translation (GO:0006418),Biological Process:tryptophanyl-tRNA aminoacylation (GO:000…	tryptophanyl-tRNA synthetase	6.1.1.2	ko00970 Aminoacyl-tRNA biosynthesis	Tryptophanyl-tRNA synthetase	J	Translation, ribosomal structure and biogenesis ;
ENSBTAP00000006162.5	cyclin dependent kinase 9	CDK9	950.3	567.2	776	821.4	0.596864	0.147308	-0.744525	Nonsignificant	0.730928	0.285389	-0.452199	Nonsignificant	0.690528	0.291904	-0.534227	Nonsignificant	0.816584	0.147112	-0.292326	Nonsignificant	0.944729	0.436463	-0.0820283	Nonsignificant	0.864359	0.0982423	-0.210298	Nonsignificant	3	Molecular Function:protein kinase activity (GO:0004672),Molecular Function:ATP binding (GO:0005524),Biological Process:protein phosphorylation (GO:0006468)	--	--	ko05202 Transcriptional misregulation in cancer	Forkhead associated (FHA) domain, binds pSer, pThr, pTyr	T	Signal transduction mechanisms ;
ENSBTAP00000006167.5	alpha-2-macroglobulin	A2M	279.9	535.4	277.2	333.1	1.91283	0.0268952	0.935706	Significant	1.93146	0.0115137	0.94969	Significant	1.60733	0.059779	0.684662	Nonsignificant	0.990354	0.416532	-0.0139842	Nonsignificant	0.832183	0.17394	-0.265028	Nonsignificant	1.19007	0.161488	0.251044	Nonsignificant	2	Cellular Component:extracellular region (GO:0005576),Cellular Component:extracellular space (GO:0005615)	alpha-2-macroglobulin	--	ko04610 Complement and coagulation cascades	Uncharacterized conserved protein YfaS, alpha-2-macroglobulin family	R	General function prediction only ;
ENSBTAP00000006190.3	dynein light chain LC8-type 2	DYNLL2	141.3	58	151.9	142.5	0.410474	0.0225091	-1.28464	Significant	0.38183	0.0100903	-1.389	Significant	0.407018	0.0373423	-1.29684	Significant	1.07502	0.41682	0.10436	Nonsignificant	1.06596	0.292741	0.09216	Nonsignificant	1.00849	0.417342	0.0122005	Nonsignificant	2	Biological Process:microtubule-based process (GO:0007017),Cellular Component:dynein complex (GO:0030286)	dynein light chain LC8-type	--	ko04962 Vasopressin-regulated water reabsorption	--	--	--
ENSBTAP00000006216.4	growth factor receptor bound protein 2	GRB2	335.6	352.4	372.4	352	1.05006	0.346273	0.0704712	Nonsignificant	0.946294	0.442356	-0.0796391	Nonsignificant	1.00114	0.363507	0.0016385	Nonsignificant	1.10965	0.341347	0.15011	Nonsignificant	1.05795	0.307853	0.0812776	Nonsignificant	1.04887	0.472349	0.0688327	Nonsignificant	1	Molecular Function:protein binding (GO:0005515)	growth factor receptor-binding protein 2	--	ko01521 EGFR tyrosine kinase inhibitor resistance ko01522 Endocrine resistance ko04010 MAPK signaling pathway ko04012 ErbB signaling pathway ko04014 Ras signaling pathway ko04062 Chemokine signaling pathway ko04068 FoxO signaling pathway ko04072 Phospholipase D signaling pathway ko04150 mTOR signaling pathway ko04151 PI3K-Akt signaling pathway ko04380 Osteoclast differentiation ko04510 Focal adhe…	--	--	--
ENSBTAP00000006219.6	leucine rich repeat containing 47	LRRC47	175.4	113	144.8	170.6	0.644242	0.196855	-0.634326	Nonsignificant	0.780387	0.348329	-0.357739	Nonsignificant	0.662368	0.25944	-0.594295	Nonsignificant	0.825542	0.15829	-0.276587	Nonsignificant	0.848769	0.206808	-0.236556	Nonsignificant	0.972634	0.321712	-0.0400311	Nonsignificant	3	Molecular Function:RNA binding (GO:0003723),Molecular Function:phenylalanine-tRNA ligase activity (GO:0004826),Molecular Function:protein binding (GO:0005515)	--	--	--	Phenylalanyl-tRNA synthetase beta subunit	J	Translation, ribosomal structure and biogenesis ;
ENSBTAP00000006291.5	charged multivesicular body protein 4C	CHMP4C	179.9	164.9	666.4	180	0.91662	0.480869	-0.125604	Nonsignificant	0.247449	0.000236089	-2.0148	Significant	0.916111	0.451161	-0.126406	Nonsignificant	3.70428	8.33e-16	1.88919	Significant	3.70222	5.96e-15	1.88839	Significant	1.00056	0.395822	0.00080172	Nonsignificant	1	Biological Process:vacuolar transport (GO:0007034)	charged multivesicular body protein 4	--	ko04144 Endocytosis ko04217 Necroptosis	--	--	--
ENSBTAP00000006307.4	N-terminal asparagine amidase	NTAN1	922.3	1040.6	1003.6	1034.8	1.12827	0.281283	0.174108	Nonsignificant	1.03687	0.338112	0.0522312	Nonsignificant	1.0056	0.359252	0.00806365	Nonsignificant	1.08815	0.387389	0.121876	Nonsignificant	0.969849	0.49956	-0.0441676	Nonsignificant	1.12198	0.287856	0.166044	Nonsignificant	1	Molecular Function:protein-N-terminal asparagine amidohydrolase activity (GO:0008418)	protein N-terminal asparagine amidohydrolase	3.5.1.121	--	--	--	--
ENSBTAP00000006309.4	integrin alpha FG-GAP repeat containing 1	ITFG1	54.9	29.7	54.4	59.5	0.540984	0.0969407	-0.886343	Nonsignificant	0.545956	0.0875522	-0.873144	Nonsignificant	0.49916	0.095813	-1.00243	Nonsignificant	0.990893	0.417454	-0.0131995	Nonsignificant	0.914286	0.359035	-0.129283	Nonsignificant	1.08379	0.379163	0.116084	Nonsignificant	--	--	integrin alpha FG-GAP repeat containing protein 1	--	--	DNA-binding beta-propeller fold protein YncE	R	General function prediction only ;
ENSBTAP00000006347.6	nitrilase family member 2	NIT2	282.5	374.3	303.6	331.4	1.32496	0.161129	0.405944	Nonsignificant	1.23287	0.175145	0.302023	Nonsignificant	1.12945	0.255691	0.175621	Nonsignificant	1.07469	0.417566	0.103921	Nonsignificant	0.916113	0.363628	-0.126402	Nonsignificant	1.1731	0.188388	0.230323	Nonsignificant	1	Biological Process:nitrogen compound metabolic process (GO:0006807)	omega-amidase	3.5.1.3	ko00250 Alanine, aspartate and glutamate metabolism	Predicted amidohydrolase	R	General function prediction only ;
ENSBTAP00000006348.5	CCR4-NOT transcription complex subunit 10	CNOT10	67.5	39.8	56.9	67.1	0.58963	0.140248	-0.762119	Nonsignificant	0.699473	0.246399	-0.51566	Nonsignificant	0.593145	0.183296	-0.753544	Nonsignificant	0.842963	0.181203	-0.246459	Nonsignificant	0.847988	0.205198	-0.237884	Nonsignificant	0.994074	0.378351	-0.00857474	Nonsignificant	1	Molecular Function:protein binding (GO:0005515)	CCR4-NOT transcription complex subunit 10	--	ko03018 RNA degradation	--	--	--
ENSBTAP00000006363.4	ADP ribosylation factor like GTPase 2 binding protein	ARL2BP	331.6	323.5	395	350.3	0.975573	0.417883	-0.0356783	Nonsignificant	0.818987	0.397714	-0.288087	Nonsignificant	0.923494	0.443066	-0.114825	Nonsignificant	1.19119	0.196772	0.252409	Nonsignificant	1.1276	0.19237	0.173262	Nonsignificant	1.05639	0.451692	0.079147	Nonsignificant	--	--	ADP-ribosylation factor-like protein 2-binding protein	--	--	--	--	--
ENSBTAP00000006383.5	peroxiredoxin 6	PRDX6	1442.3	604.6	1228.1	1633.8	0.419192	0.0255406	-1.25432	Significant	0.492305	0.0509486	-1.02238	Nonsignificant	0.370058	0.0224957	-1.43418	Significant	0.851487	0.192949	-0.231943	Nonsignificant	0.751683	0.0589886	-0.411803	Nonsignificant	1.13277	0.264563	0.17986	Nonsignificant	5	Molecular Function:antioxidant activity (GO:0016209),Molecular Function:oxidoreductase activity (GO:0016491),Biological Process:cell redox homeostasis (GO:0045454),Molecular Function:peroxiredoxin activity (GO:0051920),Biological Process:oxidation-reduction process (GO:0055114)	--	--	ko01100 Metabolic pathways	Alkyl hydroperoxide reductase subunit AhpC (peroxiredoxin)	V	Defense mechanisms ;
ENSBTAP00000006406.3	mitochondrial ribosomal protein L20	MRPL20	53.5	25.9	56	63.3	0.484112	0.0567172	-1.04659	Nonsignificant	0.4625	0.0355671	-1.11247	Significant	0.409163	0.0383536	-1.28925	Significant	1.04673	0.482892	0.0658879	Nonsignificant	0.884676	0.286663	-0.176779	Nonsignificant	1.18318	0.172046	0.242667	Nonsignificant	5	Molecular Function:structural constituent of ribosome (GO:0003735),Cellular Component:intracellular (GO:0005622),Cellular Component:ribosome (GO:0005840),Biological Process:translation (GO:0006412),Molecular Function:rRNA binding (GO:0019843)	large subunit ribosomal protein L20	--	ko03010 Ribosome	Ribosomal protein L20	J	Translation, ribosomal structure and biogenesis ;
ENSBTAP00000006419.6	methylenetetrahydrofolate dehydrogenase (NADP+ dependent) 2, methenyltetrahydrofolate cyclohydrolase	MTHFD2	808.9	639.5	968.5	856.4	0.79058	0.370711	-0.339017	Nonsignificant	0.660299	0.19997	-0.598808	Nonsignificant	0.74673	0.357526	-0.42134	Nonsignificant	1.1973	0.188003	0.259791	Nonsignificant	1.1309	0.187812	0.177467	Nonsignificant	1.05872	0.445354	0.0823234	Nonsignificant	4	Molecular Function:catalytic activity (GO:0003824),Molecular Function:methylenetetrahydrofolate dehydrogenase (NADP+) activity (GO:0004488),Biological Process:folic acid-containing compound biosynthetic process (GO:0009396),Biological Process:oxidation-reduction process (GO:0055114)	--	--	ko00670 One carbon pool by folate ko01100 Metabolic pathways	5,10-methylene-tetrahydrofolate dehydrogenase/Methenyl tetrahydrofolate cyclohydrolase	H	Coenzyme transport and metabolism ;
ENSBTAP00000006465.4	profilin 1	PFN1	2841.5	3761.9	3177.4	2666.5	1.32391	0.161621	0.404809	Nonsignificant	1.18396	0.20803	0.243615	Nonsignificant	1.4108	0.110476	0.496514	Nonsignificant	1.11821	0.323857	0.161194	Nonsignificant	1.1916	0.117584	0.252899	Nonsignificant	0.938413	0.237483	-0.0917054	Nonsignificant	2	Molecular Function:actin binding (GO:0003779),Biological Process:actin cytoskeleton organization (GO:0030036)	profilin	--	ko04015 Rap1 signaling pathway ko04810 Regulation of actin cytoskeleton ko05132 Salmonella infection	--	--	--
ENSBTAP00000006468.5	ADP ribosylation factor GTPase activating protein 1	ARFGAP1	350.7	332.2	385.2	330.6	0.947248	0.447494	-0.0781854	Nonsignificant	0.862409	0.452417	-0.213556	Nonsignificant	1.00484	0.359978	0.00696535	Nonsignificant	1.09837	0.36514	0.13537	Nonsignificant	1.16515	0.145055	0.220521	Nonsignificant	0.942686	0.247455	-0.0851507	Nonsignificant	1	Molecular Function:GTPase activator activity (GO:0005096)	ADP-ribosylation factor GTPase-activating protein 1	--	ko04144 Endocytosis	--	--	--
ENSBTAP00000006494.6	SEC61 translocon alpha 1 subunit	SEC61A1	338.3	364	264.1	325.2	1.07597	0.323581	0.105635	Nonsignificant	1.37827	0.102663	0.462854	Nonsignificant	1.11931	0.263143	0.162611	Nonsignificant	0.780668	0.106694	-0.357219	Nonsignificant	0.812116	0.138172	-0.300243	Nonsignificant	0.961277	0.292743	-0.0569759	Nonsignificant	2	Biological Process:protein transport (GO:0015031),Cellular Component:membrane (GO:0016020)	protein transport protein SEC61 subunit alpha	--	ko03060 Protein export ko04141 Protein processing in endoplasmic reticulum ko04145 Phagosome	Preprotein translocase subunit SecY	U	Intracellular trafficking, secretion, and vesicular transport ;
ENSBTAP00000006504.5	annexin A10	ANXA10	382	136.8	295.8	391.5	0.358115	0.00930881	-1.4815	Significant	0.462475	0.0355555	-1.11255	Significant	0.349425	0.0162291	-1.51694	Significant	0.774346	0.100338	-0.368951	Nonsignificant	0.755556	0.0627892	-0.40439	Nonsignificant	1.02487	0.461924	0.0354397	Nonsignificant	2	Molecular Function:calcium ion binding (GO:0005509),Molecular Function:calcium-dependent phospholipid binding (GO:0005544)	annexin A10	--	--	--	--	--
ENSBTAP00000006535.4	nucleoporin 133	NUP133	134.3	66.6	98.2	120.7	0.495905	0.0640725	-1.01187	Nonsignificant	0.678208	0.22084	-0.560201	Nonsignificant	0.551781	0.141927	-0.857832	Nonsignificant	0.731199	0.0631705	-0.451664	Nonsignificant	0.813587	0.140639	-0.297631	Nonsignificant	0.898734	0.15439	-0.154034	Nonsignificant	--	--	nuclear pore complex protein Nup133	--	ko03013 RNA transport	--	--	--
ENSBTAP00000006575.3	actin binding transcription modulator	ABITRAM	29	16.2	33.2	43.6	0.558621	0.11176	-0.840059	Nonsignificant	0.487952	0.0484828	-1.03519	Significant	0.37156	0.0230065	-1.42833	Significant	1.14483	0.272798	0.19513	Nonsignificant	0.761468	0.0689153	-0.393145	Nonsignificant	1.50345	0.00358108	0.588275	Significant	--	--	--	--	--	--	--	--
ENSBTAP00000006586.3	UDP-galactose-4-epimerase	GALE	765.7	525.9	735.2	824.9	0.686823	0.245286	-0.541991	Nonsignificant	0.715316	0.265889	-0.483348	Nonsignificant	0.637532	0.231374	-0.649431	Nonsignificant	0.960167	0.364955	-0.0586425	Nonsignificant	0.89126	0.302354	-0.166082	Nonsignificant	1.07731	0.395857	0.10744	Nonsignificant	1	Biological Process:carbohydrate metabolic process (GO:0005975)	UDP-glucose 4-epimerase	5.1.3.2	ko00052 Galactose metabolism ko00520 Amino sugar and nucleotide sugar metabolism ko01100 Metabolic pathways	UDP-glucose 4-epimerase	M	Cell wall/membrane/envelope biogenesis ;
ENSBTAP00000006600.2	heat shock protein family H (Hsp110) member 1	HSPH1	1356.8	986.3	958.5	1154.1	0.726931	0.293082	-0.46011	Nonsignificant	1.029	0.346453	0.0412481	Nonsignificant	0.854605	0.480088	-0.22667	Nonsignificant	0.706442	0.0466419	-0.501358	Nonsignificant	0.830517	0.1708	-0.267918	Nonsignificant	0.850604	0.0801197	-0.23344	Nonsignificant	--	--	heat shock protein 110kDa	--	ko04141 Protein processing in endoplasmic reticulum	Molecular chaperone DnaK (HSP70)	O	Posttranslational modification, protein turnover, chaperones ;
ENSBTAP00000006605.4	adaptor related protein complex 3 subunit beta 1	AP3B1	1415.3	1142	1136.3	1278.5	0.806896	0.39059	-0.309545	Nonsignificant	1.00502	0.372756	0.00721887	Nonsignificant	0.893234	0.476784	-0.16289	Nonsignificant	0.802869	0.130828	-0.316764	Nonsignificant	0.888776	0.296403	-0.170108	Nonsignificant	0.903342	0.163081	-0.146656	Nonsignificant	4	Biological Process:intracellular protein transport (GO:0006886),Biological Process:vesicle-mediated transport (GO:0016192),Cellular Component:membrane coat (GO:0030117),Cellular Component:clathrin adaptor complex (GO:0030131)	AP-3 complex subunit beta	--	ko04142 Lysosome	--	--	--
ENSBTAP00000006613.4	glutaredoxin 3	GLRX3	786.7	826.6	822.2	815.2	1.05072	0.345682	0.0713758	Nonsignificant	1.00535	0.372379	0.00769999	Nonsignificant	1.01398	0.35137	0.0200353	Nonsignificant	1.04513	0.486723	0.0636758	Nonsignificant	1.00859	0.410332	0.0123353	Nonsignificant	1.03623	0.492741	0.0513405	Nonsignificant	3	Molecular Function:electron carrier activity (GO:0009055),Molecular Function:protein disulfide oxidoreductase activity (GO:0015035),Biological Process:cell redox homeostasis (GO:0045454)	--	--	--	Glutaredoxin-related protein	O	Posttranslational modification, protein turnover, chaperones ;
ENSBTAP00000006625.6	INO80 complex subunit E	INO80E	151.1	109.8	145.2	187.4	0.726671	0.292768	-0.460626	Nonsignificant	0.756198	0.317399	-0.403163	Nonsignificant	0.585912	0.17579	-0.771243	Nonsignificant	0.960953	0.366291	-0.0574622	Nonsignificant	0.774813	0.0842173	-0.36808	Nonsignificant	1.24024	0.0987299	0.310617	Nonsignificant	4	Cellular Component:nucleus (GO:0005634),Biological Process:DNA replication (GO:0006260),Biological Process:DNA repair (GO:0006281),Cellular Component:Ino80 complex (GO:0031011)	INO80 complex subunit E	--	--	--	--	--
ENSBTAP00000006673.4	thioesterase superfamily member 6	THEM6	215.4	206.6	184.9	189.1	0.959146	0.434904	-0.060178	Nonsignificant	1.11736	0.260887	0.160095	Nonsignificant	1.09254	0.283678	0.127691	Nonsignificant	0.858403	0.202722	-0.220273	Nonsignificant	0.97779	0.480831	-0.0324041	Nonsignificant	0.877902	0.11851	-0.187869	Nonsignificant	--	--	--	--	--	Acyl-CoA thioesterase FadM	I	Lipid transport and metabolism ;
ENSBTAP00000006676.5	COMM domain containing 2	COMMD2	123.9	55.2	123.7	123.6	0.445521	0.036313	-1.16644	Significant	0.446241	0.0286246	-1.16411	Significant	0.446602	0.0587174	-1.16294	Nonsignificant	0.998386	0.430271	-0.00233069	Nonsignificant	1.00081	0.427752	0.00116676	Nonsignificant	0.997579	0.387783	-0.00349744	Nonsignificant	--	--	--	--	--	--	--	--
ENSBTAP00000006685.5	solute carrier family 49 member 4	SLC49A4	250.1	263.3	261.8	278.9	1.05278	0.343837	0.0742025	Nonsignificant	1.00573	0.371955	0.00824242	Nonsignificant	0.944066	0.420977	-0.0830404	Nonsignificant	1.04678	0.482767	0.06596	Nonsignificant	0.938688	0.421003	-0.0912828	Nonsignificant	1.11515	0.303183	0.157243	Nonsignificant	--	--	MFS transporter, FLVCR family, disrupted in renal carcinoma protein 2	--	--	Predicted arabinose efflux permease, MFS family	G	Carbohydrate transport and metabolism ;
ENSBTAP00000006689.6	mitochondrial ribosomal protein L49	MRPL49	42.3	28.3	50.9	58.9	0.669031	0.224689	-0.579856	Nonsignificant	0.555992	0.0956538	-0.846864	Nonsignificant	0.480475	0.0815253	-1.05747	Nonsignificant	1.20331	0.179667	0.267008	Nonsignificant	0.864177	0.239753	-0.210602	Nonsignificant	1.39243	0.0165421	0.47761	Nonsignificant	4	Molecular Function:structural constituent of ribosome (GO:0003735),Cellular Component:intracellular (GO:0005622),Cellular Component:ribosome (GO:0005840),Biological Process:translation (GO:0006412)	large subunit ribosomal protein L49	--	--	--	--	--
ENSBTAP00000006715.4	cytochrome c oxidase subunit 7A2	COX7A2	183.3	81.7	208.9	196	0.445717	0.036403	-1.1658	Significant	0.391096	0.0119688	-1.3544	Significant	0.416837	0.0421089	-1.26245	Significant	1.13966	0.282299	0.188606	Nonsignificant	1.06582	0.293017	0.0919588	Nonsignificant	1.06929	0.416971	0.0966469	Nonsignificant	3	Molecular Function:cytochrome-c oxidase activity (GO:0004129),Cellular Component:mitochondrial respiratory chain (GO:0005746),Molecular Function:electron carrier activity (GO:0009055)	cytochrome c oxidase subunit 7a	--	ko00190 Oxidative phosphorylation ko04260 Cardiac muscle contraction ko04932 Non-alcoholic fatty liver disease (NAFLD) ko05010 Alzheimer's disease ko05012 Parkinson's disease ko05016 Huntington's disease	--	--	--
ENSBTAP00000006718.3	transmembrane protein 30A	TMEM30A	216.6	208.4	192	222	0.962142	0.431768	-0.055678	Nonsignificant	1.08542	0.289755	0.118249	Nonsignificant	0.938739	0.42663	-0.0912044	Nonsignificant	0.886427	0.244348	-0.173927	Nonsignificant	0.864865	0.241275	-0.209453	Nonsignificant	1.02493	0.462091	0.0355264	Nonsignificant	3	Biological Process:phospholipid transport (GO:0015914),Cellular Component:membrane (GO:0016020),Cellular Component:integral component of membrane (GO:0016021)	--	--	--	--	--	--
ENSBTAP00000006754.4	proteasome 26S subunit, non-ATPase 1	PSMD1	178.9	138.2	160.5	189.8	0.772499	0.348609	-0.372396	Nonsignificant	0.861059	0.450739	-0.215816	Nonsignificant	0.728135	0.335791	-0.457722	Nonsignificant	0.897149	0.261037	-0.15658	Nonsignificant	0.845627	0.200366	-0.241907	Nonsignificant	1.06093	0.439375	0.0853266	Nonsignificant	--	--	26S proteasome regulatory subunit N2	--	ko03050 Proteasome ko05169 Epstein-Barr virus infection	Predicted NTPase, NACHT family domain	T	Signal transduction mechanisms ;
ENSBTAP00000006760.3	proteasome subunit alpha 7	PSMA7	1452.3	1332.4	1732	1576.9	0.917441	0.479957	-0.124312	Nonsignificant	0.769284	0.334112	-0.378412	Nonsignificant	0.844949	0.469521	-0.243064	Nonsignificant	1.19259	0.194742	0.254099	Nonsignificant	1.09836	0.236433	0.135348	Nonsignificant	1.08579	0.374054	0.118752	Nonsignificant	5	Molecular Function:endopeptidase activity (GO:0004175),Molecular Function:threonine-type endopeptidase activity (GO:0004298),Cellular Component:proteasome core complex (GO:0005839),Biological Process:ubiquitin-dependent protein catabolic process (GO:0006511),Biological Process:proteolysis involved in cellular protein catabolic process (GO:0051603)	20S proteasome subunit alpha 4	3.4.25.1	ko03050 Proteasome	20S proteasome, alpha and beta subunits	O	Posttranslational modification, protein turnover, chaperones ;
ENSBTAP00000006763.4	centrosomal protein 55	CEP55	287.5	530.1	290	277.3	1.84383	0.0332822	0.882703	Significant	1.82793	0.0174865	0.870212	Significant	1.91165	0.0228103	0.934817	Significant	1.0087	0.447866	0.0124909	Nonsignificant	1.0458	0.331643	0.0646053	Nonsignificant	0.964522	0.30093	-0.0521143	Nonsignificant	--	--	centrosomal protein CEP55	--	--	--	--	--
ENSBTAP00000006781.4	ribosomal protein L37	RPL37	616	1084.2	902	627	1.76006	0.0431034	0.815629	Significant	1.202	0.195341	0.265432	Nonsignificant	1.72919	0.0406645	0.790094	Significant	1.46429	0.0159003	0.550197	Nonsignificant	1.4386	0.011538	0.524662	Nonsignificant	1.01786	0.442831	0.0255351	Nonsignificant	4	Molecular Function:structural constituent of ribosome (GO:0003735),Cellular Component:intracellular (GO:0005622),Cellular Component:ribosome (GO:0005840),Biological Process:translation (GO:0006412)	large subunit ribosomal protein L37e	--	ko03010 Ribosome	Ribosomal protein L37E	J	Translation, ribosomal structure and biogenesis ;
ENSBTAP00000006785.6	high mobility group box 3	HMGB3	188.5	160.5	278.4	184.1	0.851459	0.444153	-0.231991	Nonsignificant	0.576509	0.113385	-0.794586	Nonsignificant	0.871809	0.498649	-0.197916	Nonsignificant	1.47692	0.0138762	0.562595	Nonsignificant	1.51222	0.00523863	0.59667	Significant	0.976658	0.332171	-0.0340749	Nonsignificant	--	--	high mobility group protein B3	--	--	--	--	--
ENSBTAP00000006821.6	metabolism of cobalamin associated B	MMAB	511.3	405	623.3	653.2	0.792099	0.372565	-0.336248	Nonsignificant	0.649767	0.188021	-0.622005	Nonsignificant	0.620024	0.21204	-0.689603	Nonsignificant	1.21905	0.159119	0.285757	Nonsignificant	0.954225	0.460754	-0.0675981	Nonsignificant	1.27753	0.0662428	0.353355	Nonsignificant	--	--	cob(I)alamin adenosyltransferase	2.5.1.17	ko00860 Porphyrin and chlorophyll metabolism ko01100 Metabolic pathways	Cob(I)alamin adenosyltransferase	H	Coenzyme transport and metabolism ;
ENSBTAP00000006826.6	RNA binding motif single stranded interacting protein 1	RBMS1	227.3	138.3	225.7	227.9	0.608447	0.15891	-0.716797	Nonsignificant	0.61276	0.148289	-0.706605	Nonsignificant	0.606845	0.19779	-0.7206	Nonsignificant	0.992961	0.420993	-0.0101913	Nonsignificant	0.990347	0.45162	-0.0139945	Nonsignificant	1.00264	0.401461	0.00380324	Nonsignificant	2	Molecular Function:nucleic acid binding (GO:0003676),Molecular Function:RNA binding (GO:0003723)	--	--	--	RNA recognition motif (RRM) domain	J	Translation, ribosomal structure and biogenesis ;
ENSBTAP00000006847.5	ribophorin I	RPN1	2882.3	1991.2	2183	2659.6	0.690837	0.249994	-0.533582	Nonsignificant	0.912139	0.485898	-0.132674	Nonsignificant	0.748684	0.359806	-0.417571	Nonsignificant	0.757381	0.0844329	-0.400908	Nonsignificant	0.8208	0.153092	-0.284897	Nonsignificant	0.922735	0.2025	-0.116011	Nonsignificant	4	Molecular Function:dolichyl-diphosphooligosaccharide-protein glycotransferase activity (GO:0004579),Cellular Component:endoplasmic reticulum (GO:0005783),Biological Process:protein glycosylation (GO:0006486),Cellular Component:integral component of membrane (GO:0016021)	oligosaccharyltransferase complex subunit alpha (ribophorin I)	--	ko00510 N-Glycan biosynthesis ko01100 Metabolic pathways ko04141 Protein processing in endoplasmic reticulum	--	--	--
ENSBTAP00000006848.5	bromodomain adjacent to zinc finger domain 1B	BAZ1B	260.7	198.7	217.7	257.4	0.762179	0.335988	-0.391799	Nonsignificant	0.912724	0.485136	-0.13175	Nonsignificant	0.77195	0.386863	-0.37342	Nonsignificant	0.835059	0.170622	-0.260049	Nonsignificant	0.845765	0.200647	-0.241671	Nonsignificant	0.987342	0.360347	-0.0183785	Nonsignificant	2	Molecular Function:protein binding (GO:0005515),Molecular Function:zinc ion binding (GO:0008270)	bromodomain adjacent to zinc finger domain protein 1B	--	--	--	--	--
ENSBTAP00000006858.3	COP9 signalosome subunit 7B	COPS7B	83.7	102.5	118.9	79.6	1.22461	0.215201	0.292324	Nonsignificant	0.862069	0.451994	-0.214125	Nonsignificant	1.28769	0.160815	0.364784	Nonsignificant	1.42055	0.0251825	0.506449	Nonsignificant	1.49372	0.00640957	0.578908	Nonsignificant	0.951016	0.267382	-0.0724592	Nonsignificant	2	Molecular Function:protein binding (GO:0005515),Cellular Component:COP9 signalosome (GO:0008180)	COP9 signalosome complex subunit 7	--	--	--	--	--
ENSBTAP00000006866.1	ribosomal protein L4	RPL4	3487.4	3410.5	3666.7	2895.5	0.977949	0.415456	-0.0321686	Nonsignificant	0.930128	0.462712	-0.104499	Nonsignificant	1.17786	0.222513	0.236171	Nonsignificant	1.05141	0.471745	0.0723304	Nonsignificant	1.26634	0.0620759	0.34067	Nonsignificant	0.830275	0.0577289	-0.268339	Nonsignificant	3	Molecular Function:structural constituent of ribosome (GO:0003735),Cellular Component:ribosome (GO:0005840),Biological Process:translation (GO:0006412)	large subunit ribosomal protein L4e	--	ko03010 Ribosome	Ribosomal protein L4	J	Translation, ribosomal structure and biogenesis ;
ENSBTAP00000006935.5	deoxyhypusine hydroxylase	DOHH	218.7	47	159	187.1	0.214906	0.000127252	-2.21822	Significant	0.295597	0.00128389	-1.75829	Significant	0.251203	0.00180993	-1.99308	Significant	0.727023	0.0601436	-0.459926	Nonsignificant	0.849813	0.20897	-0.234783	Nonsignificant	0.85551	0.0863014	-0.225144	Nonsignificant	--	--	deoxyhypusine monooxygenase	1.14.99.29	--	HEAT repeat	R	General function prediction only ;
ENSBTAP00000006943.3	cyclin B2	CCNB2	17.3	9.4	15.1	28.8	0.543353	0.0988696	-0.880039	Nonsignificant	0.622517	0.158394	-0.683816	Nonsignificant	0.326389	0.0107808	-1.61534	Significant	0.872832	0.22377	-0.196223	Nonsignificant	0.524306	8e-05	-0.93152	Significant	1.66474	0.00030099	0.735297	Significant	1	Cellular Component:nucleus (GO:0005634)	G2/mitotic-specific cyclin-B2	--	ko04068 FoxO signaling pathway ko04110 Cell cycle ko04114 Oocyte meiosis ko04115 p53 signaling pathway ko04218 Cellular senescence ko04914 Progesterone-mediated oocyte maturation ko05166 HTLV-I infection	--	--	--
ENSBTAP00000006978.5	spermidine synthase	SRM	314.8	88.9	289.7	258.3	0.282402	0.00153862	-1.82418	Significant	0.306869	0.00178398	-1.7043	Significant	0.344173	0.0148492	-1.53879	Significant	0.920267	0.298185	-0.119876	Nonsignificant	1.12156	0.200944	0.165512	Nonsignificant	0.820521	0.048749	-0.285388	Nonsignificant	--	--	spermidine synthase	2.5.1.16	ko00270 Cysteine and methionine metabolism ko00330 Arginine and proline metabolism ko00410 beta-Alanine metabolism ko00480 Glutathione metabolism ko01100 Metabolic pathways	Spermidine synthase	E	Amino acid transport and metabolism ;
ENSBTAP00000007007.3	casein kinase 1 alpha 1	CSNK1A1	135.4	160.2	147.9	141.3	1.18316	0.241814	0.242646	Nonsignificant	1.08316	0.291878	0.115252	Nonsignificant	1.13376	0.252579	0.181113	Nonsignificant	1.09232	0.378242	0.127394	Nonsignificant	1.04671	0.329826	0.0658606	Nonsignificant	1.04357	0.487015	0.0615337	Nonsignificant	3	Molecular Function:protein kinase activity (GO:0004672),Molecular Function:ATP binding (GO:0005524),Biological Process:protein phosphorylation (GO:0006468)	casein kinase 1, alpha	2.7.11.1	ko04310 Wnt signaling pathway ko04340 Hedgehog signaling pathway ko05165 Human papillomavirus infection ko05224 Breast cancer ko05225 Hepatocellular carcinoma ko05226 Gastric cancer	Serine/threonine protein kinase	T	Signal transduction mechanisms ;
ENSBTAP00000007016.3	MAGE family member D2	MAGED2	309.4	533.9	356	297.1	1.7256	0.0479366	0.787096	Significant	1.49972	0.0644565	0.584692	Nonsignificant	1.79704	0.0327965	0.845621	Significant	1.15061	0.262398	0.202404	Nonsignificant	1.19825	0.111382	0.260929	Nonsignificant	0.960246	0.290157	-0.0585246	Nonsignificant	--	--	--	--	--	--	--	--
ENSBTAP00000007033.4	regulatory factor X associated protein	RFXAP	167.8	135.9	179.2	147.1	0.809893	0.39423	-0.304197	Nonsignificant	0.758371	0.320168	-0.399025	Nonsignificant	0.923861	0.442665	-0.114252	Nonsignificant	1.06794	0.433047	0.0948279	Nonsignificant	1.21822	0.0943541	0.284773	Nonsignificant	0.876639	0.116518	-0.189945	Nonsignificant	--	--	regulatory factor X-associated protein	--	ko04612 Antigen processing and presentation ko05152 Tuberculosis ko05340 Primary immunodeficiency	--	--	--
ENSBTAP00000007036.6	ribosomal protein L27a	RPL27A	2189.4	2076.6	2498.7	1996.7	0.948479	0.446182	-0.0763122	Nonsignificant	0.831072	0.41307	-0.266954	Nonsignificant	1.04002	0.327698	0.0566058	Nonsignificant	1.14127	0.279316	0.190642	Nonsignificant	1.25141	0.0708801	0.32356	Nonsignificant	0.911985	0.180093	-0.132918	Nonsignificant	--	--	large subunit ribosomal protein L27Ae	--	ko03010 Ribosome	Ribosomal protein L15	J	Translation, ribosomal structure and biogenesis ;
ENSBTAP00000007039.2	BAG cochaperone 2	BAG2	457.3	729.8	533.9	459.5	1.59589	0.0714005	0.67436	Nonsignificant	1.36692	0.107142	0.450932	Nonsignificant	1.58825	0.0634827	0.667436	Nonsignificant	1.1675	0.233518	0.223429	Nonsignificant	1.16192	0.148742	0.216505	Nonsignificant	1.00481	0.407345	0.00692394	Nonsignificant	1	Molecular Function:chaperone binding (GO:0051087)	BCL2-associated athanogene 2	--	ko04141 Protein processing in endoplasmic reticulum	--	--	--
ENSBTAP00000007041.4	desmin	DES	86.5	16.6	43.3	91.5	0.191908	3.96e-05	-2.38152	Significant	0.383372	0.0103868	-1.38318	Significant	0.181421	0.000121467	-2.46259	Significant	0.500578	0.00074973	-0.998333	Significant	0.473224	5.31e-06	-1.0794	Significant	1.0578	0.44785	0.0810716	Nonsignificant	2	Molecular Function:structural molecule activity (GO:0005198),Cellular Component:intermediate filament (GO:0005882)	desmin	--	ko05410 Hypertrophic cardiomyopathy (HCM) ko05412 Arrhythmogenic right ventricular cardiomyopathy (ARVC) ko05414 Dilated cardiomyopathy (DCM)	--	--	--
ENSBTAP00000007052.4	hydroxymethylbilane synthase	HMBS	195.4	119.3	183.2	243.1	0.610542	0.161047	-0.711836	Nonsignificant	0.651201	0.189632	-0.618825	Nonsignificant	0.490745	0.089233	-1.02696	Nonsignificant	0.937564	0.326811	-0.093011	Nonsignificant	0.753599	0.0608485	-0.40813	Nonsignificant	1.24411	0.0948395	0.315119	Nonsignificant	2	Molecular Function:hydroxymethylbilane synthase activity (GO:0004418),Biological Process:tetrapyrrole biosynthetic process (GO:0033014)	hydroxymethylbilane synthase	2.5.1.61	ko00860 Porphyrin and chlorophyll metabolism ko01100 Metabolic pathways	Porphobilinogen deaminase	H	Coenzyme transport and metabolism ;
ENSBTAP00000007071.5	calcineurin like phosphoesterase domain containing 1	CPPED1	436.8	414.6	395	412.2	0.949176	0.44544	-0.0752527	Nonsignificant	1.04962	0.324886	0.0698675	Nonsignificant	1.00582	0.359046	0.00837561	Nonsignificant	0.904304	0.272376	-0.14512	Nonsignificant	0.958273	0.471082	-0.0614919	Nonsignificant	0.943681	0.249803	-0.0836284	Nonsignificant	1	Molecular Function:hydrolase activity (GO:0016787)	serine/threonine-protein phosphatase CPPED1	3.1.3.16	--	3',5'-cyclic AMP phosphodiesterase CpdA	T	Signal transduction mechanisms ;
ENSBTAP00000007076.3	sclerostin domain containing 1	SOSTDC1	174.4	276.1	184.4	181.7	1.58314	0.0742374	0.662791	Nonsignificant	1.49729	0.0650681	0.582352	Nonsignificant	1.51954	0.0787723	0.603632	Nonsignificant	1.05734	0.457748	0.0804386	Nonsignificant	1.01486	0.396505	0.0212802	Nonsignificant	1.04186	0.491793	0.0591584	Nonsignificant	1	Cellular Component:extracellular space (GO:0005615)	--	--	--	--	--	--
ENSBTAP00000007088.3	COPI coat complex subunit zeta 1	COPZ1	498.8	397.2	474.5	560.4	0.796311	0.377704	-0.328596	Nonsignificant	0.837092	0.420686	-0.256542	Nonsignificant	0.708779	0.313164	-0.496591	Nonsignificant	0.951283	0.349886	-0.0720534	Nonsignificant	0.846717	0.202589	-0.240049	Nonsignificant	1.1235	0.284508	0.167995	Nonsignificant	--	--	coatomer subunit zeta	--	--	--	--	--
ENSBTAP00000007112.4	acireductone dioxygenase 1	ADI1	331.3	321.3	381.5	391.1	0.969816	0.423799	-0.0442172	Nonsignificant	0.842202	0.427133	-0.247762	Nonsignificant	0.821529	0.443491	-0.283617	Nonsignificant	1.15152	0.260785	0.203545	Nonsignificant	0.975454	0.486322	-0.0358545	Nonsignificant	1.1805	0.176281	0.239399	Nonsignificant	2	Molecular Function:acireductone dioxygenase [iron(II)-requiring] activity (GO:0010309),Biological Process:oxidation-reduction process (GO:0055114)	--	--	ko00270 Cysteine and methionine metabolism ko01100 Metabolic pathways	Acireductone dioxygenase (methionine salvage), cupin superfamily	E	Amino acid transport and metabolism ;
ENSBTAP00000007157.6	family with sequence similarity 102 member B	FAM102B	135.6	94.8	137.5	150.3	0.699115	0.259762	-0.516398	Nonsignificant	0.689455	0.234263	-0.536473	Nonsignificant	0.630739	0.223822	-0.664886	Nonsignificant	1.01401	0.456911	0.0200744	Nonsignificant	0.914837	0.360419	-0.128413	Nonsignificant	1.10841	0.31878	0.148488	Nonsignificant	--	--	--	--	--	--	--	--
ENSBTAP00000007163.6	UDP-glucose glycoprotein glucosyltransferase 1	UGGT1	194.7	131.1	179.4	179.2	0.673344	0.229639	-0.570585	Nonsignificant	0.730769	0.28519	-0.452512	Nonsignificant	0.731585	0.339826	-0.450903	Nonsignificant	0.921418	0.30007	-0.118073	Nonsignificant	1.00112	0.427059	0.00160925	Nonsignificant	0.92039	0.197498	-0.119682	Nonsignificant	2	Molecular Function:UDP-glucose:glycoprotein glucosyltransferase activity (GO:0003980),Biological Process:protein glycosylation (GO:0006486)	UDP-glucose:glycoprotein glucosyltransferase	2.4.1.-	ko04141 Protein processing in endoplasmic reticulum	--	--	--
ENSBTAP00000007189.3	NADH:ubiquinone oxidoreductase subunit A9	NDUFA9	570	342.6	454.1	615.7	0.601053	0.151462	-0.734437	Nonsignificant	0.754459	0.315183	-0.406485	Nonsignificant	0.55644	0.146384	-0.845702	Nonsignificant	0.796667	0.123805	-0.327952	Nonsignificant	0.737535	0.0464803	-0.439218	Nonsignificant	1.08018	0.388443	0.111266	Nonsignificant	--	--	NADH dehydrogenase (ubiquinone) 1 alpha subcomplex subunit 9	--	ko00190 Oxidative phosphorylation ko01100 Metabolic pathways ko04723 Retrograde endocannabinoid signaling ko04932 Non-alcoholic fatty liver disease (NAFLD) ko05010 Alzheimer's disease ko05012 Parkinson's disease ko05016 Huntington's disease	Uncharacterized conserved protein YbjT, contains NAD(P)-binding and DUF2867 domains	R	General function prediction only ;
ENSBTAP00000007194.4	cell cycle and apoptosis regulator 2	CCAR2	1251.4	1121.4	1268.9	1259.2	0.896116	0.496069	-0.158242	Nonsignificant	0.883758	0.478696	-0.178277	Nonsignificant	0.890565	0.479824	-0.167206	Nonsignificant	1.01398	0.456864	0.0200354	Nonsignificant	1.0077	0.412296	0.0110709	Nonsignificant	1.00623	0.411204	0.00896444	Nonsignificant	3	Biological Process:RNA splicing (GO:0008380),Biological Process:positive regulation of apoptotic process (GO:0043065),Cellular Component:DBIRD complex (GO:0044609)	--	--	--	--	--	--
ENSBTAP00000007226.4	regulation of nuclear pre-mRNA domain containing 1A	RPRD1A	26.9	16.1	31.7	32.2	0.598513	0.148937	-0.740545	Nonsignificant	0.507886	0.060396	-0.977422	Nonsignificant	0.5	0.0964829	-1	Nonsignificant	1.17844	0.216012	0.236877	Nonsignificant	0.984472	0.465217	-0.0225778	Nonsignificant	1.19703	0.151322	0.259455	Nonsignificant	--	--	--	--	--	--	--	--
ENSBTAP00000007240.6	SDA1 domain containing 1	SDAD1	204.7	234.2	214.9	223.7	1.14411	0.269379	0.19423	Nonsignificant	1.08981	0.285647	0.124076	Nonsignificant	1.04694	0.321612	0.0661758	Nonsignificant	1.04983	0.475508	0.0701544	Nonsignificant	0.960662	0.477168	-0.0578998	Nonsignificant	1.09282	0.356417	0.128054	Nonsignificant	3	Biological Process:ribosomal large subunit export from nucleus (GO:0000055),Biological Process:actin cytoskeleton organization (GO:0030036),Biological Process:ribosomal large subunit biogenesis (GO:0042273)	protein SDA1	--	--	--	--	--
ENSBTAP00000007324.4	clusterin	CLU	199.6	127.4	224.3	260.8	0.638277	0.190332	-0.647746	Nonsignificant	0.567989	0.105835	-0.816064	Nonsignificant	0.488497	0.0875154	-1.03358	Nonsignificant	1.12375	0.312814	0.168318	Nonsignificant	0.860046	0.23071	-0.217514	Nonsignificant	1.30661	0.0476406	0.385832	Nonsignificant	--	--	clusterin	--	ko04610 Complement and coagulation cascades	--	--	--
ENSBTAP00000007327.3	ribonuclease H2 subunit C	RNASEH2C	350.1	441.6	387.8	360.1	1.26135	0.193773	0.334973	Nonsignificant	1.13873	0.242865	0.187427	Nonsignificant	1.22633	0.193087	0.294343	Nonsignificant	1.10768	0.345445	0.147546	Nonsignificant	1.07692	0.27282	0.106915	Nonsignificant	1.02856	0.471968	0.0406305	Nonsignificant	2	Biological Process:RNA catabolic process (GO:0006401),Cellular Component:ribonuclease H2 complex (GO:0032299)	ribonuclease H2 subunit C	--	ko03030 DNA replication	--	--	--
ENSBTAP00000007341.6	serine/threonine kinase 19	STK19	162.8	128.7	140.6	156.3	0.790541	0.370663	-0.339089	Nonsignificant	0.915363	0.481704	-0.127585	Nonsignificant	0.823417	0.445609	-0.280306	Nonsignificant	0.863636	0.210256	-0.211504	Nonsignificant	0.899552	0.322478	-0.152721	Nonsignificant	0.960074	0.289726	-0.0587829	Nonsignificant	--	--	serine/threonine kinase 19	2.7.11.1	--	--	--	--
ENSBTAP00000007349.6	insulin like growth factor binding protein 2	IGFBP2	1223.5	1867.1	1482.2	1381.8	1.52603	0.0883448	0.609785	Nonsignificant	1.25968	0.159094	0.333059	Nonsignificant	1.35121	0.132656	0.43425	Nonsignificant	1.21144	0.168817	0.276726	Nonsignificant	1.07266	0.280468	0.101191	Nonsignificant	1.12938	0.271751	0.175535	Nonsignificant	3	Biological Process:regulation of cell growth (GO:0001558),Molecular Function:insulin-like growth factor binding (GO:0005520),Cellular Component:extracellular region (GO:0005576)	--	--	--	--	--	--
ENSBTAP00000007367.3	deoxyribose-phosphate aldolase	DERA	983.2	854.6	953.1	994.4	0.869203	0.465035	-0.202236	Nonsignificant	0.896653	0.494315	-0.157378	Nonsignificant	0.859413	0.485309	-0.218577	Nonsignificant	0.969386	0.380664	-0.0448573	Nonsignificant	0.958467	0.471579	-0.0611987	Nonsignificant	1.01139	0.425225	0.0163414	Nonsignificant	4	Molecular Function:deoxyribose-phosphate aldolase activity (GO:0004139),Cellular Component:cytoplasm (GO:0005737),Biological Process:deoxyribonucleotide catabolic process (GO:0009264),Molecular Function:lyase activity (GO:0016829)	deoxyribose-phosphate aldolase	4.1.2.4	ko00030 Pentose phosphate pathway	Deoxyribose-phosphate aldolase	F	Nucleotide transport and metabolism ;
ENSBTAP00000007404.6	valyl-tRNA synthetase 1	VARS1	256.5	287.1	228.3	240.1	1.1193	0.288205	0.162595	Nonsignificant	1.25756	0.160318	0.330622	Nonsignificant	1.19575	0.211224	0.257918	Nonsignificant	0.890058	0.249958	-0.168028	Nonsignificant	0.950854	0.452136	-0.0727045	Nonsignificant	0.936062	0.232074	-0.0953234	Nonsignificant	6	Molecular Function:nucleotide binding (GO:0000166),Molecular Function:aminoacyl-tRNA ligase activity (GO:0004812),Molecular Function:valine-tRNA ligase activity (GO:0004832),Molecular Function:ATP binding (GO:0005524),Biological Process:tRNA aminoacylation for protein translation (GO:0006418),Biological Process:valyl-tRNA aminoacylation (GO:0006438)	valyl-tRNA synthetase	6.1.1.9	ko00970 Aminoacyl-tRNA biosynthesis	Tfp pilus assembly protein FimV	NW	Cell motility ; Extracellular structures ;
ENSBTAP00000007436.5	proteasome 26S subunit, non-ATPase 2	PSMD2	626.6	517	472.4	495.1	0.825088	0.412615	-0.27738	Nonsignificant	1.09441	0.28139	0.130155	Nonsignificant	1.04423	0.323979	0.0624443	Nonsignificant	0.75391	0.0813853	-0.407536	Nonsignificant	0.954151	0.460563	-0.067711	Nonsignificant	0.790137	0.0272992	-0.339825	Nonsignificant	3	Cellular Component:proteasome complex (GO:0000502),Molecular Function:enzyme regulator activity (GO:0030234),Biological Process:regulation of protein catabolic process (GO:0042176)	26S proteasome regulatory subunit N1	--	ko03050 Proteasome ko05169 Epstein-Barr virus infection	--	--	--
ENSBTAP00000007438.5	synaptosome associated protein 23	SNAP23	78.3	58.6	104.6	113.1	0.748404	0.319166	-0.418112	Nonsignificant	0.560229	0.0991887	-0.83591	Nonsignificant	0.518126	0.111481	-0.948626	Nonsignificant	1.33589	0.0580075	0.417799	Nonsignificant	0.924845	0.385703	-0.112716	Nonsignificant	1.44444	0.00824492	0.530515	Nonsignificant	1	Molecular Function:protein binding (GO:0005515)	synaptosomal-associated protein 23	--	ko04130 SNARE interactions in vesicular transport ko04611 Platelet activation	--	--	--
ENSBTAP00000007443.5	CRK proto-oncogene, adaptor protein	CRK	487	372.9	494.6	572.5	0.765708	0.340304	-0.385133	Nonsignificant	0.753943	0.314525	-0.407473	Nonsignificant	0.651354	0.246913	-0.618487	Nonsignificant	1.01561	0.459618	0.0223405	Nonsignificant	0.86393	0.23921	-0.211013	Nonsignificant	1.17556	0.184289	0.233354	Nonsignificant	1	Molecular Function:protein binding (GO:0005515)	proto-oncogene C-crk	--	ko04010 MAPK signaling pathway ko04012 ErbB signaling pathway ko04015 Rap1 signaling pathway ko04062 Chemokine signaling pathway ko04510 Focal adhesion ko04666 Fc gamma R-mediated phagocytosis ko04722 Neurotrophin signaling pathway ko04810 Regulation of actin cytoskeleton ko04910 Insulin signaling pathway ko05100 Bacterial invasion of epithelial cells ko05200 Pathways in cancer ko05206 MicroRNAs …	--	--	--
ENSBTAP00000007448.5	solute carrier family 39 member 8	SLC39A8	239.8	488.9	375.6	246.5	2.03878	0.0182398	1.02771	Significant	1.30165	0.136552	0.380342	Nonsignificant	1.98337	0.0181824	0.987952	Significant	1.56631	0.005099	0.647365	Significant	1.52373	0.00461596	0.607609	Significant	1.02794	0.470274	0.039756	Nonsignificant	4	Cellular Component:membrane (GO:0016020),Biological Process:metal ion transport (GO:0030001),Molecular Function:metal ion transmembrane transporter activity (GO:0046873),Biological Process:transmembrane transport (GO:0055085)	solute carrier family 39 (zinc transporter), member 8	--	ko04216 Ferroptosis	Zinc transporter ZupT	P	Inorganic ion transport and metabolism ;
ENSBTAP00000007459.5	acetoacetyl-CoA synthetase	AACS	221	137.1	155.9	188.2	0.620362	0.171208	-0.688818	Nonsignificant	0.87941	0.473385	-0.185392	Nonsignificant	0.72848	0.336195	-0.457038	Nonsignificant	0.70543	0.0460376	-0.503425	Nonsignificant	0.828374	0.166804	-0.271646	Nonsignificant	0.851584	0.0813291	-0.23178	Nonsignificant	2	Molecular Function:catalytic activity (GO:0003824),Biological Process:metabolic process (GO:0008152)	acetoacetyl-CoA synthetase	6.2.1.16	ko00280 Valine, leucine and isoleucine degradation ko00650 Butanoate metabolism	Acyl-coenzyme A synthetase/AMP-(fatty) acid ligase	I	Lipid transport and metabolism ;
ENSBTAP00000007465.6	malic enzyme 1	ME1	393.7	249.9	306.6	298.1	0.634747	0.186508	-0.655746	Nonsignificant	0.815068	0.392718	-0.295007	Nonsignificant	0.838309	0.462197	-0.254445	Nonsignificant	0.778766	0.104757	-0.360739	Nonsignificant	1.02851	0.36716	0.0405613	Nonsignificant	0.757176	0.0131664	-0.4013	Nonsignificant	5	Molecular Function:malic enzyme activity (GO:0004470),Molecular Function:malate dehydrogenase (decarboxylating) (NAD+) activity (GO:0004471),Biological Process:malate metabolic process (GO:0006108),Molecular Function:NAD binding (GO:0051287),Biological Process:oxidation-reduction process (GO:0055114)	malate dehydrogenase (oxaloacetate-decarboxylating)(NADP+)	1.1.1.40	ko00620 Pyruvate metabolism ko01100 Metabolic pathways ko01200 Carbon metabolism	Malic enzyme	C	Energy production and conversion ;
ENSBTAP00000007478.5	coiled-coil domain containing 43	CCDC43	159.3	244.2	168	139.5	1.53296	0.0865055	0.616317	Nonsignificant	1.45357	0.0770518	0.539602	Nonsignificant	1.75054	0.0380045	0.807798	Significant	1.05461	0.46417	0.076715	Nonsignificant	1.2043	0.105974	0.268196	Nonsignificant	0.875706	0.11506	-0.191481	Nonsignificant	--	--	--	--	--	--	--	--
ENSBTAP00000007481.6	transmembrane p24 trafficking protein 10	TMED10	328.5	185.7	335.3	370	0.565297	0.117639	-0.82292	Nonsignificant	0.553832	0.0938781	-0.852479	Nonsignificant	0.501892	0.0979995	-0.994551	Nonsignificant	1.0207	0.468254	0.0295591	Nonsignificant	0.906216	0.3389	-0.142073	Nonsignificant	1.12633	0.27832	0.171632	Nonsignificant	2	Biological Process:transport (GO:0006810),Cellular Component:integral component of membrane (GO:0016021)	p24 family protein delta-1	--	--	--	--	--
ENSBTAP00000007503.6	syntaxin 18	STX18	242.2	315.6	244.1	213.4	1.30306	0.171763	0.381898	Nonsignificant	1.29291	0.140997	0.370625	Nonsignificant	1.47891	0.0894321	0.564537	Nonsignificant	1.00784	0.446417	0.0112734	Nonsignificant	1.14386	0.170639	0.193912	Nonsignificant	0.88109	0.123634	-0.182639	Nonsignificant	--	--	syntaxin 18	--	ko04130 SNARE interactions in vesicular transport ko04145 Phagosome	--	--	--
ENSBTAP00000007504.5	actin alpha cardiac muscle 1	ACTC1	941.8	486.3	636.7	810.5	0.516352	0.078061	-0.953574	Nonsignificant	0.763782	0.327077	-0.388767	Nonsignificant	0.6	0.190505	-0.736966	Nonsignificant	0.676046	0.030785	-0.564807	Nonsignificant	0.785564	0.0980668	-0.348198	Nonsignificant	0.860586	0.0930264	-0.216609	Nonsignificant	--	--	actin, alpha cardiac muscle	--	ko04260 Cardiac muscle contraction ko04261 Adrenergic signaling in cardiomyocytes ko05410 Hypertrophic cardiomyopathy (HCM) ko05414 Dilated cardiomyopathy (DCM)	Actin-related protein	Z	Cytoskeleton ;
ENSBTAP00000007519.3	perilipin 2	PLIN2	94.4	54.3	81.9	94.4	0.575212	0.126633	-0.797835	Nonsignificant	0.663004	0.203078	-0.592911	Nonsignificant	0.575212	0.164885	-0.797835	Nonsignificant	0.867585	0.216016	-0.204923	Nonsignificant	0.867585	0.247325	-0.204923	Nonsignificant	1	0.394319	0	Nonsignificant	--	--	perilipin-2	--	ko03320 PPAR signaling pathway	--	--	--
ENSBTAP00000007571.6	FUS RNA binding protein	FUS	1854.6	1340.4	1845.4	1681.5	0.722743	0.288025	-0.468444	Nonsignificant	0.726347	0.279641	-0.46127	Nonsignificant	0.797145	0.415861	-0.327085	Nonsignificant	0.995039	0.424549	-0.0071745	Nonsignificant	1.09747	0.237867	0.134185	Nonsignificant	0.906665	0.169512	-0.141359	Nonsignificant	2	Molecular Function:nucleic acid binding (GO:0003676),Molecular Function:zinc ion binding (GO:0008270)	RNA-binding protein FUS	--	ko05202 Transcriptional misregulation in cancer	RNA recognition motif (RRM) domain	J	Translation, ribosomal structure and biogenesis ;
ENSBTAP00000007589.5	phosphoglucomutase 2	PGM2	720.4	565.9	519.6	621.1	0.785536	0.36455	-0.348251	Nonsignificant	1.08911	0.286301	0.123146	Nonsignificant	0.911125	0.456677	-0.134278	Nonsignificant	0.721266	0.056131	-0.471397	Nonsignificant	0.83658	0.182375	-0.257424	Nonsignificant	0.86216	0.0951797	-0.213973	Nonsignificant	2	Biological Process:carbohydrate metabolic process (GO:0005975),Biological Process:organic substance metabolic process (GO:0071704)	--	--	ko00010 Glycolysis / Gluconeogenesis ko00030 Pentose phosphate pathway ko00052 Galactose metabolism ko00230 Purine metabolism ko00500 Starch and sucrose metabolism ko00520 Amino sugar and nucleotide sugar metabolism ko01100 Metabolic pathways	Phosphomannomutase	G	Carbohydrate transport and metabolism ;
ENSBTAP00000007626.6	kirre like nephrin family adhesion molecule 1	KIRREL1	820.9	1030.4	937	1056.3	1.25521	0.197221	0.327926	Nonsignificant	1.09968	0.276577	0.137084	Nonsignificant	0.97548	0.388633	-0.0358151	Nonsignificant	1.14143	0.279024	0.190843	Nonsignificant	0.887059	0.29231	-0.172899	Nonsignificant	1.28676	0.0597641	0.363741	Nonsignificant	1	Molecular Function:protein binding (GO:0005515)	--	--	--	Uncharacterized surface anchored protein	S	Function unknown ;
ENSBTAP00000007680.4	RNA exonuclease 2	REXO2	661.4	377.2	728.7	744	0.570305	0.122144	-0.810193	Nonsignificant	0.517634	0.0668013	-0.949995	Nonsignificant	0.506989	0.102143	-0.979973	Nonsignificant	1.10175	0.357927	0.139802	Nonsignificant	0.979435	0.476972	-0.0299776	Nonsignificant	1.12489	0.281464	0.16978	Nonsignificant	--	--	oligoribonuclease	3.1.-.-	ko03008 Ribosome biogenesis in eukaryotes	Oligoribonuclease (3'-5' exoribonuclease)	A	RNA processing and modification ;
ENSBTAP00000007681.5	secretory carrier membrane protein 2	SCAMP2	29	35.2	26.9	30.1	1.21379	0.221891	0.279523	Nonsignificant	1.30855	0.133132	0.387969	Nonsignificant	1.16944	0.228009	0.225812	Nonsignificant	0.927586	0.310224	-0.108447	Nonsignificant	0.893688	0.308208	-0.162157	Nonsignificant	1.03793	0.497343	0.0537106	Nonsignificant	2	Biological Process:protein transport (GO:0015031),Cellular Component:integral component of membrane (GO:0016021)	secretory carrier-associated membrane protein	--	--	--	--	--
ENSBTAP00000007696.4	COP9 signalosome subunit 8	COPS8	298.2	190.9	290.5	319.6	0.640174	0.1924	-0.643463	Nonsignificant	0.657143	0.196362	-0.605721	Nonsignificant	0.597309	0.187665	-0.74345	Nonsignificant	0.974178	0.388852	-0.0377421	Nonsignificant	0.908949	0.34569	-0.137729	Nonsignificant	1.07176	0.410408	0.0999872	Nonsignificant	3	Cellular Component:COP9 signalosome (GO:0008180),Biological Process:COP9 signalosome assembly (GO:0010387),Biological Process:cullin deneddylation (GO:0010388)	COP9 signalosome complex subunit 8	--	--	--	--	--
ENSBTAP00000007705.4	structural maintenance of chromosomes 4	SMC4	354.8	366.5	314.9	350.2	1.03298	0.361868	0.0468072	Nonsignificant	1.16386	0.222964	0.218919	Nonsignificant	1.04654	0.321955	0.0656341	Nonsignificant	0.887542	0.246067	-0.172112	Nonsignificant	0.8992	0.321617	-0.153285	Nonsignificant	0.987035	0.359531	-0.0188269	Nonsignificant	4	Molecular Function:protein binding (GO:0005515),Molecular Function:ATP binding (GO:0005524),Cellular Component:chromosome (GO:0005694),Biological Process:chromosome organization (GO:0051276)	structural maintenance of chromosome 4	--		Chromosome segregation ATPase	D	Cell cycle control, cell division, chromosome partitioning ;
ENSBTAP00000007711.4	heme binding protein 1	HEBP1	874.2	781.9	895.2	980.6	0.894418	0.494136	-0.160979	Nonsignificant	0.873436	0.466052	-0.195226	Nonsignificant	0.797369	0.416116	-0.326681	Nonsignificant	1.02402	0.47387	0.0342467	Nonsignificant	0.91291	0.355587	-0.131455	Nonsignificant	1.12171	0.288446	0.165701	Nonsignificant	--	--	--	--	--	--	--	--
ENSBTAP00000007758.5	RB binding protein 4, chromatin remodeling factor	RBBP4	239.2	153.1	220.5	189.6	0.64005	0.192264	-0.643743	Nonsignificant	0.694331	0.240151	-0.526304	Nonsignificant	0.807489	0.427642	-0.308485	Nonsignificant	0.921823	0.300734	-0.117439	Nonsignificant	1.16297	0.147528	0.21782	Nonsignificant	0.792642	0.0287275	-0.335258	Nonsignificant	1	Molecular Function:protein binding (GO:0005515)	histone-binding protein RBBP4	--	ko04218 Cellular senescence	WD40 repeat	R	General function prediction only ;
ENSBTAP00000007761.2	NADH:ubiquinone oxidoreductase subunit B6	NDUFB6	50.4	17	56.4	57.6	0.337302	0.00610405	-1.56789	Significant	0.301418	0.00152577	-1.73016	Significant	0.295139	0.00565356	-1.76053	Significant	1.11905	0.322177	0.162271	Nonsignificant	0.979167	0.477601	-0.0303736	Nonsignificant	1.14286	0.243897	0.192645	Nonsignificant	--	--	NADH dehydrogenase (ubiquinone) 1 beta subcomplex subunit 6	--	ko00190 Oxidative phosphorylation ko01100 Metabolic pathways ko04723 Retrograde endocannabinoid signaling ko04932 Non-alcoholic fatty liver disease (NAFLD) ko05010 Alzheimer's disease ko05012 Parkinson's disease ko05016 Huntington's disease	--	--	--
ENSBTAP00000007784.3	multiple inositol-polyphosphate phosphatase 1	MINPP1	494.8	388.8	505.7	533.5	0.785772	0.364839	-0.347817	Nonsignificant	0.768835	0.333538	-0.379254	Nonsignificant	0.728772	0.336536	-0.45646	Nonsignificant	1.02203	0.470503	0.0314363	Nonsignificant	0.947891	0.444557	-0.0772065	Nonsignificant	1.07821	0.393522	0.108643	Nonsignificant	1	Molecular Function:acid phosphatase activity (GO:0003993)	--	--	ko00010 Glycolysis / Gluconeogenesis ko00562 Inositol phosphate metabolism ko01100 Metabolic pathways	--	--	--
ENSBTAP00000007860.5	leucine aminopeptidase 3	LAP3	2696.6	2105.4	1914.8	2712.7	0.780761	0.358714	-0.357047	Nonsignificant	1.09954	0.276704	0.136901	Nonsignificant	0.776127	0.391696	-0.365635	Nonsignificant	0.710079	0.0488596	-0.493948	Nonsignificant	0.705865	0.0256216	-0.502536	Nonsignificant	1.00597	0.410492	0.00858797	Nonsignificant	7	Molecular Function:aminopeptidase activity (GO:0004177),Cellular Component:intracellular (GO:0005622),Cellular Component:cytoplasm (GO:0005737),Biological Process:proteolysis (GO:0006508),Molecular Function:metalloexopeptidase activity (GO:0008235),Biological Process:protein metabolic process (GO:0019538),Molecular Function:manganese ion binding (GO:0030145)	--	--	ko00330 Arginine and proline metabolism ko00480 Glutathione metabolism ko01100 Metabolic pathways	Leucyl aminopeptidase	E	Amino acid transport and metabolism ;
ENSBTAP00000007889.6	MPN domain containing	MPND	63	91.8	58.9	54.7	1.45714	0.1088	0.543142	Nonsignificant	1.55857	0.0512123	0.640227	Nonsignificant	1.67824	0.0477813	0.746953	Significant	0.934921	0.322399	-0.0970842	Nonsignificant	1.07678	0.27307	0.106727	Nonsignificant	0.868254	0.103824	-0.203811	Nonsignificant	1	Molecular Function:protein binding (GO:0005515)	--	--	--	--	--	--
ENSBTAP00000007890.3	SH3 domain containing GRB2 like 1, endophilin A2	SH3GL1	795.2	807.8	846.9	853	1.01585	0.378007	0.0226804	Nonsignificant	0.953832	0.433032	-0.0681935	Nonsignificant	0.947011	0.417873	-0.0785476	Nonsignificant	1.06502	0.439813	0.0908739	Nonsignificant	0.992849	0.44587	-0.0103541	Nonsignificant	1.07269	0.407976	0.101228	Nonsignificant	2	Molecular Function:protein binding (GO:0005515),Cellular Component:cytoplasm (GO:0005737)	endophilin-A	--	ko04144 Endocytosis	--	--	--
ENSBTAP00000007904.6	nuclear factor kappa B subunit 2	NFKB2	289.4	310.4	242.9	273.6	1.07256	0.326497	0.101064	Nonsignificant	1.27789	0.148938	0.353766	Nonsignificant	1.1345	0.252044	0.18206	Nonsignificant	0.839323	0.176292	-0.252702	Nonsignificant	0.887792	0.294057	-0.171706	Nonsignificant	0.945404	0.253889	-0.0809967	Nonsignificant	5	Molecular Function:DNA binding (GO:0003677),Molecular Function:protein binding (GO:0005515),Cellular Component:nucleus (GO:0005634),Cellular Component:cytoplasm (GO:0005737),Biological Process:signal transduction (GO:0007165)	nuclear factor of kappa light polypeptide gene enhancer in B-cells 2	--	ko04010 MAPK signaling pathway ko04064 NF-kappa B signaling pathway ko04380 Osteoclast differentiation ko05134 Legionellosis ko05166 HTLV-I infection ko05169 Epstein-Barr virus infection ko05200 Pathways in cancer ko05203 Viral carcinogenesis ko05224 Breast cancer	Ankyrin repeat	T	Signal transduction mechanisms ;
ENSBTAP00000007933.4	Rho GDP dissociation inhibitor beta	ARHGDIB	952.6	1522.9	1267.3	1023.2	1.59868	0.0707941	0.676879	Nonsignificant	1.20169	0.195552	0.265063	Nonsignificant	1.48837	0.086833	0.573733	Nonsignificant	1.33036	0.0610849	0.411816	Nonsignificant	1.23857	0.0792967	0.30867	Nonsignificant	1.07411	0.404225	0.103146	Nonsignificant	2	Molecular Function:Rho GDP-dissociation inhibitor activity (GO:0005094),Cellular Component:cytoplasm (GO:0005737)	Rho GDP-dissociation inhibitor	--	ko04722 Neurotrophin signaling pathway ko04962 Vasopressin-regulated water reabsorption	--	--	--
ENSBTAP00000007943.5	prolyl 4-hydroxylase subunit beta	P4HB	8160.3	8301.5	7922.3	8288.8	1.0173	0.376614	0.0247498	Nonsignificant	1.04786	0.326684	0.0674527	Nonsignificant	1.00153	0.363129	0.00220879	Nonsignificant	0.970834	0.383138	-0.0427029	Nonsignificant	0.955784	0.464733	-0.0652439	Nonsignificant	1.01575	0.437083	0.0225411	Nonsignificant	1	Biological Process:cell redox homeostasis (GO:0045454)	protein disulfide-isomerase A1	5.3.4.1	ko04141 Protein processing in endoplasmic reticulum	Negative regulator of GroEL, contains thioredoxin-like and TPR-like domains	O	Posttranslational modification, protein turnover, chaperones ;
ENSBTAP00000007948.6	basic leucine zipper and W2 domains 1	BZW1	2147.3	2352.1	2126.3	1742.8	1.09538	0.307339	0.131426	Nonsignificant	1.10619	0.270714	0.145604	Nonsignificant	1.34961	0.133305	0.432542	Nonsignificant	0.99022	0.416303	-0.0141786	Nonsignificant	1.22005	0.0929089	0.286938	Nonsignificant	0.811624	0.0414892	-0.301117	Nonsignificant	1	Molecular Function:protein binding (GO:0005515)	--	--	--	--	--	--
ENSBTAP00000007950.5	N-myristoyltransferase 1	NMT1	879.2	1008.8	883.9	923.8	1.14741	0.266958	0.198377	Nonsignificant	1.14131	0.240762	0.190685	Nonsignificant	1.09201	0.284099	0.126988	Nonsignificant	1.00535	0.442156	0.00769177	Nonsignificant	0.956809	0.467349	-0.0636974	Nonsignificant	1.05073	0.46722	0.0713892	Nonsignificant	2	Molecular Function:glycylpeptide N-tetradecanoyltransferase activity (GO:0004379),Biological Process:N-terminal protein myristoylation (GO:0006499)	glycylpeptide N-tetradecanoyltransferase	2.3.1.97	--	--	--	--
ENSBTAP00000007955.3	HEXIM P-TEFb complex subunit 1	HEXIM1	133.1	58.8	86.1	94.2	0.441773	0.0346274	-1.17862	Significant	0.682927	0.226445	-0.550197	Nonsignificant	0.624204	0.216616	-0.679911	Nonsignificant	0.646882	0.0196542	-0.628425	Significant	0.914013	0.35835	-0.129714	Nonsignificant	0.707739	0.00351536	-0.498712	Nonsignificant	5	Biological Process:negative regulation of transcription from RNA polymerase II promoter (GO:0000122),Molecular Function:cyclin-dependent protein serine/threonine kinase inhibitor activity (GO:0004861),Cellular Component:nucleus (GO:0005634),Cellular Component:cytoplasm (GO:0005737),Molecular Function:snRNA binding (GO:0017069)	protein HEXIM1/2	--	--	--	--	--
ENSBTAP00000007965.2	transmembrane protein 230	TMEM230	307.3	409.7	329.5	373.9	1.33322	0.157272	0.41492	Nonsignificant	1.2434	0.168682	0.314289	Nonsignificant	1.09575	0.281153	0.131915	Nonsignificant	1.07224	0.423154	0.100631	Nonsignificant	0.881252	0.278612	-0.182374	Nonsignificant	1.21673	0.125163	0.283005	Nonsignificant	--	--	--	--	--	--	--	--
ENSBTAP00000007967.5	proliferating cell nuclear antigen	PCNA	1677.1	1404.5	1773	1458.7	0.837458	0.427474	-0.255912	Nonsignificant	0.79216	0.363417	-0.336136	Nonsignificant	0.962844	0.401438	-0.0546266	Nonsignificant	1.05718	0.458118	0.0802238	Nonsignificant	1.21547	0.0965645	0.281509	Nonsignificant	0.869775	0.106058	-0.201286	Nonsignificant	3	Molecular Function:DNA binding (GO:0003677),Biological Process:regulation of DNA replication (GO:0006275),Molecular Function:DNA polymerase processivity factor activity (GO:0030337)	proliferating cell nuclear antigen	--	ko03030 DNA replication ko03410 Base excision repair ko03420 Nucleotide excision repair ko03430 Mismatch repair ko04110 Cell cycle ko04530 Tight junction ko05161 Hepatitis B ko05166 HTLV-I infection	DNA polymerase III sliding clamp (beta) subunit, PCNA homolog	L	Replication, recombination and repair ;
ENSBTAP00000007976.3	cortactin	CTTN	3771.9	4975.9	4316	3587.2	1.3192	0.163863	0.399666	Nonsignificant	1.1529	0.231478	0.205263	Nonsignificant	1.38713	0.118834	0.472099	Nonsignificant	1.14425	0.273849	0.194403	Nonsignificant	1.20317	0.106971	0.266837	Nonsignificant	0.951033	0.267424	-0.0724332	Nonsignificant	2	Molecular Function:protein binding (GO:0005515),Biological Process:actin filament polymerization (GO:0030041)	cortactin	--	ko04530 Tight junction ko05100 Bacterial invasion of epithelial cells ko05205 Proteoglycans in cancer	--	--	--
ENSBTAP00000007978.5	leucine rich repeat containing 59	LRRC59	881.7	626.9	1109.4	1004.7	0.711013	0.273931	-0.492053	Nonsignificant	0.56508	0.103317	-0.823472	Nonsignificant	0.623967	0.216357	-0.680458	Nonsignificant	1.25825	0.115758	0.33142	Nonsignificant	1.10421	0.227099	0.143015	Nonsignificant	1.1395	0.250653	0.188405	Nonsignificant	1	Molecular Function:protein binding (GO:0005515)	--	--	--	Leucine-rich repeat (LRR) protein	K	Transcription ;
ENSBTAP00000007982.2	succinate-CoA ligase alpha subunit	SUCLG1	2125	2617.6	2360.1	2411.2	1.23181	0.210845	0.300782	Nonsignificant	1.10911	0.268125	0.149397	Nonsignificant	1.0856	0.289211	0.118493	Nonsignificant	1.11064	0.339317	0.151385	Nonsignificant	0.978807	0.478444	-0.0309033	Nonsignificant	1.13468	0.26057	0.182288	Nonsignificant	3	Molecular Function:catalytic activity (GO:0003824),Biological Process:metabolic process (GO:0008152),Molecular Function:cofactor binding (GO:0048037)	--	--	ko00020 Citrate cycle (TCA cycle) ko00640 Propanoate metabolism ko01100 Metabolic pathways ko01200 Carbon metabolism	Succinyl-CoA synthetase, alpha subunit	C	Energy production and conversion ;
ENSBTAP00000008019.6	proteasome 26S subunit, non-ATPase 4	PSMD4	749	754.8	910.5	838	1.00774	0.385812	0.0111287	Nonsignificant	0.828995	0.410436	-0.270565	Nonsignificant	0.900716	0.468317	-0.150856	Nonsignificant	1.21562	0.163436	0.281693	Nonsignificant	1.08652	0.25611	0.119709	Nonsignificant	1.11883	0.29488	0.161985	Nonsignificant	1	Biological Process:ubiquitin-dependent protein catabolic process (GO:0006511)	26S proteasome regulatory subunit N10	--	ko03050 Proteasome ko05169 Epstein-Barr virus infection	--	--	--
ENSBTAP00000008020.5	X-ray repair cross complementing 6	XRCC6	88.2	39.3	84.9	85.7	0.445578	0.0363393	-1.16625	Significant	0.462898	0.0357494	-1.11124	Significant	0.458576	0.0663119	-1.12477	Nonsignificant	0.962585	0.369069	-0.0550141	Nonsignificant	0.990665	0.450887	-0.0135307	Nonsignificant	0.971655	0.319183	-0.0414835	Nonsignificant	8	Biological Process:telomere maintenance (GO:0000723),Molecular Function:DNA binding (GO:0003677),Molecular Function:damaged DNA binding (GO:0003684),Molecular Function:ATP-dependent DNA helicase activity (GO:0004003),Cellular Component:nucleus (GO:0005634),Biological Process:double-strand break repair via nonhomologous end joining (GO:0006303),Molecular Function:telomeric DNA binding (GO:0042162)…	ATP-dependent DNA helicase 2 subunit 1	--	ko03450 Non-homologous end-joining	--	--	--
ENSBTAP00000008022.3	small nuclear ribonucleoprotein 13	SNU13	271.4	233.2	300.6	245.2	0.859248	0.453357	-0.218853	Nonsignificant	0.775782	0.34243	-0.366277	Nonsignificant	0.95106	0.413628	-0.0723912	Nonsignificant	1.10759	0.34564	0.147424	Nonsignificant	1.22594	0.0883809	0.293886	Nonsignificant	0.903464	0.163313	-0.146462	Nonsignificant	2	Molecular Function:RNA binding (GO:0003723),Cellular Component:nucleolus (GO:0005730)	U4/U6 small nuclear ribonucleoprotein SNU13	--	ko03008 Ribosome biogenesis in eukaryotes ko03040 Spliceosome	Ribosomal protein L7Ae or related RNA K-turn-binding protein	J	Translation, ribosomal structure and biogenesis ;
ENSBTAP00000008035.6	zinc finger CCHC-type containing 8	ZCCHC8	218.1	233.9	224	246.2	1.07244	0.3266	0.100902	Nonsignificant	1.0442	0.330465	0.0623931	Nonsignificant	0.950041	0.414695	-0.0739389	Nonsignificant	1.02705	0.478982	0.038509	Nonsignificant	0.909829	0.347885	-0.136332	Nonsignificant	1.12884	0.272913	0.174841	Nonsignificant	2	Molecular Function:nucleic acid binding (GO:0003676),Molecular Function:zinc ion binding (GO:0008270)	zinc finger CCHC domain-containing protein 8	--	--	--	--	--
ENSBTAP00000008068.2	dynein light chain roadblock-type 1	DYNLRB1	214.7	100.8	244.9	277.9	0.469492	0.0483282	-1.09083	Significant	0.411597	0.0170047	-1.2807	Significant	0.36272	0.0201088	-1.46307	Significant	1.14066	0.280445	0.189871	Nonsignificant	0.881252	0.278613	-0.182373	Nonsignificant	1.29436	0.0548393	0.372244	Nonsignificant	--	--	dynein light chain roadblock-type	--	--	--	--	--
ENSBTAP00000008093.3	mitochondrial ribosomal protein S9	MRPS9	254.9	321	314.5	284.2	1.25932	0.19491	0.332642	Nonsignificant	1.02067	0.355448	0.0295133	Nonsignificant	1.12949	0.255665	0.175667	Nonsignificant	1.23382	0.141511	0.303129	Nonsignificant	1.10662	0.223339	0.146153	Nonsignificant	1.11495	0.303654	0.156975	Nonsignificant	3	Molecular Function:structural constituent of ribosome (GO:0003735),Cellular Component:ribosome (GO:0005840),Biological Process:translation (GO:0006412)	small subunit ribosomal protein S9	--	ko03010 Ribosome	Ribosomal protein S9	J	Translation, ribosomal structure and biogenesis ;
ENSBTAP00000008102.5	MET proto-oncogene, receptor tyrosine kinase	MET	407.4	582.2	485	557.6	1.42906	0.118367	0.515069	Nonsignificant	1.20041	0.196428	0.26353	Nonsignificant	1.04412	0.324081	0.0622843	Nonsignificant	1.19048	0.197821	0.251539	Nonsignificant	0.869799	0.252296	-0.201246	Nonsignificant	1.36868	0.022436	0.452785	Nonsignificant	5	Molecular Function:protein kinase activity (GO:0004672),Molecular Function:protein tyrosine kinase activity (GO:0004713),Molecular Function:protein binding (GO:0005515),Molecular Function:ATP binding (GO:0005524),Biological Process:protein phosphorylation (GO:0006468)	proto-oncogene tyrosine-protein kinase Met	2.7.10.1	ko01521 EGFR tyrosine kinase inhibitor resistance ko04010 MAPK signaling pathway ko04014 Ras signaling pathway ko04015 Rap1 signaling pathway ko04060 Cytokine-cytokine receptor interaction ko04151 PI3K-Akt signaling pathway ko04360 Axon guidance ko04510 Focal adhesion ko04520 Adherens junction ko05100 Bacterial invasion of epithelial cells ko05144 Malaria ko05200 Pathways in cancer ko05202 Transc…	PASTA domain, binds beta-lactams	M	Cell wall/membrane/envelope biogenesis ;
ENSBTAP00000008106.6	RAB11 family interacting protein 5	RAB11FIP5	471.4	690	472.1	612.9	1.46373	0.106666	0.549645	Nonsignificant	1.46155	0.0747187	0.547504	Nonsignificant	1.1258	0.258357	0.170945	Nonsignificant	1.00148	0.435566	0.00214072	Nonsignificant	0.770272	0.0787783	-0.376559	Nonsignificant	1.30017	0.0513185	0.3787	Nonsignificant	1	Molecular Function:protein binding (GO:0005515)	Rab11 family-interacting protein 1/2/5	--	ko04144 Endocytosis	--	--	--
ENSBTAP00000008107.3	peroxiredoxin 4	PRDX4	919.1	558	722.3	753.6	0.607116	0.157558	-0.719957	Nonsignificant	0.772532	0.338269	-0.372333	Nonsignificant	0.740446	0.350185	-0.433534	Nonsignificant	0.785877	0.112105	-0.347624	Nonsignificant	0.958466	0.471575	-0.0612008	Nonsignificant	0.819933	0.048242	-0.286423	Nonsignificant	5	Molecular Function:antioxidant activity (GO:0016209),Molecular Function:oxidoreductase activity (GO:0016491),Biological Process:cell redox homeostasis (GO:0045454),Molecular Function:peroxiredoxin activity (GO:0051920),Biological Process:oxidation-reduction process (GO:0055114)	peroxiredoxin (alkyl hydroperoxide reductase subunit C)	1.11.1.15		Alkyl hydroperoxide reductase subunit AhpC (peroxiredoxin)	V	Defense mechanisms ;
ENSBTAP00000008132.4	actin gamma 1	ACTG1	34430.6	27912.6	24964.9	30616.5	0.810692	0.395199	-0.302775	Nonsignificant	1.11807	0.260269	0.161015	Nonsignificant	0.911685	0.456056	-0.133393	Nonsignificant	0.725079	0.0587676	-0.46379	Nonsignificant	0.815407	0.143724	-0.294408	Nonsignificant	0.889224	0.13731	-0.169382	Nonsignificant	--	--	actin beta/gamma 1	--	ko04015 Rap1 signaling pathway ko04145 Phagosome ko04210 Apoptosis ko04390 Hippo signaling pathway ko04510 Focal adhesion ko04520 Adherens junction ko04530 Tight junction ko04611 Platelet activation ko04670 Leukocyte transendothelial migration ko04810 Regulation of actin cytoskeleton ko04919 Thyroid hormone signaling pathway ko04921 Oxytocin signaling pathway ko05100 Bacterial invasion of epithel…	Actin-related protein	Z	Cytoskeleton ;
ENSBTAP00000008137.3	chromosome 29 C11orf68 homolog	C29H11orf68	255.8	222.6	240.9	287.6	0.870211	0.466212	-0.200563	Nonsignificant	0.924035	0.470504	-0.113981	Nonsignificant	0.773992	0.389226	-0.36961	Nonsignificant	0.941751	0.333825	-0.0865819	Nonsignificant	0.837622	0.184403	-0.255629	Nonsignificant	1.12432	0.282711	0.169047	Nonsignificant	--	--	--	--	--	--	--	--
ENSBTAP00000008142.4	DR1 associated protein 1	DRAP1	253.9	402.6	360.6	262.7	1.58566	0.0736676	0.665087	Nonsignificant	1.11647	0.261659	0.158948	Nonsignificant	1.53255	0.0756263	0.615931	Nonsignificant	1.42024	0.0252618	0.506139	Nonsignificant	1.37267	0.0226443	0.456983	Nonsignificant	1.03466	0.4885	0.0491558	Nonsignificant	--	--	Dr1-associated corepressor	--	--	--	--	--
ENSBTAP00000008146.5	ST13 Hsp70 interacting protein	ST13	3560.1	5096.4	4359.8	3811.5	1.43153	0.117495	0.517561	Nonsignificant	1.16895	0.219099	0.225217	Nonsignificant	1.33711	0.13848	0.41912	Nonsignificant	1.22463	0.15228	0.292344	Nonsignificant	1.14385	0.170648	0.193903	Nonsignificant	1.07062	0.413442	0.0984411	Nonsignificant	1	Molecular Function:protein binding (GO:0005515)	suppressor of tumorigenicity protein 13	--	--	Tetratricopeptide (TPR) repeat	R	General function prediction only ;
ENSBTAP00000008159.6	lysyl oxidase like 2	LOXL2	497.9	366.4	544.5	518.1	0.735891	0.303938	-0.442437	Nonsignificant	0.672911	0.2146	-0.571513	Nonsignificant	0.707199	0.311319	-0.499811	Nonsignificant	1.09359	0.375467	0.129076	Nonsignificant	1.05096	0.321427	0.0717015	Nonsignificant	1.04057	0.495382	0.0573746	Nonsignificant	4	Molecular Function:scavenger receptor activity (GO:0005044),Molecular Function:copper ion binding (GO:0005507),Cellular Component:membrane (GO:0016020),Biological Process:oxidation-reduction process (GO:0055114)	lysyl oxidase-like protein 2/3/4	1.4.3.-	--	--	--	--
ENSBTAP00000008174.4	replication protein A2	RPA2	150.9	127.6	171.4	110.6	0.845593	0.437185	-0.241964	Nonsignificant	0.744457	0.302472	-0.425739	Nonsignificant	1.15371	0.238578	0.206277	Nonsignificant	1.13585	0.289435	0.183774	Nonsignificant	1.54973	0.00345878	0.632016	Significant	0.732936	0.00714799	-0.448241	Nonsignificant	--	--	replication factor A2	--	ko03030 DNA replication ko03420 Nucleotide excision repair ko03430 Mismatch repair ko03440 Homologous recombination ko03460 Fanconi anemia pathway	--	--	--
ENSBTAP00000008177.4	isocitrate dehydrogenase (NAD(+)) 3 catalytic subunit alpha	IDH3A	1809.1	2042	1868	1906.3	1.12874	0.280922	0.174711	Nonsignificant	1.09315	0.282554	0.128488	Nonsignificant	1.07119	0.300976	0.0992077	Nonsignificant	1.03256	0.488239	0.0462223	Nonsignificant	0.979909	0.475864	-0.0292807	Nonsignificant	1.05373	0.458978	0.075503	Nonsignificant	1	Biological Process:oxidation-reduction process (GO:0055114)	isocitrate dehydrogenase (NAD+)	1.1.1.41	ko00020 Citrate cycle (TCA cycle) ko01100 Metabolic pathways ko01200 Carbon metabolism ko01210 2-Oxocarboxylic acid metabolism ko01230 Biosynthesis of amino acids	Isocitrate/isopropylmalate dehydrogenase	CE	Energy production and conversion ; Amino acid transport and metabolism ;
ENSBTAP00000008198.4	chromobox 5	CBX5	310.3	210.6	425.3	300.2	0.678698	0.235824	-0.559158	Nonsignificant	0.49518	0.0526184	-1.01398	Nonsignificant	0.701532	0.304709	-0.511419	Nonsignificant	1.37061	0.0415884	0.454817	Nonsignificant	1.41672	0.0144841	0.502557	Nonsignificant	0.967451	0.308384	-0.0477397	Nonsignificant	1	Cellular Component:nucleus (GO:0005634)	chromobox protein 5	--	--	--	--	--
ENSBTAP00000008224.4	inhibitor of nuclear factor kappa B kinase regulatory subunit gamma	IKBKG	163.3	99.8	154.7	181.4	0.611145	0.161664	-0.710413	Nonsignificant	0.64512	0.182832	-0.632361	Nonsignificant	0.550165	0.140394	-0.862063	Nonsignificant	0.947336	0.34322	-0.0780516	Nonsignificant	0.852811	0.215239	-0.229701	Nonsignificant	1.11084	0.313108	0.15165	Nonsignificant	--	--	inhibitor of nuclear factor kappa-B kinase subunit gamma	--	ko01523 Antifolate resistance ko04010 MAPK signaling pathway ko04014 Ras signaling pathway ko04062 Chemokine signaling pathway ko04064 NF-kappa B signaling pathway ko04151 PI3K-Akt signaling pathway ko04210 Apoptosis ko04380 Osteoclast differentiation ko04620 Toll-like receptor signaling pathway ko04621 NOD-like receptor signaling pathway ko04622 RIG-I-like receptor signaling pathway ko04623 Cyto…	--	--	--
ENSBTAP00000008293.5	RNA 3-terminal phosphate cyclase	RTCA	202.8	114	174.9	207	0.56213	0.114833	-0.831024	Nonsignificant	0.651801	0.190308	-0.617496	Nonsignificant	0.550725	0.140923	-0.860597	Nonsignificant	0.862426	0.208503	-0.213527	Nonsignificant	0.844928	0.198945	-0.2431	Nonsignificant	1.02071	0.450601	0.0295731	Nonsignificant	2	Molecular Function:RNA-3'-phosphate cyclase activity (GO:0003963),Biological Process:RNA processing (GO:0006396)	RNA 3'-terminal phosphate cyclase (ATP)	6.5.1.4	--	RNA 3'-terminal phosphate cyclase	A	RNA processing and modification ;
ENSBTAP00000008296.6	sorting nexin 9	SNX9	271.8	172.2	251.7	294.7	0.633554	0.185221	-0.65846	Nonsignificant	0.684148	0.227902	-0.54762	Nonsignificant	0.584323	0.174155	-0.775162	Nonsignificant	0.926049	0.307686	-0.11084	Nonsignificant	0.854089	0.217935	-0.227542	Nonsignificant	1.08425	0.377978	0.116702	Nonsignificant	5	Biological Process:mitotic cytokinesis (GO:0000281),Molecular Function:protein binding (GO:0005515),Biological Process:intracellular protein transport (GO:0006886),Biological Process:endocytosis (GO:0006897),Molecular Function:phosphatidylinositol binding (GO:0035091)	sorting nexin-9/18/33	--	--	--	--	--
ENSBTAP00000008305.3	RNA binding motif protein 5	RBM5	147.5	335.7	161.2	139.4	2.27593	0.00882614	1.18646	Significant	2.08251	0.0062526	1.05832	Significant	2.40818	0.0048292	1.26794	Significant	1.09288	0.377016	0.128137	Nonsignificant	1.15638	0.155205	0.209621	Nonsignificant	0.945085	0.253129	-0.0814844	Nonsignificant	6	Molecular Function:nucleic acid binding (GO:0003676),Cellular Component:spliceosomal complex (GO:0005681),Molecular Function:zinc ion binding (GO:0008270),Biological Process:RNA splicing (GO:0008380),Biological Process:regulation of apoptotic process (GO:0042981),Molecular Function:metal ion binding (GO:0046872)	RNA-binding protein 5/10	--	--	--	--	--
ENSBTAP00000008315.3	non-histone chromosomal protein HMG-14	-	547.9	1393	671	413.9	2.54243	0.00395484	1.34621	Significant	2.07601	0.00641897	1.05381	Significant	3.36555	0.000289192	1.75084	Significant	1.22468	0.152223	0.2924	Nonsignificant	1.62116	0.00153639	0.697031	Significant	0.75543	0.0126276	-0.40463	Nonsignificant	3	Cellular Component:chromatin (GO:0000785),Cellular Component:nucleus (GO:0005634),Molecular Function:nucleosomal DNA binding (GO:0031492)	high-mobility group nucleosome-binding domain-containing protein 1	--	ko05168 Herpes simplex infection	--	--	--
ENSBTAP00000008319.3	ATP synthase inhibitory factor subunit 1	ATP5IF1	1277.1	1711.2	1588.9	1449.5	1.33991	0.154215	0.422137	Nonsignificant	1.07697	0.297777	0.10698	Nonsignificant	1.18055	0.220787	0.239453	Nonsignificant	1.24415	0.130123	0.315157	Nonsignificant	1.09617	0.239987	0.132473	Nonsignificant	1.13499	0.259923	0.182684	Nonsignificant	3	Cellular Component:mitochondrion (GO:0005739),Biological Process:negative regulation of ATPase activity (GO:0032780),Molecular Function:ATPase inhibitor activity (GO:0042030)	ATPase inhibitor, mitochondrial	--	--	--	--	--
ENSBTAP00000008327.2	death associated protein	DAP	439.1	1118.2	812.8	505.6	2.54657	0.00390636	1.34856	Significant	1.37574	0.103646	0.460206	Nonsignificant	2.21163	0.00887799	1.14511	Significant	1.85106	0.000149613	0.888351	Significant	1.60759	0.00179593	0.684904	Significant	1.15145	0.227139	0.203447	Nonsignificant	--	--	--	--	--	--	--	--
ENSBTAP00000008351.5	glycosylated lysosomal membrane protein	GLMP	31.1	14.2	31.8	38	0.456592	0.0415954	-1.13102	Significant	0.446541	0.0287437	-1.16314	Significant	0.373684	0.023742	-1.42011	Significant	1.02251	0.471312	0.0321122	Nonsignificant	0.836842	0.182884	-0.256973	Nonsignificant	1.22186	0.118956	0.289085	Nonsignificant	--	--	--	--	--	--	--	--
ENSBTAP00000008352.4	charged multivesicular body protein 4A	CHMP4A	51.1	55.2	67.2	48.2	1.08023	0.319955	0.111345	Nonsignificant	0.821429	0.400822	-0.283793	Nonsignificant	1.14523	0.244446	0.195635	Nonsignificant	1.31507	0.0703383	0.395138	Nonsignificant	1.39419	0.0182382	0.479428	Nonsignificant	0.943249	0.248781	-0.0842901	Nonsignificant	1	Biological Process:vacuolar transport (GO:0007034)	charged multivesicular body protein 4	--	ko04144 Endocytosis ko04217 Necroptosis	--	--	--
ENSBTAP00000008358.5	chaperonin containing TCP1 subunit 3	CCT3	2370	2015.4	1593.7	1864.2	0.85038	0.442873	-0.233821	Nonsignificant	1.2646	0.15629	0.338686	Nonsignificant	1.08111	0.292839	0.11251	Nonsignificant	0.672447	0.0292079	-0.572507	Nonsignificant	0.854898	0.21965	-0.226177	Nonsignificant	0.786582	0.025367	-0.34633	Nonsignificant	3	Molecular Function:ATP binding (GO:0005524),Biological Process:protein folding (GO:0006457),Molecular Function:unfolded protein binding (GO:0051082)	T-complex protein 1 subunit gamma	--	--	Chaperonin GroEL (HSP60 family)	O	Posttranslational modification, protein turnover, chaperones ;
ENSBTAP00000008363.3	NHP2 ribonucleoprotein	NHP2	155.3	261.9	166.3	144.4	1.68641	0.0540842	0.753958	Nonsignificant	1.57486	0.0480338	0.655228	Significant	1.81371	0.0311081	0.858945	Significant	1.07083	0.426389	0.0987303	Nonsignificant	1.15166	0.160894	0.203717	Nonsignificant	0.929813	0.21797	-0.104987	Nonsignificant	2	Molecular Function:RNA binding (GO:0003723),Cellular Component:nucleolus (GO:0005730)	H/ACA ribonucleoprotein complex subunit 2	--	ko03008 Ribosome biogenesis in eukaryotes	Ribosomal protein L7Ae or related RNA K-turn-binding protein	J	Translation, ribosomal structure and biogenesis ;
ENSBTAP00000008411.3	ER membrane protein complex subunit 4	EMC4	120.2	59.7	115.7	124.1	0.496672	0.0645693	-1.00963	Nonsignificant	0.51599	0.065694	-0.954586	Nonsignificant	0.481064	0.0819571	-1.0557	Nonsignificant	0.962562	0.36903	-0.055048	Nonsignificant	0.932313	0.404713	-0.101114	Nonsignificant	1.03245	0.482505	0.0460662	Nonsignificant	--	--	--	--	--	--	--	--
ENSBTAP00000008423.4	PHD finger protein 5A	PHF5A	1213.5	1801.4	1506.2	1181.8	1.48447	0.100198	0.569944	Nonsignificant	1.19599	0.199491	0.258205	Nonsignificant	1.52428	0.0776098	0.608133	Nonsignificant	1.2412	0.133292	0.311739	Nonsignificant	1.2745	0.0576813	0.349927	Nonsignificant	0.973877	0.324934	-0.0381882	Nonsignificant	--	--	PHD finger-like domain-containing protein 5A	--	ko03040 Spliceosome	--	--	--
ENSBTAP00000008424.6	tripartite motif containing 28	TRIM28	723.6	635.6	505.9	627.8	0.878386	0.475716	-0.187073	Nonsignificant	1.25637	0.161002	0.329267	Nonsignificant	1.01242	0.352828	0.0178141	Nonsignificant	0.699143	0.0424046	-0.51634	Nonsignificant	0.80583	0.127921	-0.311453	Nonsignificant	0.867606	0.102882	-0.204887	Nonsignificant	3	Molecular Function:protein binding (GO:0005515),Cellular Component:intracellular (GO:0005622),Molecular Function:zinc ion binding (GO:0008270)	tripartite motif-containing protein 28	2.3.2.27	--	--	--	--
ENSBTAP00000008431.4	aconitase 2	ACO2	2284.4	1792.9	1737.7	1992	0.784845	0.363706	-0.34952	Nonsignificant	1.03177	0.343507	0.045116	Nonsignificant	0.90005	0.469067	-0.151923	Nonsignificant	0.760681	0.0873952	-0.394636	Nonsignificant	0.872339	0.258047	-0.197039	Nonsignificant	0.872001	0.109383	-0.197598	Nonsignificant	1	Biological Process:metabolic process (GO:0008152)	aconitate hydratase	4.2.1.3	ko00020 Citrate cycle (TCA cycle) ko00630 Glyoxylate and dicarboxylate metabolism ko01100 Metabolic pathways ko01200 Carbon metabolism ko01210 2-Oxocarboxylic acid metabolism ko01230 Biosynthesis of amino acids	Aconitase A	C	Energy production and conversion ;
ENSBTAP00000008440.5	mitochondrial amidoxime reducing component 2	MTARC2	97.1	42.5	77.3	96.2	0.437693	0.0328505	-1.19201	Significant	0.549806	0.0906147	-0.863006	Nonsignificant	0.441788	0.0558111	-1.17857	Nonsignificant	0.796087	0.123159	-0.329003	Nonsignificant	0.803534	0.124294	-0.315568	Nonsignificant	0.990731	0.369391	-0.0134344	Nonsignificant	3	Molecular Function:catalytic activity (GO:0003824),Molecular Function:molybdenum ion binding (GO:0030151),Molecular Function:pyridoxal phosphate binding (GO:0030170)	--	--	--	Uncharacterized conserved protein YcbX, contains MOSC and Fe-S domains	R	General function prediction only ;
ENSBTAP00000008447.3	ATP synthase peripheral stalk-membrane subunit b	ATP5PB	1407.2	1778.8	1592.6	1586.4	1.26407	0.192266	0.338077	Nonsignificant	1.11692	0.261274	0.15952	Nonsignificant	1.12128	0.261681	0.165148	Nonsignificant	1.13175	0.297235	0.178557	Nonsignificant	1.00391	0.420776	0.00562738	Nonsignificant	1.12735	0.276128	0.172929	Nonsignificant	2	Molecular Function:hydrogen ion transmembrane transporter activity (GO:0015078),Biological Process:ATP synthesis coupled proton transport (GO:0015986)	F-type H+-transporting ATPase subunit b	--	ko00190 Oxidative phosphorylation ko01100 Metabolic pathways ko05010 Alzheimer's disease ko05012 Parkinson's disease ko05016 Huntington's disease	--	--	--
ENSBTAP00000008487.5	epithelial cell adhesion molecule	EPCAM	236.3	173	298.5	383	0.73212	0.299364	-0.449848	Nonsignificant	0.579564	0.116156	-0.786959	Nonsignificant	0.451697	0.0618854	-1.14657	Nonsignificant	1.26322	0.111008	0.337111	Nonsignificant	0.779373	0.089924	-0.359613	Nonsignificant	1.62082	0.000605704	0.696725	Significant	--	--	epithelial cell adhesion molecule	--	--	--	--	--
ENSBTAP00000008492.3	chromosome 8 C9orf64 homolog	C8H9orf64	401.4	568.5	465.3	442.9	1.41629	0.122975	0.50212	Nonsignificant	1.22179	0.182176	0.288999	Nonsignificant	1.28359	0.162811	0.360179	Nonsignificant	1.15919	0.247453	0.213121	Nonsignificant	1.05058	0.322173	0.0711802	Nonsignificant	1.10339	0.330661	0.14194	Nonsignificant	--	--	--	--	--	--	--	--
ENSBTAP00000008498.3	pentatricopeptide repeat domain 3	PTCD3	134.6	130.6	118.4	142.5	0.970282	0.423318	-0.0435235	Nonsignificant	1.10304	0.27354	0.141486	Nonsignificant	0.916491	0.450742	-0.125807	Nonsignificant	0.879643	0.233994	-0.185009	Nonsignificant	0.830877	0.171476	-0.267293	Nonsignificant	1.05869	0.445434	0.0822835	Nonsignificant	--	--	pentatricopeptide repeat domain-containing protein 3	--	--	--	--	--
ENSBTAP00000008502.4	ribosomal protein S9	RPS9	2272.2	2453.3	2749.6	2133.3	1.0797	0.320405	0.110634	Nonsignificant	0.892239	0.488992	-0.164498	Nonsignificant	1.15	0.241127	0.201637	Nonsignificant	1.2101	0.170567	0.275132	Nonsignificant	1.2889	0.0505807	0.366135	Nonsignificant	0.93887	0.238541	-0.091003	Nonsignificant	3	Molecular Function:RNA binding (GO:0003723),Cellular Component:intracellular (GO:0005622),Molecular Function:rRNA binding (GO:0019843)	small subunit ribosomal protein S9e	--	ko03010 Ribosome	Ribosomal protein S4 or related protein	J	Translation, ribosomal structure and biogenesis ;
ENSBTAP00000008508.4	G protein subunit beta 2	GNB2	738.9	768	675.3	778.6	1.03938	0.355961	0.0557272	Nonsignificant	1.13727	0.244063	0.185578	Nonsignificant	0.986386	0.377809	-0.019776	Nonsignificant	0.913926	0.287854	-0.129851	Nonsignificant	0.867326	0.246747	-0.205354	Nonsignificant	1.05373	0.458978	0.0755032	Nonsignificant	2	Molecular Function:protein binding (GO:0005515),Biological Process:signal transduction (GO:0007165)	guanine nucleotide-binding protein G(I)/G(S)/G(T) subunit beta-2	--	ko04014 Ras signaling pathway ko04062 Chemokine signaling pathway ko04151 PI3K-Akt signaling pathway ko04371 Apelin signaling pathway ko04713 Circadian entrainment ko04723 Retrograde endocannabinoid signaling ko04724 Glutamatergic synapse ko04725 Cholinergic synapse ko04726 Serotonergic synapse ko04727 GABAergic synapse ko04728 Dopaminergic synapse ko04926 Relaxin signaling pathway ko05032 Morphi…	WD40 repeat	R	General function prediction only ;
ENSBTAP00000008517.5	phosphatidylinositol-5-phosphate 4-kinase type 2 beta	PIP4K2B	395.7	669.2	492.3	403.2	1.69118	0.0532967	0.75803	Nonsignificant	1.35933	0.110237	0.4429	Nonsignificant	1.65972	0.0506638	0.730942	Nonsignificant	1.24412	0.130147	0.315131	Nonsignificant	1.22098	0.0921782	0.288042	Nonsignificant	1.01895	0.445818	0.0270886	Nonsignificant	2	Molecular Function:phosphatidylinositol phosphate kinase activity (GO:0016307),Biological Process:phosphatidylinositol metabolic process (GO:0046488)	1-phosphatidylinositol-5-phosphate 4-kinase	2.7.1.149	ko00562 Inositol phosphate metabolism ko04070 Phosphatidylinositol signaling system ko04810 Regulation of actin cytoskeleton	--	--	--
ENSBTAP00000008526.5	GIT ArfGAP 2	GIT2	554.1	316.6	410.4	429.7	0.571377	0.123118	-0.807485	Nonsignificant	0.771442	0.336874	-0.374369	Nonsignificant	0.736793	0.345916	-0.440669	Nonsignificant	0.740661	0.0703973	-0.433116	Nonsignificant	0.955085	0.462949	-0.066299	Nonsignificant	0.775492	0.0200154	-0.366817	Nonsignificant	2	Molecular Function:GTPase activator activity (GO:0005096),Molecular Function:protein binding (GO:0005515)	G protein-coupled receptor kinase interactor 2	--	ko04144 Endocytosis	Ankyrin repeat	T	Signal transduction mechanisms ;
ENSBTAP00000008544.4	developmentally regulated GTP binding protein 2	DRG2	147.1	69.7	153.9	216.2	0.473827	0.0507314	-1.07757	Nonsignificant	0.452891	0.0313441	-1.14276	Significant	0.322387	0.00998741	-1.63314	Significant	1.04623	0.48409	0.065196	Nonsignificant	0.711841	0.0288692	-0.490373	Nonsignificant	1.46975	0.00579721	0.555569	Nonsignificant	1	Molecular Function:GTP binding (GO:0005525)	uncharacterized protein	--	--	Ribosome-interacting GTPase 1	J	Translation, ribosomal structure and biogenesis ;
ENSBTAP00000008569.6	superoxide dismutase 2	SOD2	567.9	657.2	778.1	771.2	1.15725	0.259831	0.210696	Nonsignificant	0.844622	0.430178	-0.243623	Nonsignificant	0.852178	0.477442	-0.230773	Nonsignificant	1.37014	0.0417814	0.454319	Nonsignificant	1.00895	0.409532	0.0128505	Nonsignificant	1.35799	0.025661	0.441468	Nonsignificant	4	Molecular Function:superoxide dismutase activity (GO:0004784),Biological Process:superoxide metabolic process (GO:0006801),Molecular Function:metal ion binding (GO:0046872),Biological Process:oxidation-reduction process (GO:0055114)	superoxide dismutase, Fe-Mn family	1.15.1.1	ko04068 FoxO signaling pathway ko04146 Peroxisome ko04211 Longevity regulating pathway ko04213 Longevity regulating pathway - multiple species ko05016 Huntington's disease	Superoxide dismutase	P	Inorganic ion transport and metabolism ;
ENSBTAP00000008580.5	NSFL1 cofactor	NSFL1C	1248.7	986	1327.1	1337.7	0.789621	0.36954	-0.340767	Nonsignificant	0.742973	0.300592	-0.428618	Nonsignificant	0.737086	0.346258	-0.440095	Nonsignificant	1.06279	0.444998	0.0878502	Nonsignificant	0.992076	0.447643	-0.0114775	Nonsignificant	1.07127	0.411702	0.0993277	Nonsignificant	1	Molecular Function:protein binding (GO:0005515)	UBX domain-containing protein 1	--	ko04141 Protein processing in endoplasmic reticulum	--	--	--
ENSBTAP00000008595.4	rabaptin, RAB GTPase binding effector protein 2	RABEP2	104.1	60.8	59.7	94	0.584054	0.13491	-0.775827	Nonsignificant	1.01843	0.357894	0.0263404	Nonsignificant	0.646809	0.24178	-0.628589	Nonsignificant	0.573487	0.00488161	-0.802167	Significant	0.635106	0.00468899	-0.65493	Significant	0.902978	0.162384	-0.147237	Nonsignificant	3	Molecular Function:GTPase activator activity (GO:0005096),Biological Process:endocytosis (GO:0006897),Molecular Function:growth factor activity (GO:0008083)	Rab GTPase-binding effector protein 2	--	--	--	--	--
ENSBTAP00000008604.5	methylcrotonoyl-CoA carboxylase 1	MCCC1	214	162.3	187.9	217.9	0.758411	0.331383	-0.398948	Nonsignificant	0.863757	0.454091	-0.211302	Nonsignificant	0.744837	0.355315	-0.425003	Nonsignificant	0.878037	0.231568	-0.187646	Nonsignificant	0.862322	0.235675	-0.213701	Nonsignificant	1.01822	0.443831	0.0260554	Nonsignificant	3	Molecular Function:biotin carboxylase activity (GO:0004075),Molecular Function:ATP binding (GO:0005524),Molecular Function:metal ion binding (GO:0046872)	3-methylcrotonyl-CoA carboxylase alpha subunit	6.4.1.4	ko00280 Valine, leucine and isoleucine degradation ko01100 Metabolic pathways	Acetyl/propionyl-CoA carboxylase, alpha subunit	I	Lipid transport and metabolism ;
ENSBTAP00000008607.4	GABA type A receptor associated protein like 2	GABARAPL2	416.7	531.3	477	512.2	1.27502	0.186299	0.350518	Nonsignificant	1.11384	0.263958	0.155537	Nonsignificant	1.03729	0.330119	0.0528195	Nonsignificant	1.14471	0.273015	0.19498	Nonsignificant	0.931277	0.402071	-0.102718	Nonsignificant	1.22918	0.110539	0.297698	Nonsignificant	--	--	GABA(A) receptor-associated protein	--	ko04068 FoxO signaling pathway ko04136 Autophagy - other ko04137 Mitophagy - animal ko04140 Autophagy - animal ko04371 Apelin signaling pathway ko04621 NOD-like receptor signaling pathway ko04727 GABAergic synapse ko05167 Kaposi's sarcoma-associated herpesvirus infection	--	--	--
ENSBTAP00000008616.4	COPI coat complex subunit beta 1	COPB1	529.9	435.1	421.3	449.5	0.821098	0.4078	-0.284373	Nonsignificant	1.03276	0.342456	0.0464991	Nonsignificant	0.967964	0.396215	-0.0469741	Nonsignificant	0.795056	0.122016	-0.330872	Nonsignificant	0.937264	0.417361	-0.0934732	Nonsignificant	0.848273	0.0772903	-0.237399	Nonsignificant	6	Molecular Function:structural molecule activity (GO:0005198),Cellular Component:cytoplasm (GO:0005737),Biological Process:intracellular protein transport (GO:0006886),Biological Process:vesicle-mediated transport (GO:0016192),Cellular Component:membrane coat (GO:0030117),Cellular Component:COPI vesicle coat (GO:0030126)	coatomer subunit beta	--	--	--	--	--
ENSBTAP00000008621.2	proteasome 20S subunit alpha 1	PSMA1	1808.8	1989.5	1999.1	1686	1.0999	0.303645	0.137373	Nonsignificant	0.995198	0.383889	-0.00694474	Nonsignificant	1.18001	0.221129	0.238801	Nonsignificant	1.10521	0.350629	0.144318	Nonsignificant	1.18571	0.123311	0.245746	Nonsignificant	0.93211	0.223106	-0.101428	Nonsignificant	5	Molecular Function:endopeptidase activity (GO:0004175),Molecular Function:threonine-type endopeptidase activity (GO:0004298),Cellular Component:proteasome core complex (GO:0005839),Biological Process:ubiquitin-dependent protein catabolic process (GO:0006511),Biological Process:proteolysis involved in cellular protein catabolic process (GO:0051603)	20S proteasome subunit alpha 6	3.4.25.1	ko03050 Proteasome	20S proteasome, alpha and beta subunits	O	Posttranslational modification, protein turnover, chaperones ;
ENSBTAP00000008650.5	karyopherin subunit beta 1	KPNB1	757.3	616.9	471.7	537.9	0.814605	0.399944	-0.295828	Nonsignificant	1.30782	0.133489	0.387167	Nonsignificant	1.14687	0.243302	0.197699	Nonsignificant	0.622871	0.0130318	-0.682995	Significant	0.876929	0.268564	-0.189468	Nonsignificant	0.710287	0.00379086	-0.493527	Nonsignificant	3	Molecular Function:protein binding (GO:0005515),Biological Process:intracellular protein transport (GO:0006886),Molecular Function:Ran GTPase binding (GO:0008536)	importin subunit beta-1	--	ko03013 RNA transport	--	--	--
ENSBTAP00000008652.5	nudix hydrolase 16 like 1	NUDT16L1	83.7	34.2	55.5	84.9	0.408602	0.0218915	-1.29123	Significant	0.616216	0.151836	-0.698491	Nonsignificant	0.402827	0.0354149	-1.31177	Significant	0.663082	0.0253808	-0.59274	Significant	0.65371	0.00774529	-0.613277	Significant	1.01434	0.433243	0.0205369	Nonsignificant	--	--	NUDT16-like protein 1	--	ko05205 Proteoglycans in cancer	--	--	--
ENSBTAP00000008666.6	refilin B	RFLNB	218.3	145.2	181.4	206.9	0.66514	0.220249	-0.588271	Nonsignificant	0.800441	0.374024	-0.321133	Nonsignificant	0.701788	0.305007	-0.510892	Nonsignificant	0.830967	0.165263	-0.267138	Nonsignificant	0.876752	0.268156	-0.189759	Nonsignificant	0.947778	0.259563	-0.0773785	Nonsignificant	--	--	--	--	--	--	--	--
ENSBTAP00000008675.4	ERBB receptor feedback inhibitor 1	ERRFI1	114.8	137	97.5	103.5	1.19338	0.235005	0.255053	Nonsignificant	1.40513	0.0927363	0.490702	Nonsignificant	1.32367	0.144252	0.404545	Nonsignificant	0.849303	0.189908	-0.235649	Nonsignificant	0.942029	0.429553	-0.0861566	Nonsignificant	0.901568	0.159703	-0.149492	Nonsignificant	--	--	--	--	--	--	--	--
ENSBTAP00000008678.5	protein tyrosine phosphatase non-receptor type 1	PTPN1	102.5	83.6	117.6	144.4	0.81561	0.401162	-0.294049	Nonsignificant	0.710884	0.260404	-0.492313	Nonsignificant	0.578947	0.168664	-0.788496	Nonsignificant	1.14732	0.268292	0.198264	Nonsignificant	0.814404	0.14202	-0.296183	Nonsignificant	1.40878	0.0133465	0.494447	Nonsignificant	4	Molecular Function:protein tyrosine phosphatase activity (GO:0004725),Biological Process:protein dephosphorylation (GO:0006470),Biological Process:dephosphorylation (GO:0016311),Molecular Function:phosphatase activity (GO:0016791)	tyrosine-protein phosphatase non-receptor type 1	3.1.3.48	ko04520 Adherens junction ko04910 Insulin signaling pathway ko04931 Insulin resistance	Protein tyrosine phosphatase	T	Signal transduction mechanisms ;
ENSBTAP00000008680.6	SR-related CTD associated factor 1	SCAF1	218.9	174.4	222.7	284.6	0.796711	0.378191	-0.327872	Nonsignificant	0.783116	0.351827	-0.352702	Nonsignificant	0.61279	0.204182	-0.706536	Nonsignificant	1.01736	0.462594	0.0248296	Nonsignificant	0.782502	0.0939815	-0.353834	Nonsignificant	1.30014	0.0513377	0.378664	Nonsignificant	--	--	--	--	--	--	--	--
ENSBTAP00000008683.4	nucleoporin 93	NUP93	342.7	295.1	262.6	316.4	0.861103	0.455541	-0.215742	Nonsignificant	1.12376	0.255381	0.168337	Nonsignificant	0.93268	0.433116	-0.100546	Nonsignificant	0.766268	0.0925553	-0.384079	Nonsignificant	0.829962	0.16976	-0.268883	Nonsignificant	0.923256	0.203621	-0.115197	Nonsignificant	2	Cellular Component:nuclear pore (GO:0005643),Biological Process:transport (GO:0006810)	nuclear pore complex protein Nup93	--	ko03013 RNA transport	--	--	--
ENSBTAP00000008726.5	signal peptidase complex subunit 2	SPCS2	89.9	241.6	128	132.9	2.68743	0.00257353	1.42623	Significant	1.8875	0.013751	0.916477	Significant	1.81791	0.0306971	0.862279	Significant	1.4238	0.0243508	0.509751	Nonsignificant	0.96313	0.483446	-0.0541973	Nonsignificant	1.47831	0.00513634	0.563948	Nonsignificant	4	Cellular Component:signal peptidase complex (GO:0005787),Biological Process:signal peptide processing (GO:0006465),Molecular Function:peptidase activity (GO:0008233),Cellular Component:integral component of membrane (GO:0016021)	signal peptidase complex subunit 2	3.4.-.-	ko03060 Protein export	--	--	--
ENSBTAP00000008734.5	protein arginine methyltransferase 1	PRMT1	2677.8	1885.8	2236.3	2430	0.704235	0.265841	-0.505872	Nonsignificant	0.843268	0.428475	-0.245937	Nonsignificant	0.776049	0.391606	-0.36578	Nonsignificant	0.835126	0.17071	-0.259934	Nonsignificant	0.920288	0.374156	-0.119843	Nonsignificant	0.907461	0.171074	-0.140092	Nonsignificant	2	Biological Process:protein methylation (GO:0006479),Molecular Function:methyltransferase activity (GO:0008168)	type I protein arginine methyltransferase	2.1.1.319	ko04068 FoxO signaling pathway ko04922 Glucagon signaling pathway	Predicted RNA methylase	R	General function prediction only ;
ENSBTAP00000008744.6	RAN binding protein 1	RANBP1	876.4	989.9	1186.2	756.8	1.12951	0.280335	0.175693	Nonsignificant	0.834514	0.417427	-0.260993	Nonsignificant	1.30801	0.15126	0.387371	Nonsignificant	1.35349	0.0490866	0.436686	Nonsignificant	1.56739	0.00283694	0.648363	Significant	0.863533	0.0970843	-0.211677	Nonsignificant	1	Biological Process:intracellular transport (GO:0046907)	Ran-binding protein 1	--	ko05166 HTLV-I infection ko05203 Viral carcinogenesis	--	--	--
ENSBTAP00000008754.3	endoplasmic reticulum protein 29	ERP29	426.2	594.2	529.9	452.6	1.39418	0.131353	0.479418	Nonsignificant	1.12134	0.257451	0.165228	Nonsignificant	1.31286	0.149057	0.392712	Nonsignificant	1.24331	0.131015	0.31419	Nonsignificant	1.17079	0.138811	0.227484	Nonsignificant	1.06194	0.436633	0.086706	Nonsignificant	3	Cellular Component:endoplasmic reticulum (GO:0005783),Cellular Component:endoplasmic reticulum lumen (GO:0005788),Biological Process:protein secretion (GO:0009306)	endoplasmic reticulum protein 29	--	ko04141 Protein processing in endoplasmic reticulum	--	--	--
ENSBTAP00000008766.2	GATA zinc finger domain containing 2B	GATAD2B	668.7	554.5	444.5	574.5	0.829221	0.417591	-0.270172	Nonsignificant	1.24747	0.16624	0.319004	Nonsignificant	0.965187	0.399042	-0.0511194	Nonsignificant	0.664723	0.0260228	-0.589176	Significant	0.773716	0.0828812	-0.370123	Nonsignificant	0.85913	0.0910626	-0.219052	Nonsignificant	2	Molecular Function:zinc ion binding (GO:0008270),Molecular Function:sequence-specific DNA binding (GO:0043565)	--	--	--	--	--	--
ENSBTAP00000008774.5	synaptotagmin binding cytoplasmic RNA interacting protein	SYNCRIP	729.6	467.3	585	625.9	0.640488	0.192742	-0.642757	Nonsignificant	0.798803	0.371927	-0.324088	Nonsignificant	0.746605	0.357379	-0.421583	Nonsignificant	0.801809	0.129613	-0.318669	Nonsignificant	0.934654	0.410692	-0.0974956	Nonsignificant	0.857867	0.0893829	-0.221174	Nonsignificant	1	Molecular Function:nucleic acid binding (GO:0003676)	heterogeneous nuclear ribonucleoprotein Q	--	--	RNA recognition motif (RRM) domain	J	Translation, ribosomal structure and biogenesis ;
ENSBTAP00000008822.5	ariadne RBR E3 ubiquitin protein ligase 1	ARIH1	345.3	355.7	448.3	424.3	1.03012	0.364525	0.0428106	Nonsignificant	0.793442	0.36506	-0.333804	Nonsignificant	0.838322	0.462211	-0.254424	Nonsignificant	1.29829	0.0818398	0.376614	Nonsignificant	1.05656	0.310523	0.0793798	Nonsignificant	1.22879	0.110981	0.297234	Nonsignificant	4	Molecular Function:ubiquitin-protein transferase activity (GO:0004842),Molecular Function:protein binding (GO:0005515),Molecular Function:zinc ion binding (GO:0008270),Biological Process:protein ubiquitination (GO:0016567)	ariadne-1	2.3.2.27	--	--	--	--
ENSBTAP00000008884.2	chromosome 15 C11orf58 homolog	C15H11orf58	263.8	383	333.4	293.4	1.45186	0.110543	0.5379	Nonsignificant	1.14877	0.234749	0.20009	Nonsignificant	1.30539	0.152463	0.384476	Nonsignificant	1.26384	0.110434	0.33781	Nonsignificant	1.13633	0.180462	0.184385	Nonsignificant	1.11221	0.309944	0.153424	Nonsignificant	--	--	--	--	--	--	--	--
ENSBTAP00000008894.4	succinate-CoA ligase ADP-forming beta subunit	SUCLA2	1100.4	786.7	895.9	1106.2	0.714922	0.278615	-0.484143	Nonsignificant	0.878111	0.471794	-0.187524	Nonsignificant	0.711173	0.31596	-0.491727	Nonsignificant	0.814158	0.144157	-0.296618	Nonsignificant	0.80989	0.134489	-0.304203	Nonsignificant	1.00527	0.408593	0.0075842	Nonsignificant	4	Molecular Function:catalytic activity (GO:0003824),Molecular Function:ATP binding (GO:0005524),Biological Process:metabolic process (GO:0008152),Molecular Function:metal ion binding (GO:0046872)	--	--	ko00020 Citrate cycle (TCA cycle) ko00640 Propanoate metabolism ko01100 Metabolic pathways ko01200 Carbon metabolism	Succinyl-CoA synthetase, beta subunit	C	Energy production and conversion ;
ENSBTAP00000008902.6	leucyl-tRNA synthetase 1	LARS1	487.6	737.6	483.8	518.1	1.51272	0.0919878	0.597141	Nonsignificant	1.5246	0.0585022	0.608428	Nonsignificant	1.42366	0.106171	0.509608	Nonsignificant	0.992207	0.419703	-0.0112874	Nonsignificant	0.933797	0.408502	-0.0988198	Nonsignificant	1.06255	0.434992	0.0875325	Nonsignificant	7	Molecular Function:nucleotide binding (GO:0000166),Molecular Function:aminoacyl-tRNA ligase activity (GO:0004812),Molecular Function:leucine-tRNA ligase activity (GO:0004823),Molecular Function:ATP binding (GO:0005524),Cellular Component:cytoplasm (GO:0005737),Biological Process:tRNA aminoacylation for protein translation (GO:0006418),Biological Process:leucyl-tRNA aminoacylation (GO:0006429)	leucyl-tRNA synthetase	6.1.1.4	ko00970 Aminoacyl-tRNA biosynthesis	Leucyl-tRNA synthetase	J	Translation, ribosomal structure and biogenesis ;
ENSBTAP00000008907.4	phosphoglycerate dehydrogenase	PHGDH	2127.8	1745.5	1520.5	1765.3	0.820331	0.406873	-0.285722	Nonsignificant	1.14798	0.235382	0.199095	Nonsignificant	0.988784	0.375457	-0.016273	Nonsignificant	0.714588	0.0517076	-0.484817	Nonsignificant	0.861327	0.233498	-0.215368	Nonsignificant	0.829636	0.0571073	-0.269449	Nonsignificant	3	Biological Process:metabolic process (GO:0008152),Molecular Function:NAD binding (GO:0051287),Biological Process:oxidation-reduction process (GO:0055114)	--	--	ko00260 Glycine, serine and threonine metabolism ko01100 Metabolic pathways ko01200 Carbon metabolism ko01230 Biosynthesis of amino acids	Phosphoglycerate dehydrogenase or related dehydrogenase	HR	Coenzyme transport and metabolism ; General function prediction only ;
ENSBTAP00000008933.4	EH domain containing 4	EHD4	743.6	415.9	556.9	619.8	0.559306	0.112357	-0.83829	Nonsignificant	0.746813	0.30546	-0.421182	Nonsignificant	0.671023	0.269359	-0.575566	Nonsignificant	0.748924	0.0771309	-0.417108	Nonsignificant	0.898516	0.319942	-0.154384	Nonsignificant	0.833513	0.0609561	-0.262724	Nonsignificant	4	Molecular Function:calcium ion binding (GO:0005509),Molecular Function:protein binding (GO:0005515),Molecular Function:GTP binding (GO:0005525),Biological Process:endocytic recycling (GO:0032456)	EH domain-containing protein 4	--	ko04144 Endocytosis	Replication fork clamp-binding protein CrfC (dynamin-like GTPase family)	L	Replication, recombination and repair ;
ENSBTAP00000008971.4	adaptor protein, phosphotyrosine interacting with PH domain and leucine zipper 1	APPL1	52.2	33.6	43.3	48.2	0.643678	0.196236	-0.635589	Nonsignificant	0.775982	0.342686	-0.365906	Nonsignificant	0.697095	0.29954	-0.520572	Nonsignificant	0.829502	0.163366	-0.269683	Nonsignificant	0.89834	0.319514	-0.154666	Nonsignificant	0.923372	0.203868	-0.115017	Nonsignificant	1	Molecular Function:protein binding (GO:0005515)	DCC-interacting protein 13 alpha	--	ko04211 Longevity regulating pathway ko05200 Pathways in cancer ko05210 Colorectal cancer	--	--	--
ENSBTAP00000008979.6	lectin, mannose binding 1	LMAN1	310.1	444.4	274.2	284.6	1.43309	0.116949	0.519125	Nonsignificant	1.62071	0.0400749	0.69663	Significant	1.56149	0.0690583	0.642923	Nonsignificant	0.884231	0.240979	-0.177505	Nonsignificant	0.963457	0.484277	-0.0537071	Nonsignificant	0.917768	0.19198	-0.123798	Nonsignificant	3	Molecular Function:mannose binding (GO:0005537),Biological Process:ER to Golgi vesicle-mediated transport (GO:0006888),Cellular Component:membrane (GO:0016020)	lectin, mannose-binding 1	--	ko04141 Protein processing in endoplasmic reticulum	--	--	--
ENSBTAP00000008985.5	ubiquitin like modifier activating enzyme 6	UBA6	13.2	6	9.8	18	0.454545	0.0405848	-1.1375	Significant	0.612245	0.147763	-0.707819	Nonsignificant	0.333333	0.0122615	-1.58496	Significant	0.742424	0.0718013	-0.429684	Nonsignificant	0.544444	0.000197351	-0.877143	Significant	1.36364	0.0239084	0.447459	Nonsignificant	2	Biological Process:cellular protein modification process (GO:0006464),Molecular Function:small protein activating enzyme activity (GO:0008641)	ubiquitin-activating enzyme E1-like protein 2	6.2.1.45	ko04120 Ubiquitin mediated proteolysis	Ubiquitin	O	Posttranslational modification, protein turnover, chaperones ;
ENSBTAP00000008987.5	apoptosis inducing factor mitochondria associated 1	AIFM1	1161.9	798.9	936	1142.1	0.687581	0.246173	-0.540399	Nonsignificant	0.853526	0.441345	-0.228494	Nonsignificant	0.699501	0.302341	-0.515602	Nonsignificant	0.805577	0.133962	-0.311905	Nonsignificant	0.819543	0.150878	-0.287109	Nonsignificant	0.982959	0.348723	-0.0247969	Nonsignificant	3	Molecular Function:oxidoreductase activity (GO:0016491),Molecular Function:protein dimerization activity (GO:0046983),Biological Process:oxidation-reduction process (GO:0055114)	programmed cell death 8 (apoptosis-inducing factor)	1.-.-.-	ko04210 Apoptosis ko04217 Necroptosis	NADPH-dependent 2,4-dienoyl-CoA reductase, sulfur reductase, or a related oxidoreductase	I	Lipid transport and metabolism ;
ENSBTAP00000009044.4	eukaryotic translation initiation factor 4B	EIF4B	3044.3	4898.2	3796.3	3180	1.60897	0.0685979	0.686141	Nonsignificant	1.29026	0.142373	0.367658	Nonsignificant	1.54031	0.0738063	0.623225	Nonsignificant	1.24702	0.127089	0.318483	Nonsignificant	1.19381	0.115497	0.255567	Nonsignificant	1.04458	0.484235	0.0629162	Nonsignificant	4	Molecular Function:nucleic acid binding (GO:0003676),Molecular Function:RNA binding (GO:0003723),Biological Process:translational initiation (GO:0006413),Biological Process:eukaryotic translation initiation factor 4F complex assembly (GO:0097010)	translation initiation factor 4B	--	ko03013 RNA transport ko04150 mTOR signaling pathway ko04151 PI3K-Akt signaling pathway ko05205 Proteoglycans in cancer	--	--	--
ENSBTAP00000009073.5	asparaginase and isoaspartyl peptidase 1	ASRGL1	1626.3	1545.7	1898	1796.9	0.95044	0.444096	-0.0733331	Nonsignificant	0.814384	0.391845	-0.29622	Nonsignificant	0.860204	0.486166	-0.21725	Nonsignificant	1.16707	0.23424	0.222887	Nonsignificant	1.05626	0.311101	0.0789699	Nonsignificant	1.1049	0.327056	0.143917	Nonsignificant	1	Molecular Function:hydrolase activity (GO:0016787)	beta-aspartyl-peptidase (threonine type)	3.4.19.5	--	Isoaspartyl peptidase or L-asparaginase, Ntn-hydrolase superfamily	E	Amino acid transport and metabolism ;
ENSBTAP00000009084.6	TATA-box binding protein associated factor 15	TAF15	62.9	185.8	85.2	50.1	2.9539	0.00118542	1.56262	Significant	2.18075	0.0042063	1.12483	Significant	3.70858	0.00011252	1.89087	Significant	1.35453	0.0485996	0.437793	Nonsignificant	1.7006	0.000606309	0.766043	Significant	0.796502	0.0310403	-0.328249	Nonsignificant	2	Molecular Function:nucleic acid binding (GO:0003676),Molecular Function:zinc ion binding (GO:0008270)	transcription initiation factor TFIID subunit 15	--	ko03022 Basal transcription factors ko05202 Transcriptional misregulation in cancer	16S rRNA U516 pseudouridylate synthase RsuA and related 23S rRNA U2605, pseudouridylate synthases	J	Translation, ribosomal structure and biogenesis ;
ENSBTAP00000009097.3	ornithine aminotransferase	OAT	1355.5	1162.3	1055.9	1567.2	0.85747	0.45126	-0.221843	Nonsignificant	1.10077	0.275592	0.138509	Nonsignificant	0.741641	0.351582	-0.431207	Nonsignificant	0.778975	0.104969	-0.360352	Nonsignificant	0.673749	0.0126979	-0.569716	Nonsignificant	1.15618	0.218241	0.209364	Nonsignificant	2	Molecular Function:transaminase activity (GO:0008483),Molecular Function:pyridoxal phosphate binding (GO:0030170)	ornithine--oxo-acid transaminase	2.6.1.13	ko00330 Arginine and proline metabolism ko01100 Metabolic pathways	Acetylornithine/succinyldiaminopimelate/putrescine aminotransferase	E	Amino acid transport and metabolism ;
ENSBTAP00000009107.3	mitochondrial ribosomal protein S18B	MRPS18B	232.4	359.8	299.1	247.6	1.54819	0.0825877	0.630585	Nonsignificant	1.20294	0.194694	0.266567	Nonsignificant	1.45315	0.0968968	0.539184	Nonsignificant	1.28701	0.0904353	0.364018	Nonsignificant	1.208	0.102779	0.272617	Nonsignificant	1.0654	0.427323	0.0914012	Nonsignificant	4	Molecular Function:structural constituent of ribosome (GO:0003735),Cellular Component:intracellular (GO:0005622),Cellular Component:ribosome (GO:0005840),Biological Process:translation (GO:0006412)	small subunit ribosomal protein S18b, mitochondrial	--	ko05203 Viral carcinogenesis	Ribosomal protein S18	J	Translation, ribosomal structure and biogenesis ;
ENSBTAP00000009128.4	COP9 signalosome subunit 4	COPS4	562.8	370	418	550.7	0.657427	0.211523	-0.605097	Nonsignificant	0.885167	0.480414	-0.175978	Nonsignificant	0.671872	0.270336	-0.573741	Nonsignificant	0.742715	0.0720345	-0.429119	Nonsignificant	0.759034	0.0663456	-0.397764	Nonsignificant	0.9785	0.33699	-0.0313557	Nonsignificant	1	Molecular Function:protein binding (GO:0005515)	COP9 signalosome complex subunit 4	--	--	--	--	--
ENSBTAP00000009131.4	FYVE, RhoGEF and PH domain containing 3	FGD3	246.1	225.7	235	292.7	0.917107	0.480328	-0.124838	Nonsignificant	0.960426	0.424965	-0.0582543	Nonsignificant	0.771097	0.385875	-0.375016	Nonsignificant	0.954896	0.356004	-0.0665839	Nonsignificant	0.80287	0.123255	-0.316762	Nonsignificant	1.18935	0.162559	0.250178	Nonsignificant	3	Molecular Function:Rho guanyl-nucleotide exchange factor activity (GO:0005089),Biological Process:regulation of Rho protein signal transduction (GO:0035023),Molecular Function:metal ion binding (GO:0046872)	FYVE, RhoGEF and PH domain containing 3	--	ko04810 Regulation of actin cytoskeleton	--	--	--
ENSBTAP00000009149.4	NFS1 cysteine desulfurase	NFS1	281.3	298.7	227	334.3	1.06186	0.335798	0.0865877	Nonsignificant	1.31586	0.129592	0.396005	Nonsignificant	0.893509	0.476472	-0.162446	Nonsignificant	0.806968	0.135587	-0.309417	Nonsignificant	0.679031	0.0143571	-0.558451	Nonsignificant	1.18841	0.163982	0.249034	Nonsignificant	3	Molecular Function:pyridoxal phosphate binding (GO:0030170),Molecular Function:cysteine desulfurase activity (GO:0031071),Biological Process:[2Fe-2S] cluster assembly (GO:0044571)	cysteine desulfurase	2.8.1.7	ko00730 Thiamine metabolism ko01100 Metabolic pathways ko04122 Sulfur relay system	Cysteine sulfinate desulfinase/cysteine desulfurase or related enzyme	E	Amino acid transport and metabolism ;
ENSBTAP00000009151.5	protein phosphatase 1 regulatory subunit 18	PPP1R18	8.3	3.6	8.1	8.1	0.433735	0.0311843	-1.20511	Significant	0.444444	0.027918	-1.16993	Significant	0.444444	0.0574044	-1.16993	Nonsignificant	0.975904	0.391802	-0.0351894	Nonsignificant	1	0.42958	0	Nonsignificant	0.975904	0.330203	-0.0351894	Nonsignificant	1	Molecular Function:phosphatase binding (GO:0019902)	phostensin	--	--	--	--	--
ENSBTAP00000009152.2	ribosomal protein L12	RPL12	1165.3	1042.4	1362.1	1123.3	0.894534	0.494268	-0.160792	Nonsignificant	0.765289	0.329003	-0.385924	Nonsignificant	0.92798	0.43819	-0.107834	Nonsignificant	1.16888	0.231259	0.225131	Nonsignificant	1.21259	0.0989211	0.278089	Nonsignificant	0.963958	0.299502	-0.0529581	Nonsignificant	3	Molecular Function:structural constituent of ribosome (GO:0003735),Cellular Component:ribosome (GO:0005840),Biological Process:translation (GO:0006412)	large subunit ribosomal protein L12e	--	ko03010 Ribosome	Ribosomal protein L11	J	Translation, ribosomal structure and biogenesis ;
ENSBTAP00000009158.4	tubulin beta class I	TUBB	2103.1	1429.4	1680.3	2057.7	0.679663	0.236944	-0.557108	Nonsignificant	0.850681	0.437786	-0.233309	Nonsignificant	0.694659	0.296705	-0.525623	Nonsignificant	0.798963	0.12638	-0.323799	Nonsignificant	0.816591	0.145752	-0.292314	Nonsignificant	0.978413	0.336761	-0.0314848	Nonsignificant	5	Molecular Function:GTPase activity (GO:0003924),Molecular Function:structural constituent of cytoskeleton (GO:0005200),Molecular Function:GTP binding (GO:0005525),Cellular Component:microtubule (GO:0005874),Biological Process:microtubule-based process (GO:0007017)	tubulin beta	--	ko04145 Phagosome ko04540 Gap junction	--	--	--
ENSBTAP00000009160.5	Obg like ATPase 1	OLA1	660.1	453.2	616	688.5	0.686563	0.244982	-0.542537	Nonsignificant	0.735714	0.291416	-0.442782	Nonsignificant	0.658243	0.254735	-0.603309	Nonsignificant	0.933192	0.319521	-0.0997542	Nonsignificant	0.894699	0.310654	-0.160526	Nonsignificant	1.04302	0.488547	0.0607721	Nonsignificant	1	Molecular Function:GTP binding (GO:0005525)	obg-like ATPase 1	--	--	Ribosome-binding ATPase YchF, GTP1/OBG family	J	Translation, ribosomal structure and biogenesis ;
ENSBTAP00000009173.5	hydroxysteroid 17-beta dehydrogenase 4	HSD17B4	1236.9	1451.2	1265.6	1270.1	1.17326	0.248572	0.230517	Nonsignificant	1.14665	0.236445	0.197425	Nonsignificant	1.14259	0.246299	0.192304	Nonsignificant	1.0232	0.472487	0.0330926	Nonsignificant	0.996457	0.437623	-0.00512059	Nonsignificant	1.02684	0.467288	0.0382132	Nonsignificant	--	--	--	--	ko00120 Primary bile acid biosynthesis ko01100 Metabolic pathways ko04146 Peroxisome	NAD(P)-dependent dehydrogenase, short-chain alcohol dehydrogenase family	IQR	Lipid transport and metabolism ; Secondary metabolites biosynthesis, transport and catabolism ; General function prediction only ;
ENSBTAP00000009214.3	thymidylate synthetase	TYMS	69.8	27.7	57.2	33.1	0.396848	0.0182761	-1.33334	Significant	0.484266	0.0464541	-1.04613	Significant	0.836858	0.460591	-0.256945	Nonsignificant	0.819484	0.150685	-0.287212	Nonsignificant	1.7281	0.000436909	0.789184	Significant	0.474212	1.82e-08	-1.0764	Significant	2	Molecular Function:thymidylate synthase activity (GO:0004799),Biological Process:dTMP biosynthetic process (GO:0006231)	thymidylate synthase	2.1.1.45	ko00240 Pyrimidine metabolism ko00670 One carbon pool by folate ko01100 Metabolic pathways ko01523 Antifolate resistance	Thymidylate synthase	F	Nucleotide transport and metabolism ;
ENSBTAP00000009293.1	biogenesis of lysosomal organelles complex 1 subunit 3	BLOC1S3	132	143.1	161.3	143.3	1.08409	0.316704	0.116486	Nonsignificant	0.887167	0.482845	-0.172723	Nonsignificant	0.998604	0.365934	-0.00201494	Nonsignificant	1.22197	0.155511	0.289209	Nonsignificant	1.12561	0.19517	0.170708	Nonsignificant	1.08561	0.374533	0.118501	Nonsignificant	--	--	biogenesis of lysosome-related organelles complex 1 subunit 3	--	--	--	--	--
ENSBTAP00000009295.5	zinc finger CCCH-type containing 13	ZC3H13	123.5	89.8	151.5	134.8	0.727126	0.293317	-0.459724	Nonsignificant	0.592739	0.128473	-0.75453	Nonsignificant	0.666172	0.263793	-0.586033	Nonsignificant	1.22672	0.149774	0.294807	Nonsignificant	1.12389	0.197614	0.168497	Nonsignificant	1.0915	0.359702	0.126309	Nonsignificant	--	--	--	--	--	Ribonuclease G or E	J	Translation, ribosomal structure and biogenesis ;
ENSBTAP00000009308.3	lymphocyte cytosolic protein 1	LCP1	641.3	456.5	501.4	650.9	0.711835	0.274915	-0.490385	Nonsignificant	0.910451	0.488101	-0.135347	Nonsignificant	0.701337	0.304481	-0.511821	Nonsignificant	0.781849	0.107907	-0.355037	Nonsignificant	0.770318	0.0788317	-0.376474	Nonsignificant	1.01497	0.434966	0.0214365	Nonsignificant	2	Molecular Function:calcium ion binding (GO:0005509),Molecular Function:protein binding (GO:0005515)	plastin-2	--	--	--	--	--
ENSBTAP00000009325.3	FSHD region gene 1	FRG1	50.7	42.7	64.3	56.4	0.842209	0.433152	-0.24775	Nonsignificant	0.664075	0.204314	-0.590583	Nonsignificant	0.757092	0.369607	-0.401459	Nonsignificant	1.26824	0.106374	0.342833	Nonsignificant	1.14007	0.175533	0.189124	Nonsignificant	1.11243	0.309437	0.153709	Nonsignificant	--	--	protein FRG1	--	--	--	--	--
ENSBTAP00000009353.4	thioredoxin domain containing 9	TXNDC9	93.3	73.4	86.7	86	0.78671	0.365984	-0.346097	Nonsignificant	0.846597	0.432662	-0.240252	Nonsignificant	0.853488	0.478871	-0.228557	Nonsignificant	0.92926	0.312994	-0.105845	Nonsignificant	1.00814	0.411326	0.0116953	Nonsignificant	0.921758	0.200408	-0.11754	Nonsignificant	1	Biological Process:cell redox homeostasis (GO:0045454)	--	--	--	Negative regulator of GroEL, contains thioredoxin-like and TPR-like domains	O	Posttranslational modification, protein turnover, chaperones ;
ENSBTAP00000009357.5	heat shock protein family B (small) member 11	HSPB11	79.7	76.3	105	92.2	0.95734	0.436801	-0.0628967	Nonsignificant	0.726667	0.280042	-0.460634	Nonsignificant	0.827549	0.450233	-0.273084	Nonsignificant	1.31744	0.0688289	0.397738	Nonsignificant	1.13883	0.177159	0.187551	Nonsignificant	1.15684	0.21702	0.210187	Nonsignificant	2	Cellular Component:intraciliary transport particle B (GO:0030992),Biological Process:intraciliary transport (GO:0042073)	heat shock protein beta-11	--	--	--	--	--
ENSBTAP00000009363.6	glutathione-disulfide reductase	GSR	699.7	504	584.5	730.5	0.720309	0.285091	-0.473313	Nonsignificant	0.862275	0.452251	-0.213779	Nonsignificant	0.689938	0.291219	-0.535461	Nonsignificant	0.835358	0.171016	-0.259533	Nonsignificant	0.800137	0.11904	-0.321681	Nonsignificant	1.04402	0.48578	0.0621478	Nonsignificant	7	Molecular Function:glutathione-disulfide reductase activity (GO:0004362),Biological Process:glutathione metabolic process (GO:0006749),Molecular Function:oxidoreductase activity (GO:0016491),Biological Process:cell redox homeostasis (GO:0045454),Molecular Function:flavin adenine dinucleotide binding (GO:0050660),Molecular Function:NADP binding (GO:0050661),Biological Process:oxidation-reduction p…	glutathione reductase (NADPH)	1.8.1.7	ko00480 Glutathione metabolism ko04918 Thyroid hormone synthesis	Pyruvate/2-oxoglutarate dehydrogenase complex, dihydrolipoamide dehydrogenase (E3) component or related enzyme	C	Energy production and conversion ;
ENSBTAP00000009379.4	endosulfine alpha	ENSA	907.3	901.5	1047.6	941.9	0.993607	0.399694	-0.00925217	Nonsignificant	0.860538	0.450092	-0.216689	Nonsignificant	0.957108	0.407342	-0.0632464	Nonsignificant	1.15463	0.255323	0.207436	Nonsignificant	1.11222	0.214745	0.153442	Nonsignificant	1.03814	0.497893	0.0539942	Nonsignificant	--	--	--	--	--	--	--	--
ENSBTAP00000009384.5	ESF1 nucleolar pre-rRNA processing protein homolog	ESF1	659.5	856	690.1	581.7	1.29795	0.17433	0.376238	Nonsignificant	1.2404	0.170502	0.310805	Nonsignificant	1.47155	0.0915076	0.557335	Nonsignificant	1.0464	0.48368	0.0654328	Nonsignificant	1.18635	0.122674	0.24653	Nonsignificant	0.882032	0.125173	-0.181097	Nonsignificant	1	Cellular Component:nucleus (GO:0005634)	--	--	--	--	--	--
ENSBTAP00000009406.5	coagulation factor II, thrombin	F2	409.9	365.4	485.3	547.5	0.891437	0.490734	-0.165795	Nonsignificant	0.752936	0.313244	-0.4094	Nonsignificant	0.667397	0.265197	-0.583382	Nonsignificant	1.18395	0.207547	0.243605	Nonsignificant	0.886393	0.290728	-0.173982	Nonsignificant	1.33569	0.0337499	0.417587	Nonsignificant	5	Molecular Function:serine-type endopeptidase activity (GO:0004252),Molecular Function:calcium ion binding (GO:0005509),Cellular Component:extracellular region (GO:0005576),Biological Process:proteolysis (GO:0006508),Biological Process:blood coagulation (GO:0007596)	coagulation factor II (thrombin)	3.4.21.5	ko04080 Neuroactive ligand-receptor interaction ko04610 Complement and coagulation cascades ko04810 Regulation of actin cytoskeleton	Secreted trypsin-like serine protease	O	Posttranslational modification, protein turnover, chaperones ;
ENSBTAP00000009410.4	OS9 endoplasmic reticulum lectin	OS9	117.7	91.8	127.5	140.7	0.779949	0.357721	-0.358548	Nonsignificant	0.72	0.271712	-0.473931	Nonsignificant	0.652452	0.248157	-0.616056	Nonsignificant	1.08326	0.398234	0.115383	Nonsignificant	0.906183	0.338819	-0.142125	Nonsignificant	1.19541	0.153636	0.257508	Nonsignificant	--	--	protein OS-9	--	ko04141 Protein processing in endoplasmic reticulum	--	--	--
ENSBTAP00000009440.2	glutamic-oxaloacetic transaminase 2	GOT2	1337	752.1	1110.4	1325	0.562528	0.115183	-0.830003	Nonsignificant	0.677323	0.219795	-0.562083	Nonsignificant	0.567623	0.157305	-0.816996	Nonsignificant	0.830516	0.164678	-0.26792	Nonsignificant	0.838038	0.185216	-0.254913	Nonsignificant	0.991025	0.370176	-0.0130071	Nonsignificant	4	Biological Process:cellular amino acid metabolic process (GO:0006520),Molecular Function:transaminase activity (GO:0008483),Biological Process:biosynthetic process (GO:0009058),Molecular Function:pyridoxal phosphate binding (GO:0030170)	aspartate aminotransferase, mitochondrial	2.6.1.1	ko00220 Arginine biosynthesis ko00250 Alanine, aspartate and glutamate metabolism ko00270 Cysteine and methionine metabolism ko00330 Arginine and proline metabolism ko00350 Tyrosine metabolism ko00360 Phenylalanine metabolism ko00400 Phenylalanine, tyrosine and tryptophan biosynthesis ko01100 Metabolic pathways ko01200 Carbon metabolism ko01210 2-Oxocarboxylic acid metabolism ko01230 Biosynthesis…	Aspartate/tyrosine/aromatic aminotransferase	E	Amino acid transport and metabolism ;
ENSBTAP00000009476.5	EI24 autophagy associated transmembrane protein	EI24	212.6	124.8	147.7	197.3	0.587018	0.137736	-0.768524	Nonsignificant	0.844956	0.430599	-0.243052	Nonsignificant	0.632539	0.225818	-0.660773	Nonsignificant	0.694732	0.0399785	-0.525472	Nonsignificant	0.748606	0.0560862	-0.417721	Nonsignificant	0.928034	0.214029	-0.107751	Nonsignificant	--	--	etoposide-induced 2.4 mRNA	--	ko04115 p53 signaling pathway	--	--	--
ENSBTAP00000009477.5	STT3 oligosaccharyltransferase complex catalytic subunit A	STT3A	261.4	354.6	239.4	237.7	1.35654	0.146846	0.439933	Nonsignificant	1.4812	0.0692567	0.566769	Nonsignificant	1.4918	0.0859093	0.577051	Nonsignificant	0.915838	0.290958	-0.126836	Nonsignificant	1.00715	0.413523	0.0102812	Nonsignificant	0.909334	0.174778	-0.137117	Nonsignificant	3	Molecular Function:oligosaccharyl transferase activity (GO:0004576),Biological Process:protein glycosylation (GO:0006486),Cellular Component:membrane (GO:0016020)	dolichyl-diphosphooligosaccharide---protein glycosyltransferase	2.4.99.18	ko00510 N-Glycan biosynthesis ko01100 Metabolic pathways ko04141 Protein processing in endoplasmic reticulum	Asparagine N-glycosylation enzyme, membrane subunit Stt3	O	Posttranslational modification, protein turnover, chaperones ;
ENSBTAP00000009536.4	NUF2 component of NDC80 kinetochore complex	NUF2	178	200.5	177.9	176.6	1.1264	0.282709	0.171725	Nonsignificant	1.12704	0.2526	0.172536	Nonsignificant	1.13533	0.251448	0.183117	Nonsignificant	0.999438	0.43207	-0.000810731	Nonsignificant	1.00736	0.413057	0.0105812	Nonsignificant	0.992135	0.373149	-0.0113919	Nonsignificant	1	Biological Process:mitotic nuclear division (GO:0007067)	kinetochore protein Nuf2	--	--	--	--	--
ENSBTAP00000009560.4	eukaryotic translation initiation factor 2B subunit alpha	EIF2B1	605.4	722.5	593.6	518.2	1.19343	0.234974	0.255109	Nonsignificant	1.21715	0.185194	0.283506	Nonsignificant	1.39425	0.116258	0.479489	Nonsignificant	0.980509	0.39968	-0.0283976	Nonsignificant	1.1455	0.168551	0.195982	Nonsignificant	0.855963	0.0868882	-0.22438	Nonsignificant	1	Biological Process:cellular metabolic process (GO:0044237)	translation initiation factor eIF-2B subunit alpha	--	ko03013 RNA transport	Translation initiation factor 2B subunit, eIF-2B alpha/beta/delta family	J	Translation, ribosomal structure and biogenesis ;
ENSBTAP00000009564.6	transferrin	TF	4656.7	7575.4	5636.5	6912.7	1.62677	0.0649571	0.702014	Nonsignificant	1.34399	0.116746	0.426522	Nonsignificant	1.09587	0.281059	0.132073	Nonsignificant	1.21041	0.170171	0.275492	Nonsignificant	0.815383	0.143684	-0.29445	Nonsignificant	1.48446	0.00470565	0.569941	Nonsignificant	--	--	transferrin	--	ko04066 HIF-1 signaling pathway ko04216 Ferroptosis ko04978 Mineral absorption	--	--	--
ENSBTAP00000009604.3	four and a half LIM domains 3	FHL3	160.5	199.4	158	156.1	1.24237	0.204599	0.313092	Nonsignificant	1.26203	0.157754	0.335741	Nonsignificant	1.27739	0.165868	0.353195	Nonsignificant	0.984424	0.406381	-0.0226487	Nonsignificant	1.01217	0.402404	0.017454	Nonsignificant	0.972586	0.321587	-0.0401028	Nonsignificant	1	Molecular Function:zinc ion binding (GO:0008270)	--	--	--	--	--	--
ENSBTAP00000009607.4	RAD21 cohesin complex component	RAD21	55.4	31	57.2	62	0.559567	0.112584	-0.837618	Nonsignificant	0.541958	0.0844325	-0.883747	Nonsignificant	0.5	0.0964829	-1	Nonsignificant	1.03249	0.488128	0.0461292	Nonsignificant	0.922581	0.379959	-0.116253	Nonsignificant	1.11913	0.294188	0.162382	Nonsignificant	2	Cellular Component:nuclear chromosome (GO:0000228),Molecular Function:protein binding (GO:0005515)	cohesin complex subunit SCC1	--	ko04110 Cell cycle	--	--	--
ENSBTAP00000009613.6	enhancer of mRNA decapping 3	EDC3	344.1	712.5	336.9	319.8	2.07062	0.0165383	1.05006	Significant	2.11487	0.00548656	1.08057	Significant	2.22795	0.00843737	1.15572	Significant	0.979076	0.397228	-0.0305075	Nonsignificant	1.05347	0.316509	0.0751505	Nonsignificant	0.929381	0.21701	-0.105658	Nonsignificant	--	--	enhancer of mRNA-decapping protein 3	--	ko03018 RNA degradation	NAD(P)H-hydrate repair enzyme Nnr, NAD(P)H-hydrate epimerase domain	F	Nucleotide transport and metabolism ;
ENSBTAP00000009630.6	splicing regulatory glutamic acid and lysine rich protein 1	SREK1	435.7	300.7	507.5	519.1	0.690154	0.249191	-0.53501	Nonsignificant	0.592512	0.128256	-0.755083	Nonsignificant	0.579272	0.168994	-0.787688	Nonsignificant	1.16479	0.238006	0.220073	Nonsignificant	0.977654	0.48115	-0.0326047	Nonsignificant	1.19142	0.15948	0.252677	Nonsignificant	1	Molecular Function:nucleic acid binding (GO:0003676)	splicing factor, arginine/serine-rich 12	--	--	RNA recognition motif (RRM) domain	J	Translation, ribosomal structure and biogenesis ;
ENSBTAP00000009642.5	syntaxin binding protein 3	STXBP3	77.7	30.9	58.5	80.8	0.397683	0.0185183	-1.33031	Significant	0.528205	0.0741765	-0.92083	Nonsignificant	0.382426	0.0269306	-1.38675	Significant	0.752896	0.0805081	-0.409478	Nonsignificant	0.72401	0.0364376	-0.465919	Nonsignificant	1.0399	0.497261	0.0564407	Nonsignificant	2	Biological Process:vesicle docking involved in exocytosis (GO:0006904),Biological Process:vesicle-mediated transport (GO:0016192)	syntaxin-binding protein 3	--	--	--	--	--
ENSBTAP00000009684.4	LSM3 homolog, U6 small nuclear RNA and mRNA degradation associated	LSM3	44.1	31.7	42.6	60.9	0.718821	0.2833	-0.476296	Nonsignificant	0.744131	0.302059	-0.426371	Nonsignificant	0.520525	0.113544	-0.941959	Nonsignificant	0.965986	0.374864	-0.0499252	Nonsignificant	0.699507	0.0224823	-0.515589	Nonsignificant	1.38095	0.0191883	0.465664	Nonsignificant	--	--	U6 snRNA-associated Sm-like protein LSm3	--	ko03018 RNA degradation ko03040 Spliceosome	Small nuclear ribonucleoprotein (snRNP) homolog	K	Transcription ;
ENSBTAP00000009687.4	aminoacyl tRNA synthetase complex interacting multifunctional protein 2	AIMP2	52.4	29.8	58	56.9	0.568702	0.120694	-0.814254	Nonsignificant	0.513793	0.0642319	-0.960741	Nonsignificant	0.523726	0.116321	-0.933116	Nonsignificant	1.10687	0.347144	0.146486	Nonsignificant	1.01933	0.386775	0.0276242	Nonsignificant	1.08588	0.373843	0.118862	Nonsignificant	--	--	aminoacyl tRNA synthase complex-interacting multifunctional protein 2	--	--	--	--	--
ENSBTAP00000009709.5	ER membrane protein complex subunit 7	EMC7	104.7	62.1	140.6	133.8	0.593123	0.143639	-0.753596	Nonsignificant	0.441679	0.0268533	-1.17893	Significant	0.464126	0.0700064	-1.10741	Nonsignificant	1.34288	0.054306	0.425335	Nonsignificant	1.05082	0.321688	0.0715185	Nonsignificant	1.27794	0.0659436	0.353817	Nonsignificant	--	--	--	--	--	--	--	--
ENSBTAP00000009714.5	interferon induced protein 35	IFI35	223.2	239.3	235.1	267.1	1.07213	0.326867	0.100483	Nonsignificant	1.01786	0.358507	0.0255459	Nonsignificant	0.895919	0.473736	-0.15856	Nonsignificant	1.05332	0.467239	0.0749375	Nonsignificant	0.880195	0.276143	-0.184105	Nonsignificant	1.19668	0.151809	0.259043	Nonsignificant	--	--	--	--	--	--	--	--
ENSBTAP00000009715.6	vesicle amine transport 1	VAT1	383.2	212.6	279.7	390.6	0.554802	0.108462	-0.849956	Nonsignificant	0.7601	0.322375	-0.395739	Nonsignificant	0.544291	0.134878	-0.87755	Nonsignificant	0.729906	0.0622228	-0.454217	Nonsignificant	0.716078	0.0313548	-0.481812	Nonsignificant	1.01931	0.446791	0.0275944	Nonsignificant	2	Molecular Function:oxidoreductase activity (GO:0016491),Biological Process:oxidation-reduction process (GO:0055114)	--	--	--	NADPH:quinone reductase or related Zn-dependent oxidoreductase	CR	Energy production and conversion ; General function prediction only ;
ENSBTAP00000009720.6	SEC62 homolog, preprotein translocation factor	SEC62	359.5	440	451.7	400.6	1.22392	0.215622	0.291512	Nonsignificant	0.974098	0.408515	-0.0378614	Nonsignificant	1.09835	0.279114	0.135341	Nonsignificant	1.25647	0.117501	0.329373	Nonsignificant	1.12756	0.192435	0.173202	Nonsignificant	1.11433	0.305074	0.156171	Nonsignificant	3	Molecular Function:protein transporter activity (GO:0008565),Biological Process:protein transport (GO:0015031),Cellular Component:integral component of membrane (GO:0016021)	translocation protein SEC62	--	ko03060 Protein export ko04141 Protein processing in endoplasmic reticulum	--	--	--
ENSBTAP00000009747.5	centrosomal protein 41	CEP41	68.7	156.5	93.7	72.1	2.27802	0.00877028	1.18778	Significant	1.67022	0.0329161	0.740042	Significant	2.1706	0.0100922	1.11809	Significant	1.3639	0.044397	0.447739	Nonsignificant	1.29958	0.045819	0.37805	Nonsignificant	1.04949	0.47063	0.0696892	Nonsignificant	--	--	centrosomal protein CEP41	--	--	Uncharacterized membrane protein YedE/YeeE, contains two sulfur transport domains	R	General function prediction only ;
ENSBTAP00000009771.5	MYB binding protein 1a	MYBBP1A	137.4	86.3	99.5	107.7	0.628093	0.179372	-0.67095	Nonsignificant	0.867337	0.458526	-0.205336	Nonsignificant	0.8013	0.420602	-0.319586	Nonsignificant	0.724163	0.0581269	-0.465614	Nonsignificant	0.923863	0.383209	-0.11425	Nonsignificant	0.783843	0.0239519	-0.351364	Nonsignificant	2	Molecular Function:DNA binding (GO:0003677),Molecular Function:DNA-directed DNA polymerase activity (GO:0003887)	DNA polymerase phi	2.7.7.7	--	--	--	--
ENSBTAP00000009775.5	nucleolar and coiled-body phosphoprotein 1	NOLC1	1309.6	2762.8	1683.8	1215.2	2.10965	0.0146699	1.077	Significant	1.64081	0.0370031	0.71441	Significant	2.27354	0.00732171	1.18494	Significant	1.28574	0.0914472	0.362595	Nonsignificant	1.38562	0.0198894	0.470527	Nonsignificant	0.927917	0.213772	-0.107932	Nonsignificant	1	Molecular Function:protein binding (GO:0005515)	--	--	--	--	--	--
ENSBTAP00000009802.4	negative elongation factor complex member E	NELFE	397.6	325.3	413.9	366	0.818159	0.404247	-0.289547	Nonsignificant	0.785939	0.355444	-0.347511	Nonsignificant	0.888798	0.481843	-0.170073	Nonsignificant	1.041	0.496619	0.0579645	Nonsignificant	1.13087	0.187843	0.177439	Nonsignificant	0.920523	0.19778	-0.119474	Nonsignificant	1	Molecular Function:nucleic acid binding (GO:0003676)	negative elongation factor E	--	--	--	--	--
ENSBTAP00000009803.2	ribosomal protein L10	RPL10	3040.8	3763.6	3224.3	2809.3	1.2377	0.207341	0.307662	Nonsignificant	1.16726	0.220377	0.223127	Nonsignificant	1.33969	0.137396	0.421903	Nonsignificant	1.06035	0.450695	0.0845351	Nonsignificant	1.14772	0.165759	0.198775	Nonsignificant	0.923869	0.20494	-0.11424	Nonsignificant	4	Molecular Function:structural constituent of ribosome (GO:0003735),Cellular Component:intracellular (GO:0005622),Cellular Component:ribosome (GO:0005840),Biological Process:translation (GO:0006412)	large subunit ribosomal protein L10e	--	ko03010 Ribosome	Ribosomal protein L16/L10AE	J	Translation, ribosomal structure and biogenesis ;
ENSBTAP00000009832.5	eukaryotic translation initiation factor 3 subunit B	EIF3B	495.2	262.8	350.8	404.6	0.530695	0.0887908	-0.914046	Nonsignificant	0.749145	0.308422	-0.416683	Nonsignificant	0.64953	0.244851	-0.622531	Nonsignificant	0.708401	0.0478274	-0.497363	Nonsignificant	0.867029	0.246084	-0.205848	Nonsignificant	0.817044	0.0458086	-0.291515	Nonsignificant	6	Molecular Function:nucleic acid binding (GO:0003676),Molecular Function:RNA binding (GO:0003723),Molecular Function:translation initiation factor activity (GO:0003743),Cellular Component:eukaryotic translation initiation factor 3 complex (GO:0005852),Biological Process:translational initiation (GO:0006413),Molecular Function:translation initiation factor binding (GO:0031369)	translation initiation factor 3 subunit B	--	ko03013 RNA transport	Predicted ATPase	R	General function prediction only ;
ENSBTAP00000009843.4	unc-119 lipid binding chaperone B	UNC119B	244.1	137.8	283.9	274.6	0.564523	0.11695	-0.824896	Nonsignificant	0.485382	0.0470629	-1.04281	Significant	0.501821	0.0979423	-0.994756	Nonsignificant	1.16305	0.240923	0.217911	Nonsignificant	1.03387	0.355956	0.0480512	Nonsignificant	1.12495	0.281328	0.169859	Nonsignificant	--	--	--	--	--	--	--	--
ENSBTAP00000009860.6	zinc finger CCCH-type and G-patch domain containing	ZGPAT	416.1	532.3	455.6	483.8	1.27926	0.184031	0.355309	Nonsignificant	1.16835	0.219554	0.224472	Nonsignificant	1.10025	0.277638	0.137829	Nonsignificant	1.09493	0.372568	0.130837	Nonsignificant	0.941711	0.42874	-0.086643	Nonsignificant	1.1627	0.20637	0.21748	Nonsignificant	2	Molecular Function:nucleic acid binding (GO:0003676),Molecular Function:metal ion binding (GO:0046872)	--	--	--	--	--	--
ENSBTAP00000009887.5	PGAM family member 5, mitochondrial serine/threonine protein phosphatase	PGAM5	347.6	415.2	432.4	452.6	1.19448	0.234284	0.256378	Nonsignificant	0.960222	0.425213	-0.0585601	Nonsignificant	0.917366	0.449779	-0.12443	Nonsignificant	1.24396	0.130324	0.314938	Nonsignificant	0.955369	0.463674	-0.0658701	Nonsignificant	1.30207	0.0502084	0.380809	Nonsignificant	--	--	serine/threonine-protein phosphatase PGAM5	3.1.3.16	ko04137 Mitophagy - animal ko04217 Necroptosis ko04668 TNF signaling pathway	Broad specificity phosphatase PhoE	G	Carbohydrate transport and metabolism ;
ENSBTAP00000009896.6	adenosine deaminase RNA specific	ADAR	161.3	100.7	138.8	160.3	0.624303	0.175352	-0.679683	Nonsignificant	0.725504	0.278586	-0.462944	Nonsignificant	0.628197	0.221012	-0.670711	Nonsignificant	0.860508	0.205739	-0.216739	Nonsignificant	0.865876	0.243518	-0.207767	Nonsignificant	0.9938	0.377616	-0.00897201	Nonsignificant	4	Molecular Function:RNA binding (GO:0003723),Molecular Function:double-stranded RNA adenosine deaminase activity (GO:0003726),Molecular Function:adenosine deaminase activity (GO:0004000),Biological Process:RNA processing (GO:0006396)	double-stranded RNA-specific adenosine deaminase	3.5.4.37	ko04623 Cytosolic DNA-sensing pathway ko05162 Measles ko05164 Influenza A	--	--	--
ENSBTAP00000009897.5	microtubule associated protein RP/EB family member 2	MAPRE2	215.5	485.5	272.1	191.7	2.2529	0.00946693	1.17178	Significant	1.78427	0.0208467	0.835334	Significant	2.5326	0.00330064	1.34062	Significant	1.26265	0.111553	0.336449	Nonsignificant	1.41941	0.0140884	0.505287	Nonsignificant	0.889559	0.137892	-0.168838	Nonsignificant	2	Molecular Function:protein binding (GO:0005515),Molecular Function:microtubule binding (GO:0008017)	microtubule-associated protein, RP/EB family	--	--	--	--	--
ENSBTAP00000009899.6	syntaxin 4	STX4	55.4	47.5	57.4	66.3	0.857401	0.451179	-0.221958	Nonsignificant	0.827526	0.408572	-0.273123	Nonsignificant	0.71644	0.322115	-0.481081	Nonsignificant	1.0361	0.494175	0.0511648	Nonsignificant	0.865762	0.243263	-0.207958	Nonsignificant	1.19675	0.151715	0.259123	Nonsignificant	2	Molecular Function:protein binding (GO:0005515),Cellular Component:membrane (GO:0016020)	syntaxin 4	--	ko04130 SNARE interactions in vesicular transport ko04962 Vasopressin-regulated water reabsorption	--	--	--
ENSBTAP00000009921.2	peroxisomal biogenesis factor 19	PEX19	66.7	98.6	69.3	68	1.47826	0.102093	0.563901	Nonsignificant	1.4228	0.0866989	0.508732	Nonsignificant	1.45	0.0978495	0.536053	Nonsignificant	1.03898	0.498985	0.0551686	Nonsignificant	1.01912	0.38724	0.0273206	Nonsignificant	1.01949	0.447279	0.027848	Nonsignificant	1	Cellular Component:peroxisome (GO:0005777)	peroxin-19	--	ko04146 Peroxisome	--	--	--
ENSBTAP00000009923.4	glutamate dehydrogenase 1	GLUD1	1110.3	705.7	976.9	1298.1	0.635594	0.187423	-0.653823	Nonsignificant	0.722387	0.27469	-0.469156	Nonsignificant	0.543641	0.134273	-0.879275	Nonsignificant	0.879852	0.234311	-0.184667	Nonsignificant	0.752561	0.0598361	-0.410119	Nonsignificant	1.16914	0.195091	0.225452	Nonsignificant	3	Biological Process:cellular amino acid metabolic process (GO:0006520),Molecular Function:oxidoreductase activity (GO:0016491),Biological Process:oxidation-reduction process (GO:0055114)	glutamate dehydrogenase (NAD(P)+)	1.4.1.3	ko00220 Arginine biosynthesis ko00250 Alanine, aspartate and glutamate metabolism ko00471 D-Glutamine and D-glutamate metabolism ko00910 Nitrogen metabolism ko01100 Metabolic pathways ko01200 Carbon metabolism ko04217 Necroptosis ko04964 Proximal tubule bicarbonate reclamation	Glutamate dehydrogenase/leucine dehydrogenase	E	Amino acid transport and metabolism ;
ENSBTAP00000009951.4	translocation associated membrane protein 1	TRAM1	121.1	20.4	97.2	86	0.168456	9.35e-06	-2.56956	Significant	0.209877	4.05e-05	-2.25239	Significant	0.237209	0.00116967	-2.07577	Significant	0.802642	0.130568	-0.317171	Nonsignificant	1.13023	0.188726	0.17662	Nonsignificant	0.710157	0.00377641	-0.49379	Nonsignificant	1	Cellular Component:integral component of membrane (GO:0016021)	translocating chain-associated membrane protein 1	--	ko04141 Protein processing in endoplasmic reticulum	--	--	--
ENSBTAP00000009957.5	thioredoxin related transmembrane protein 3	TMX3	462.6	366.1	566.2	510.9	0.791396	0.371708	-0.337527	Nonsignificant	0.646591	0.184469	-0.629074	Nonsignificant	0.716579	0.322276	-0.480803	Nonsignificant	1.22395	0.153098	0.291546	Nonsignificant	1.10824	0.220822	0.148271	Nonsignificant	1.10441	0.328223	0.143276	Nonsignificant	1	Biological Process:cell redox homeostasis (GO:0045454)	thioredoxin domain-containing protein 10	5.3.4.1	--	Negative regulator of GroEL, contains thioredoxin-like and TPR-like domains	O	Posttranslational modification, protein turnover, chaperones ;
ENSBTAP00000009961.3	ATPase H+ transporting V1 subunit F	ATP6V1F	267.8	201.5	295.8	288.6	0.752427	0.324075	-0.410376	Nonsignificant	0.681204	0.224393	-0.553842	Nonsignificant	0.698198	0.300824	-0.518291	Nonsignificant	1.10456	0.352001	0.143466	Nonsignificant	1.02495	0.374719	0.0355508	Nonsignificant	1.07767	0.394934	0.107915	Nonsignificant	2	Biological Process:ATP hydrolysis coupled proton transport (GO:0015991),Biological Process:ion transmembrane transport (GO:0034220)	V-type H+-transporting ATPase subunit F	--	ko00190 Oxidative phosphorylation ko01100 Metabolic pathways ko04145 Phagosome ko04150 mTOR signaling pathway ko04721 Synaptic vesicle cycle ko04966 Collecting duct acid secretion ko05323 Rheumatoid arthritis	Archaeal/vacuolar-type H+-ATPase subunit F/Vma7	C	Energy production and conversion ;
ENSBTAP00000009965.4	ferritin light chain	FTL	1032.4	821.8	1052.9	1129.7	0.796009	0.377336	-0.329143	Nonsignificant	0.780511	0.348489	-0.357509	Nonsignificant	0.72745	0.33499	-0.45908	Nonsignificant	1.01986	0.466826	0.0283664	Nonsignificant	0.932017	0.40396	-0.101571	Nonsignificant	1.09425	0.352881	0.129938	Nonsignificant	3	Biological Process:iron ion transport (GO:0006826),Biological Process:cellular iron ion homeostasis (GO:0006879),Molecular Function:ferric iron binding (GO:0008199)	ferritin light chain	--	ko04216 Ferroptosis ko04217 Necroptosis ko04978 Mineral absorption	Ferritin	P	Inorganic ion transport and metabolism ;
ENSBTAP00000009970.6	UBX domain protein 7	UBXN7	268.7	220.8	264.8	278.6	0.821734	0.408568	-0.283256	Nonsignificant	0.833837	0.416571	-0.262163	Nonsignificant	0.792534	0.410584	-0.335455	Nonsignificant	0.985486	0.408199	-0.0210932	Nonsignificant	0.950467	0.451146	-0.0732921	Nonsignificant	1.03684	0.494408	0.0521989	Nonsignificant	1	Molecular Function:protein binding (GO:0005515)	--	--	--	Thiol:disulfide interchange protein	O	Posttranslational modification, protein turnover, chaperones ;
ENSBTAP00000009977.4	inositol polyphosphate-1-phosphatase	INPP1	135.1	158.4	104.5	117.9	1.17246	0.249119	0.229545	Nonsignificant	1.51579	0.0605477	0.600069	Nonsignificant	1.34351	0.135807	0.426009	Nonsignificant	0.773501	0.0995066	-0.370525	Nonsignificant	0.886344	0.290613	-0.174061	Nonsignificant	0.872687	0.11042	-0.196464	Nonsignificant	1	Biological Process:phosphatidylinositol phosphorylation (GO:0046854)	inositol polyphosphate 1-phosphatase	3.1.3.57	ko00562 Inositol phosphate metabolism ko01100 Metabolic pathways ko04070 Phosphatidylinositol signaling system	3'-Phosphoadenosine 5'-phosphosulfate (PAPS) 3'-phosphatase	P	Inorganic ion transport and metabolism ;
ENSBTAP00000009988.5	CWF19 like cell cycle control factor 1	CWF19L1	58.4	36.7	56	86.9	0.628425	0.179725	-0.670188	Nonsignificant	0.655357	0.194331	-0.609647	Nonsignificant	0.422325	0.0449265	-1.24358	Significant	0.958904	0.362807	-0.0605415	Nonsignificant	0.644419	0.0060607	-0.633929	Significant	1.48801	0.00447284	0.573388	Nonsignificant	--	--	--	--	--	Predicted phosphoesterase, related to the Icc protein	R	General function prediction only ;
ENSBTAP00000009998.5	FKBP prolyl isomerase 4	FKBP4	4015.7	3782	4089.3	3648.5	0.941803	0.453328	-0.0865021	Nonsignificant	0.924853	0.469455	-0.112705	Nonsignificant	1.03659	0.330743	0.0518459	Nonsignificant	1.01833	0.464236	0.0262024	Nonsignificant	1.12082	0.202023	0.16455	Nonsignificant	0.908559	0.17324	-0.138348	Nonsignificant	5	Biological Process:protein peptidyl-prolyl isomerization (GO:0000413),Molecular Function:peptidyl-prolyl cis-trans isomerase activity (GO:0003755),Molecular Function:protein binding (GO:0005515),Molecular Function:FK506 binding (GO:0005528),Molecular Function:heat shock protein binding (GO:0031072)	FK506-binding protein 4/5	5.2.1.8	ko04915 Estrogen signaling pathway	FKBP-type peptidyl-prolyl cis-trans isomerase	O	Posttranslational modification, protein turnover, chaperones ;
ENSBTAP00000010016.6	telomeric repeat binding factor 2	TERF2	488.4	719.7	511.4	488.7	1.47359	0.103543	0.559332	Nonsignificant	1.40731	0.0919692	0.492943	Nonsignificant	1.47268	0.091185	0.558447	Nonsignificant	1.04709	0.482025	0.066389	Nonsignificant	1.04645	0.330343	0.0655031	Nonsignificant	1.00061	0.39598	0.000885904	Nonsignificant	5	Biological Process:telomere maintenance (GO:0000723),Cellular Component:nucleus (GO:0005634),Biological Process:protection from non-homologous end joining at telomere (GO:0031848),Molecular Function:telomeric DNA binding (GO:0042162),Molecular Function:protein homodimerization activity (GO:0042803)	telomeric repeat-binding factor 2	--	--	--	--	--
ENSBTAP00000010022.5	cathepsin D	CTSD	1587.2	1209.2	1807.1	1829.7	0.761845	0.33558	-0.392431	Nonsignificant	0.669138	0.210189	-0.579623	Nonsignificant	0.660873	0.257734	-0.597554	Nonsignificant	1.13855	0.284377	0.187192	Nonsignificant	0.987648	0.457849	-0.0179308	Nonsignificant	1.15278	0.224598	0.205123	Nonsignificant	3	Molecular Function:aspartic-type endopeptidase activity (GO:0004190),Cellular Component:lysosome (GO:0005764),Biological Process:proteolysis (GO:0006508)	cathepsin D	3.4.23.5	ko04071 Sphingolipid signaling pathway ko04140 Autophagy - animal ko04142 Lysosome ko04210 Apoptosis ko05152 Tuberculosis	--	--	--
ENSBTAP00000010103.5	dihydrofolate reductase	DHFR	118.4	85.7	142.9	124.5	0.723818	0.289321	-0.466302	Nonsignificant	0.59972	0.135237	-0.737639	Nonsignificant	0.688353	0.28938	-0.538779	Nonsignificant	1.20693	0.174781	0.271337	Nonsignificant	1.14779	0.165675	0.19886	Nonsignificant	1.05152	0.46504	0.0724767	Nonsignificant	5	Molecular Function:dihydrofolate reductase activity (GO:0004146),Biological Process:glycine biosynthetic process (GO:0006545),Biological Process:nucleotide biosynthetic process (GO:0009165),Molecular Function:NADP binding (GO:0050661),Biological Process:oxidation-reduction process (GO:0055114)	dihydrofolate reductase	1.5.1.3	ko00670 One carbon pool by folate ko00790 Folate biosynthesis ko01100 Metabolic pathways ko01523 Antifolate resistance	Dihydrofolate reductase	H	Coenzyme transport and metabolism ;
ENSBTAP00000010108.2	proteasome subunit beta 1	PSMB1	1033.2	757.8	1272.4	1224.4	0.733449	0.300976	-0.447231	Nonsignificant	0.595567	0.131194	-0.747663	Nonsignificant	0.618915	0.21083	-0.692186	Nonsignificant	1.23151	0.144154	0.300433	Nonsignificant	1.0392	0.34497	0.0554773	Nonsignificant	1.18506	0.169119	0.244955	Nonsignificant	3	Molecular Function:threonine-type endopeptidase activity (GO:0004298),Cellular Component:proteasome core complex (GO:0005839),Biological Process:proteolysis involved in cellular protein catabolic process (GO:0051603)	20S proteasome subunit beta 6	3.4.25.1	ko03050 Proteasome	20S proteasome, alpha and beta subunits	O	Posttranslational modification, protein turnover, chaperones ;
ENSBTAP00000010129.6	ELOVL fatty acid elongase 7	ELOVL7	170.2	147.3	179.2	208	0.865452	0.460647	-0.208474	Nonsignificant	0.821987	0.401532	-0.282813	Nonsignificant	0.708173	0.312456	-0.497826	Nonsignificant	1.05288	0.468272	0.0743396	Nonsignificant	0.861538	0.23396	-0.215013	Nonsignificant	1.22209	0.118688	0.289352	Nonsignificant	1	Cellular Component:integral component of membrane (GO:0016021)	elongation of very long chain fatty acids protein 7	2.3.1.199	ko00062 Fatty acid elongation	--	--	--
ENSBTAP00000010138.5	SHOC2 leucine rich repeat scaffold protein	SHOC2	148.6	317.6	171.4	163.7	2.13728	0.013478	1.09578	Significant	1.85298	0.015807	0.889844	Significant	1.94013	0.0208444	0.956157	Significant	1.15343	0.257426	0.205933	Nonsignificant	1.04704	0.329173	0.0663128	Nonsignificant	1.10162	0.334913	0.13962	Nonsignificant	1	Molecular Function:protein binding (GO:0005515)	leucine-rich repeat protein SHOC2	--	ko04014 Ras signaling pathway	Leucine-rich repeat (LRR) protein	K	Transcription ;
ENSBTAP00000010153.5	dolichyl-phosphate mannosyltransferase subunit 1, catalytic	DPM1	612.8	484.7	674.7	692.6	0.79096	0.371174	-0.338324	Nonsignificant	0.718393	0.269712	-0.477154	Nonsignificant	0.699827	0.302721	-0.51493	Nonsignificant	1.10101	0.359505	0.13883	Nonsignificant	0.974155	0.489382	-0.0377762	Nonsignificant	1.13022	0.269962	0.176606	Nonsignificant	--	--	dolichol-phosphate mannosyltransferase	2.4.1.83	ko00510 N-Glycan biosynthesis ko01100 Metabolic pathways	Glycosyltransferase, GT2 family	G	Carbohydrate transport and metabolism ;
ENSBTAP00000010155.5	3-ketodihydrosphingosine reductase	KDSR	804.8	1091.6	740.5	846.5	1.35636	0.146924	0.439742	Nonsignificant	1.47414	0.0711755	0.559873	Nonsignificant	1.28955	0.15992	0.366862	Nonsignificant	0.920104	0.297919	-0.120131	Nonsignificant	0.874779	0.263617	-0.19301	Nonsignificant	1.05181	0.464232	0.0728798	Nonsignificant	--	--	3-dehydrosphinganine reductase	1.1.1.102	ko00600 Sphingolipid metabolism ko01100 Metabolic pathways	NAD(P)-dependent dehydrogenase, short-chain alcohol dehydrogenase family	IQR	Lipid transport and metabolism ; Secondary metabolites biosynthesis, transport and catabolism ; General function prediction only ;
ENSBTAP00000010159.4	ADP ribosylation factor 1	ARF1	572.1	294.8	541.4	493.3	0.515295	0.0772998	-0.956531	Nonsignificant	0.544514	0.0864201	-0.876958	Nonsignificant	0.597608	0.187979	-0.742729	Nonsignificant	0.946338	0.341538	-0.0795725	Nonsignificant	1.09751	0.237812	0.13423	Nonsignificant	0.862262	0.0953203	-0.213802	Nonsignificant	3	Molecular Function:GTP binding (GO:0005525),Cellular Component:intracellular (GO:0005622),Biological Process:small GTPase mediated signal transduction (GO:0007264)	ADP-ribosylation factor 1	--	ko04072 Phospholipase D signaling pathway ko04144 Endocytosis ko05134 Legionellosis	GTPase SAR1 family domain	R	General function prediction only ;
ENSBTAP00000010163.6	pescadillo ribosomal biogenesis factor 1	PES1	285.6	154.1	265.5	252.9	0.539566	0.0957956	-0.890129	Nonsignificant	0.580414	0.116932	-0.784845	Nonsignificant	0.609332	0.200456	-0.7147	Nonsignificant	0.929622	0.313593	-0.105284	Nonsignificant	1.04982	0.323657	0.0701448	Nonsignificant	0.885504	0.130948	-0.175429	Nonsignificant	2	Cellular Component:nucleolus (GO:0005730),Biological Process:ribosome biogenesis (GO:0042254)	pescadillo	--	--	--	--	--
ENSBTAP00000010198.4	pre-mRNA processing factor 31	PRPF31	419.2	458.6	436.4	462	1.09399	0.308478	0.129598	Nonsignificant	1.05087	0.323609	0.0715853	Nonsignificant	0.992641	0.371697	-0.0106565	Nonsignificant	1.04103	0.496536	0.0580124	Nonsignificant	0.944589	0.436105	-0.0822418	Nonsignificant	1.1021	0.333749	0.140254	Nonsignificant	2	Biological Process:spliceosomal tri-snRNP complex assembly (GO:0000244),Cellular Component:U4/U6 x U5 tri-snRNP complex (GO:0046540)	U4/U6 small nuclear ribonucleoprotein PRP31	--	ko03040 Spliceosome	RNA processing factor Prp31, contains Nop domain	J	Translation, ribosomal structure and biogenesis ;
ENSBTAP00000010212.5	cyclin dependent kinase 5	CDK5	516.9	642.7	550	615.2	1.24337	0.204013	0.31426	Nonsignificant	1.16855	0.219406	0.224714	Nonsignificant	1.0447	0.323569	0.06309	Nonsignificant	1.06404	0.442088	0.0895464	Nonsignificant	0.894018	0.309007	-0.161624	Nonsignificant	1.19017	0.161332	0.25117	Nonsignificant	3	Molecular Function:protein kinase activity (GO:0004672),Molecular Function:ATP binding (GO:0005524),Biological Process:protein phosphorylation (GO:0006468)	cyclin-dependent kinase 5	2.7.11.22	ko04360 Axon guidance ko05010 Alzheimer's disease ko05030 Cocaine addiction	Predicted ATPase	R	General function prediction only ;
ENSBTAP00000010257.4	immunoglobulin binding protein 1	IGBP1	144.1	89.4	139.8	162.5	0.620402	0.17125	-0.688724	Nonsignificant	0.639485	0.176613	-0.645018	Nonsignificant	0.550154	0.140383	-0.862093	Nonsignificant	0.97016	0.381985	-0.043706	Nonsignificant	0.860308	0.231278	-0.217075	Nonsignificant	1.12769	0.275386	0.173369	Nonsignificant	1	Biological Process:regulation of signal transduction (GO:0009966)	immunoglobulin-binding protein 1	--	ko04136 Autophagy - other ko04140 Autophagy - animal	--	--	--
ENSBTAP00000010269.3	myotrophin	MTPN	501	307.1	461.4	525.3	0.612974	0.163541	-0.706102	Nonsignificant	0.665583	0.206058	-0.587309	Nonsignificant	0.584618	0.174459	-0.774433	Nonsignificant	0.920958	0.299317	-0.118793	Nonsignificant	0.878355	0.271865	-0.187124	Nonsignificant	1.0485	0.473356	0.068331	Nonsignificant	1	Molecular Function:protein binding (GO:0005515)	--	--	--	Predicted NTPase, NACHT family domain	T	Signal transduction mechanisms ;
ENSBTAP00000010276.5	NADH:ubiquinone oxidoreductase subunit A13	NDUFA13	144.5	107.4	138.6	136.9	0.743253	0.312889	-0.428075	Nonsignificant	0.774892	0.34129	-0.367933	Nonsignificant	0.784514	0.401372	-0.350128	Nonsignificant	0.95917	0.363258	-0.0601422	Nonsignificant	1.01242	0.401863	0.0178048	Nonsignificant	0.947405	0.258667	-0.077947	Nonsignificant	--	--	NADH dehydrogenase (ubiquinone) 1 alpha subcomplex subunit 13	--	ko00190 Oxidative phosphorylation ko01100 Metabolic pathways ko04723 Retrograde endocannabinoid signaling ko04932 Non-alcoholic fatty liver disease (NAFLD) ko05010 Alzheimer's disease ko05012 Parkinson's disease ko05016 Huntington's disease	--	--	--
ENSBTAP00000010280.5	BRCA1/BRCA2-containing complex subunit 3	BRCC3	303.9	189.1	275.1	357.4	0.622244	0.173183	-0.684447	Nonsignificant	0.687386	0.231778	-0.540807	Nonsignificant	0.529099	0.121053	-0.91839	Nonsignificant	0.905232	0.273857	-0.143641	Nonsignificant	0.769726	0.0781398	-0.377583	Nonsignificant	1.17604	0.183499	0.233943	Nonsignificant	1	Molecular Function:protein binding (GO:0005515)	BRCA1/BRCA2-containing complex subunit 3	3.4.19.-	ko03440 Homologous recombination ko04621 NOD-like receptor signaling pathway	--	--	--
ENSBTAP00000010281.5	protein O-fucosyltransferase 2	POFUT2	206.8	164.8	234.5	222.5	0.796905	0.378428	-0.32752	Nonsignificant	0.702772	0.250429	-0.508872	Nonsignificant	0.740674	0.350452	-0.433089	Nonsignificant	1.13395	0.293044	0.181352	Nonsignificant	1.05393	0.315611	0.0757826	Nonsignificant	1.07592	0.399497	0.105569	Nonsignificant	--	--	peptide-O-fucosyltransferase	2.4.1.221	ko00514 Other types of O-glycan biosynthesis	--	--	--
ENSBTAP00000010311.2	inorganic pyrophosphatase 1	PPA1	1203.8	830.4	1375.7	1354.8	0.689816	0.248794	-0.535717	Nonsignificant	0.60362	0.139084	-0.728288	Nonsignificant	0.612932	0.204336	-0.706202	Nonsignificant	1.1428	0.276507	0.19257	Nonsignificant	1.01543	0.395265	0.022086	Nonsignificant	1.12544	0.280266	0.170484	Nonsignificant	4	Molecular Function:magnesium ion binding (GO:0000287),Molecular Function:inorganic diphosphatase activity (GO:0004427),Cellular Component:cytoplasm (GO:0005737),Biological Process:phosphate-containing compound metabolic process (GO:0006796)	inorganic pyrophosphatase	3.6.1.1	ko00190 Oxidative phosphorylation	Inorganic pyrophosphatase	CP	Energy production and conversion ; Inorganic ion transport and metabolism ;
ENSBTAP00000010317.5	deoxynucleotidyltransferase terminal interacting protein 2	DNTTIP2	123.6	108.9	110.9	90.4	0.881068	0.478819	-0.182675	Nonsignificant	0.981966	0.399222	-0.0262554	Nonsignificant	1.20465	0.205799	0.268609	Nonsignificant	0.897249	0.261195	-0.156419	Nonsignificant	1.22677	0.0877566	0.294865	Nonsignificant	0.731392	0.00685931	-0.451284	Nonsignificant	--	--	--	--	--	--	--	--
ENSBTAP00000010322.5	inter-alpha-trypsin inhibitor heavy chain 3	ITIH3	369.2	510.4	350.8	415.9	1.38245	0.136012	0.467226	Nonsignificant	1.45496	0.0766411	0.54098	Nonsignificant	1.22722	0.192579	0.295392	Nonsignificant	0.950163	0.347991	-0.0737538	Nonsignificant	0.843472	0.196004	-0.245588	Nonsignificant	1.12649	0.277977	0.171834	Nonsignificant	2	Molecular Function:serine-type endopeptidase inhibitor activity (GO:0004867),Biological Process:hyaluronan metabolic process (GO:0030212)	--	--	--	Secreted protein containing bacterial Ig-like domain and vWFA domain	R	General function prediction only ;
ENSBTAP00000010324.5	embryonic ectoderm development	EED	92.9	55.6	101.8	111.9	0.598493	0.148917	-0.740594	Nonsignificant	0.546169	0.0877202	-0.872581	Nonsignificant	0.496872	0.0940012	-1.00905	Nonsignificant	1.0958	0.370679	0.131987	Nonsignificant	0.909741	0.347664	-0.136472	Nonsignificant	1.20452	0.140919	0.26846	Nonsignificant	1	Molecular Function:protein binding (GO:0005515)	polycomb protein EED	--	--	WD40 repeat	R	General function prediction only ;
ENSBTAP00000010347.4	glucosamine-6-phosphate deaminase 1	GNPDA1	283.7	158.2	299.9	301.1	0.557631	0.110901	-0.842617	Nonsignificant	0.527509	0.0736773	-0.922732	Nonsignificant	0.525407	0.117792	-0.928493	Nonsignificant	1.0571	0.458305	0.0801154	Nonsignificant	0.996015	0.438631	-0.00576119	Nonsignificant	1.06133	0.438281	0.0858766	Nonsignificant	3	Molecular Function:glucosamine-6-phosphate deaminase activity (GO:0004342),Biological Process:carbohydrate metabolic process (GO:0005975),Biological Process:N-acetylglucosamine metabolic process (GO:0006044)	glucosamine-6-phosphate deaminase	3.5.99.6	ko00520 Amino sugar and nucleotide sugar metabolism ko01100 Metabolic pathways	6-phosphogluconolactonase/Glucosamine-6-phosphate isomerase/deaminase	G	Carbohydrate transport and metabolism ;
ENSBTAP00000010348.4	glutaminase	GLS	814.7	977.3	694.1	927.7	1.19958	0.230951	0.262533	Nonsignificant	1.40801	0.0917257	0.493658	Nonsignificant	1.05347	0.315951	0.0751432	Nonsignificant	0.85197	0.193625	-0.231125	Nonsignificant	0.748194	0.0557057	-0.418515	Nonsignificant	1.1387	0.252285	0.187389	Nonsignificant	2	Molecular Function:glutaminase activity (GO:0004359),Biological Process:glutamine metabolic process (GO:0006541)	glutaminase	3.5.1.2	ko00220 Arginine biosynthesis ko00250 Alanine, aspartate and glutamate metabolism ko00471 D-Glutamine and D-glutamate metabolism ko01100 Metabolic pathways ko04724 Glutamatergic synapse ko04727 GABAergic synapse ko04964 Proximal tubule bicarbonate reclamation ko05206 MicroRNAs in cancer ko05230 Central carbon metabolism in cancer	Glutaminase	E	Amino acid transport and metabolism ;
ENSBTAP00000010356.6	PC4 and SFRS1 interacting protein 1	PSIP1	1118.7	1816.2	1370.4	1073.2	1.62349	0.0656141	0.6991	Nonsignificant	1.32531	0.125142	0.406326	Nonsignificant	1.69232	0.0456996	0.759004	Significant	1.22499	0.151841	0.292774	Nonsignificant	1.27693	0.0564239	0.352678	Nonsignificant	0.959328	0.287862	-0.0599042	Nonsignificant	--	--	--	--	--	--	--	--
ENSBTAP00000010381.5	serine carboxypeptidase 1	SCPEP1	650.5	975.3	821.6	866.2	1.49931	0.0958008	0.584297	Nonsignificant	1.18707	0.205788	0.24741	Nonsignificant	1.12595	0.258242	0.171146	Nonsignificant	1.26303	0.111192	0.336887	Nonsignificant	0.948511	0.446142	-0.076264	Nonsignificant	1.33159	0.0354624	0.413151	Nonsignificant	2	Molecular Function:serine-type carboxypeptidase activity (GO:0004185),Biological Process:proteolysis (GO:0006508)	serine carboxypeptidase 1	3.4.16.-	--	Carboxypeptidase C (cathepsin A)	E	Amino acid transport and metabolism ;
ENSBTAP00000010430.2	divergent protein kinase domain 2A	DIPK2A	176.5	115.9	199.1	256.4	0.656657	0.210657	-0.606788	Nonsignificant	0.58212	0.118498	-0.780613	Nonsignificant	0.452028	0.0620945	-1.14552	Nonsignificant	1.12805	0.304391	0.173825	Nonsignificant	0.776521	0.0863257	-0.364903	Nonsignificant	1.45269	0.00735758	0.538728	Nonsignificant	--	--	--	--	--	--	--	--
ENSBTAP00000010431.1	mitochondrial ribosomal protein S17	MRPS17	294.8	209.9	317.5	335.7	0.712008	0.275122	-0.490034	Nonsignificant	0.661102	0.200891	-0.597054	Nonsignificant	0.625261	0.217777	-0.67747	Nonsignificant	1.077	0.412317	0.10702	Nonsignificant	0.945785	0.439167	-0.0804159	Nonsignificant	1.13874	0.25221	0.187436	Nonsignificant	4	Molecular Function:structural constituent of ribosome (GO:0003735),Cellular Component:intracellular (GO:0005622),Cellular Component:ribosome (GO:0005840),Biological Process:translation (GO:0006412)	small subunit ribosomal protein S17	--	ko03010 Ribosome	Ribosomal protein S17	J	Translation, ribosomal structure and biogenesis ;
ENSBTAP00000010434.5	DNA primase subunit 2	PRIM2	143	54.8	107.8	122.5	0.383217	0.0146278	-1.38377	Significant	0.508349	0.0606912	-0.976109	Nonsignificant	0.447347	0.0591747	-1.16053	Nonsignificant	0.753846	0.0813299	-0.407658	Nonsignificant	0.88	0.275689	-0.184425	Nonsignificant	0.856643	0.087774	-0.223233	Nonsignificant	1	Molecular Function:DNA primase activity (GO:0003896)	DNA primase large subunit	2.7.7.-	ko00230 Purine metabolism ko00240 Pyrimidine metabolism ko01100 Metabolic pathways ko03030 DNA replication	Eukaryotic-type DNA primase, large subunit	L	Replication, recombination and repair ;
ENSBTAP00000010451.3	major vault protein	MVP	769	525.5	625.4	771	0.683355	0.241237	-0.549293	Nonsignificant	0.840262	0.424688	-0.251088	Nonsignificant	0.681582	0.281536	-0.55304	Nonsignificant	0.813264	0.143076	-0.298204	Nonsignificant	0.811154	0.136574	-0.301952	Nonsignificant	1.0026	0.401355	0.00374726	Nonsignificant	--	--	major vault protein	--	--	Uncharacterized membrane protein YqiK, contains Band7/PHB/SPFH domain	S	Function unknown ;
ENSBTAP00000010466.4	DNA topoisomerase I	TOP1	974.7	788.1	989.4	976.2	0.808556	0.392607	-0.30658	Nonsignificant	0.796543	0.369033	-0.328175	Nonsignificant	0.807314	0.427443	-0.308798	Nonsignificant	1.01508	0.458728	0.0215957	Nonsignificant	1.01352	0.399436	0.0193771	Nonsignificant	1.00154	0.398481	0.00221851	Nonsignificant	4	Molecular Function:DNA binding (GO:0003677),Molecular Function:DNA topoisomerase type I activity (GO:0003917),Cellular Component:chromosome (GO:0005694),Biological Process:DNA topological change (GO:0006265)	DNA topoisomerase I	5.99.1.2	--	DNA topoisomerase IB	L	Replication, recombination and repair ;
ENSBTAP00000010469.4	actin related protein 2/3 complex subunit 4	ARPC4	169.5	60.8	169	171.3	0.358702	0.00941405	-1.47914	Significant	0.359763	0.00649644	-1.47488	Significant	0.354933	0.0177681	-1.49438	Significant	0.99705	0.427988	-0.00426203	Nonsignificant	0.986573	0.460339	-0.0195019	Nonsignificant	1.01062	0.423125	0.0152399	Nonsignificant	4	Cellular Component:Arp2/3 protein complex (GO:0005885),Cellular Component:actin cytoskeleton (GO:0015629),Biological Process:actin filament polymerization (GO:0030041),Biological Process:Arp2/3 complex-mediated actin nucleation (GO:0034314)	actin related protein 2/3 complex, subunit 4	--	ko04144 Endocytosis ko04666 Fc gamma R-mediated phagocytosis ko04810 Regulation of actin cytoskeleton ko05100 Bacterial invasion of epithelial cells ko05132 Salmonella infection	--	--	--
ENSBTAP00000010478.5	RNA pseudouridine synthase D3	RPUSD3	171.9	136	167.3	200.1	0.791158	0.371416	-0.337963	Nonsignificant	0.812911	0.389965	-0.298831	Nonsignificant	0.67966	0.279314	-0.557115	Nonsignificant	0.97324	0.387248	-0.0391321	Nonsignificant	0.836082	0.181409	-0.258284	Nonsignificant	1.16405	0.203974	0.219152	Nonsignificant	4	Biological Process:pseudouridine synthesis (GO:0001522),Molecular Function:RNA binding (GO:0003723),Biological Process:RNA modification (GO:0009451),Molecular Function:pseudouridine synthase activity (GO:0009982)				Ribosomal 50S subunit-recycling heat shock protein, contains S4 domain	J	Translation, ribosomal structure and biogenesis ;
ENSBTAP00000010484.5	WT1 associated protein	WTAP	271.6	245.1	348	296.4	0.90243	0.496773	-0.148113	Nonsignificant	0.70431	0.252314	-0.505717	Nonsignificant	0.826923	0.449534	-0.274175	Nonsignificant	1.2813	0.0950617	0.357604	Nonsignificant	1.17409	0.135257	0.231542	Nonsignificant	1.09131	0.360169	0.126062	Nonsignificant	2	Cellular Component:nucleus (GO:0005634),Biological Process:mRNA methylation (GO:0080009)	--	--	--	--	--	--
ENSBTAP00000010491.6	transportin 1	TNPO1	186.1	109.9	204.1	207.3	0.590543	0.141131	-0.759887	Nonsignificant	0.538462	0.0817549	-0.893085	Nonsignificant	0.53015	0.121988	-0.915529	Nonsignificant	1.09672	0.368693	0.133198	Nonsignificant	0.984563	0.465004	-0.0224439	Nonsignificant	1.11392	0.306009	0.155642	Nonsignificant	2	Biological Process:intracellular protein transport (GO:0006886),Molecular Function:Ran GTPase binding (GO:0008536)	transportin-1	--	--	HEAT repeat	R	General function prediction only ;
ENSBTAP00000010507.4	coronin 1C	CORO1C	973.3	1101.2	892.2	944.1	1.13141	0.278889	0.17812	Nonsignificant	1.23425	0.174286	0.303637	Nonsignificant	1.1664	0.230015	0.222065	Nonsignificant	0.916675	0.292321	-0.125517	Nonsignificant	0.945027	0.437227	-0.0815725	Nonsignificant	0.969999	0.314915	-0.0439449	Nonsignificant	4	Molecular Function:protein binding (GO:0005515),Cellular Component:actin cytoskeleton (GO:0015629),Biological Process:actin cytoskeleton organization (GO:0030036),Molecular Function:actin filament binding (GO:0051015)	coronin-1B/1C/6	--	--	Membrane protein involved in colicin uptake	M	Cell wall/membrane/envelope biogenesis ;
ENSBTAP00000010538.5	protein phosphatase 5 catalytic subunit	PPP5C	235.6	254.8	186.2	203.2	1.08149	0.31889	0.113026	Nonsignificant	1.36842	0.10654	0.452512	Nonsignificant	1.25394	0.177908	0.326465	Nonsignificant	0.790323	0.116845	-0.339486	Nonsignificant	0.916339	0.364194	-0.126047	Nonsignificant	0.862479	0.0956199	-0.213439	Nonsignificant	4	Molecular Function:phosphoprotein phosphatase activity (GO:0004721),Molecular Function:protein binding (GO:0005515),Biological Process:protein dephosphorylation (GO:0006470),Molecular Function:hydrolase activity (GO:0016787)	serine/threonine-protein phosphatase 5	3.1.3.16	ko04010 MAPK signaling pathway	Diadenosine tetraphosphatase ApaH/serine/threonine protein phosphatase, PP2A family	T	Signal transduction mechanisms ;
ENSBTAP00000010541.5	syntaxin 17	STX17	184.2	105.5	202.6	210	0.572747	0.124369	-0.80403	Nonsignificant	0.520731	0.0689155	-0.941391	Nonsignificant	0.502381	0.0983934	-0.993146	Nonsignificant	1.09989	0.361894	0.137361	Nonsignificant	0.964762	0.487589	-0.0517552	Nonsignificant	1.14007	0.249513	0.189116	Nonsignificant	5	Molecular Function:SNARE binding (GO:0000149),Molecular Function:protein binding (GO:0005515),Biological Process:ER to Golgi vesicle-mediated transport (GO:0006888),Biological Process:endoplasmic reticulum-Golgi intermediate compartment organization (GO:0097111),Biological Process:autophagosome maturation (GO:0097352)	syntaxin 17	--	ko04130 SNARE interactions in vesicular transport ko04140 Autophagy - animal	--	--	--
ENSBTAP00000010556.5	chimerin 1	CHN1	39	12.1	27.4	41.6	0.310256	0.00326813	-1.68847	Significant	0.441606	0.0268257	-1.17917	Significant	0.290865	0.00512726	-1.78158	Significant	0.702564	0.0443557	-0.509298	Nonsignificant	0.658654	0.00878761	-0.602408	Significant	1.06667	0.423946	0.0931094	Nonsignificant	2	Biological Process:signal transduction (GO:0007165),Biological Process:intracellular signal transduction (GO:0035556)	chimaerin	--	--	--	--	--
ENSBTAP00000010567.4	mitochondrial ribosomal protein S35	MRPS35	123.8	227.4	151.5	186.6	1.83683	0.0340087	0.877221	Significant	1.50099	0.0641388	0.585914	Nonsignificant	1.21865	0.197506	0.285283	Nonsignificant	1.22375	0.153344	0.291306	Nonsignificant	0.811897	0.137808	-0.300631	Nonsignificant	1.50727	0.00338776	0.591938	Significant	--	--	small subunit ribosomal protein S35	--	--	--	--	--
ENSBTAP00000010569.4	lectin, mannose binding 2	LMAN2	804.4	826.6	831.2	773.5	1.0276	0.366881	0.0392763	Nonsignificant	0.994466	0.384727	-0.00800629	Nonsignificant	1.06865	0.303085	0.0957881	Nonsignificant	1.03332	0.489513	0.0472826	Nonsignificant	1.0746	0.276977	0.103794	Nonsignificant	0.961586	0.29352	-0.0565118	Nonsignificant	1	Cellular Component:membrane (GO:0016020)	lectin, mannose-binding 2	--	ko04141 Protein processing in endoplasmic reticulum	--	--	--
ENSBTAP00000010571.5	cadherin EGF LAG seven-pass G-type receptor 1	CELSR1	565.6	619.2	715.1	658.7	1.09477	0.307839	0.130623	Nonsignificant	0.865893	0.456738	-0.20774	Nonsignificant	0.940033	0.425252	-0.0892161	Nonsignificant	1.26432	0.109982	0.338363	Nonsignificant	1.08562	0.257636	0.118523	Nonsignificant	1.1646	0.202993	0.219839	Nonsignificant	9	Molecular Function:transmembrane signaling receptor activity (GO:0004888),Molecular Function:G-protein coupled receptor activity (GO:0004930),Molecular Function:calcium ion binding (GO:0005509),Molecular Function:protein binding (GO:0005515),Biological Process:homophilic cell adhesion via plasma membrane adhesion molecules (GO:0007156),Biological Process:cell surface receptor signaling pathway (G…	cadherin EGF LAG seven-pass G-type receptor 1	--	--	Large exoprotein involved in heme utilization or adhesion	U	Intracellular trafficking, secretion, and vesicular transport ;
ENSBTAP00000010607.4	VPS37C subunit of ESCRT-I	VPS37C	175.9	98.4	156.4	174.8	0.559409	0.112446	-0.838025	Nonsignificant	0.629156	0.165428	-0.66851	Nonsignificant	0.562929	0.152684	-0.828975	Nonsignificant	0.889142	0.248537	-0.169515	Nonsignificant	0.894737	0.310747	-0.160465	Nonsignificant	0.993746	0.377472	-0.0090503	Nonsignificant	--	--	ESCRT-I complex subunit VPS37	--	ko04144 Endocytosis	Cell division protein FtsN	D	Cell cycle control, cell division, chromosome partitioning ;
ENSBTAP00000010613.5	endoplasmic reticulum lectin 1	ERLEC1	336	726.5	412.2	408.6	2.1622	0.0124875	1.1125	Significant	1.76249	0.0227533	0.817618	Significant	1.77802	0.0348341	0.830274	Significant	1.22679	0.149697	0.294883	Nonsignificant	1.00881	0.409835	0.0126553	Nonsignificant	1.21607	0.125972	0.282228	Nonsignificant	--	--	endoplasmic reticulum lectin 1	--	ko04141 Protein processing in endoplasmic reticulum	--	--	--
ENSBTAP00000010617.6	C1q and TNF related 6	C1QTNF6	115.3	72	95.2	130.9	0.624458	0.175516	-0.679324	Nonsignificant	0.756303	0.317532	-0.402965	Nonsignificant	0.550038	0.140273	-0.862396	Nonsignificant	0.825672	0.158456	-0.276359	Nonsignificant	0.727273	0.0386975	-0.459432	Nonsignificant	1.1353	0.259288	0.183073	Nonsignificant	--	--	complement C1q tumor necrosis factor-related protein 6	--	--	--	--	--
ENSBTAP00000010619.4	trafficking protein particle complex 4	TRAPPC4	265.7	181.2	288.8	277.2	0.681972	0.239626	-0.552215	Nonsignificant	0.627424	0.163581	-0.672488	Nonsignificant	0.65368	0.249549	-0.613344	Nonsignificant	1.08694	0.39006	0.120273	Nonsignificant	1.04185	0.339593	0.0591435	Nonsignificant	1.04328	0.487829	0.061129	Nonsignificant	2	Biological Process:transport (GO:0006810),Cellular Component:TRAPP complex (GO:0030008)	trafficking protein particle complex subunit 4	--	--	--	--	--
ENSBTAP00000010628.6	SEL1L adaptor subunit of ERAD E3 ubiquitin ligase	SEL1L	355.1	521.4	360.6	356.3	1.46832	0.1052	0.554165	Nonsignificant	1.44592	0.0793509	0.531991	Nonsignificant	1.46337	0.0938658	0.549298	Nonsignificant	1.01549	0.459419	0.022174	Nonsignificant	1.01207	0.402632	0.0173069	Nonsignificant	1.00338	0.403464	0.00486712	Nonsignificant	--	--	SEL1 protein	--	ko04141 Protein processing in endoplasmic reticulum	TPR repeat	T	Signal transduction mechanisms ;
ENSBTAP00000010661.4	aldehyde dehydrogenase 1 family member A1	ALDH1A1	2384.9	1516.5	1642.3	2348.6	0.635876	0.187728	-0.653183	Nonsignificant	0.9234	0.47132	-0.114972	Nonsignificant	0.645704	0.240535	-0.631056	Nonsignificant	0.688624	0.0367836	-0.538211	Nonsignificant	0.699268	0.0223701	-0.516083	Nonsignificant	0.984779	0.353541	-0.0221278	Nonsignificant	3	Biological Process:metabolic process (GO:0008152),Molecular Function:oxidoreductase activity (GO:0016491),Biological Process:oxidation-reduction process (GO:0055114)	retinal dehydrogenase	1.2.1.36	ko00830 Retinol metabolism ko01100 Metabolic pathways	Acyl-CoA reductase or other NAD-dependent aldehyde dehydrogenase	C	Energy production and conversion ;
ENSBTAP00000010666.2	transmembrane protein 97	TMEM97	90.7	51.5	101	67.9	0.567806	0.119886	-0.81653	Nonsignificant	0.509901	0.0616886	-0.971711	Nonsignificant	0.758468	0.371209	-0.398839	Nonsignificant	1.11356	0.333301	0.155181	Nonsignificant	1.48748	0.0068573	0.572872	Nonsignificant	0.748622	0.0106945	-0.417691	Nonsignificant	--	--	--	--	--	--	--	--
ENSBTAP00000010675.5	DNA polymerase delta interacting protein 2	POLDIP2	147.9	160.7	154.2	152.7	1.08654	0.314649	0.119748	Nonsignificant	1.04215	0.332585	0.0595672	Nonsignificant	1.05239	0.316878	0.0736699	Nonsignificant	1.0426	0.492779	0.0601807	Nonsignificant	1.00982	0.40759	0.0141027	Nonsignificant	1.03245	0.482528	0.046078	Nonsignificant	1	Molecular Function:DNA binding (GO:0003677)	polymerase delta-interacting protein 2	--	--	Uncharacterized protein affecting Mg2+/Co2+ transport	P	Inorganic ion transport and metabolism ;
ENSBTAP00000010679.4	transmembrane protein 199	TMEM199	195.9	159.4	209.1	241.7	0.81368	0.398824	-0.297466	Nonsignificant	0.762315	0.325203	-0.391541	Nonsignificant	0.659495	0.256162	-0.600566	Nonsignificant	1.06738	0.434333	0.0940757	Nonsignificant	0.865122	0.241844	-0.209024	Nonsignificant	1.23379	0.105484	0.3031	Nonsignificant	--	--	--	--	--	--	--	--
ENSBTAP00000010697.5	SNW domain containing 1	SNW1	998.8	1782.6	1371.7	1067.3	1.78474	0.0399431	0.835715	Significant	1.29956	0.137607	0.378018	Nonsignificant	1.6702	0.0490134	0.740017	Significant	1.37335	0.0404876	0.457697	Nonsignificant	1.28521	0.0523228	0.361999	Nonsignificant	1.06858	0.418839	0.095698	Nonsignificant	1	Cellular Component:spliceosomal complex (GO:0005681)	SNW domain-containing protein 1	--	ko03040 Spliceosome ko04330 Notch signaling pathway ko05169 Epstein-Barr virus infection ko05203 Viral carcinogenesis	--	--	--
ENSBTAP00000010704.5	serine/threonine kinase 17a	STK17A	123.7	347.8	203.1	135.2	2.81164	0.00178881	1.49141	Significant	1.71246	0.0278074	0.776068	Significant	2.57249	0.00292414	1.36316	Significant	1.64188	0.00208921	0.715345	Significant	1.50222	0.00584378	0.587095	Significant	1.09297	0.356049	0.12825	Nonsignificant	3	Molecular Function:protein kinase activity (GO:0004672),Molecular Function:ATP binding (GO:0005524),Biological Process:protein phosphorylation (GO:0006468)	serine/threonine kinase 17	2.7.11.1	--	Serine/threonine protein kinase	T	Signal transduction mechanisms ;
ENSBTAP00000010714.5	microtubule associated monooxygenase, calponin and LIM domain containing 1	MICAL1	287.7	339.6	194.3	209.6	1.1804	0.243684	0.239271	Nonsignificant	1.74781	0.0241344	0.805551	Significant	1.62023	0.0573947	0.696198	Nonsignificant	0.675356	0.0304781	-0.566279	Nonsignificant	0.927004	0.391188	-0.109353	Nonsignificant	0.728537	0.00635111	-0.456927	Nonsignificant	3	Molecular Function:protein binding (GO:0005515),Molecular Function:zinc ion binding (GO:0008270),Molecular Function:FAD binding (GO:0071949)	F-actin monooxygenase	1.14.13.225	--	--	--	--
[truncated: 2,500 more rows]
