# Supplementary material for: ITRAQ-based quantitative proteomics reveals the proteome profiles of MDBK cells infected with bovine viral diarrhea virus
Source: Virol J. 2021 Jun 6;18:119. doi: 10.1186/s12985-021-01592-2 (PMC8183066; doi:10.1186/s12985-021-01592-2)
Supplement: Supplementary file 2 — Additional file 2: Table S2. The results of significantly differentially expressed proteins (p < 0.05 and FC > 1.5 or < 0.67 ([fold change, FC]) in the BVDV NADL-infected MDBK cells at 12, 24, and 48 h after infection using iTRAQ technology. [file 12985_2021_1592_MOESM2_ESM.xls]

## Sheet: Table. S2
Protein	Description	Gene	Control	Cp_12hpi	Cp_24hpi	Cp_48hpi	Cp_12hpi.vs.Control.FC	Cp_12hpi.vs.Control.P.value	Cp_12hpi.vs.Control.log2FC	Cp_12hpi.vs.Control.UP.DOWN	Cp_12hpi.vs.Cp_24hpi.FC	Cp_12hpi.vs.Cp_24hpi.P.value	Cp_12hpi.vs.Cp_24hpi.log2FC	Cp_12hpi.vs.Cp_24hpi.UP.DOWN	Cp_12hpi.vs.Cp_48hpi.FC	Cp_12hpi.vs.Cp_48hpi.P.value	Cp_12hpi.vs.Cp_48hpi.log2FC	Cp_12hpi.vs.Cp_48hpi.UP.DOWN	Cp_24hpi.vs.Control.FC	Cp_24hpi.vs.Control.P.value	Cp_24hpi.vs.Control.log2FC	Cp_24hpi.vs.Control.UP.DOWN	Cp_24hpi.vs.Cp_48hpi.FC	Cp_24hpi.vs.Cp_48hpi.P.value	Cp_24hpi.vs.Cp_48hpi.log2FC	Cp_24hpi.vs.Cp_48hpi.UP.DOWN	Cp_48hpi.vs.Control.FC	Cp_48hpi.vs.Control.P.value	Cp_48hpi.vs.Control.log2FC	Cp_48hpi.vs.Control.UP.DOWN	GO_NUM	GO_Description	KEGG_Description	KEGG_EC	KEGG_ko	COG_Function_Description	COG_Function_Class	COG_Class_Description
ENSBTAP00000000055.2	proteasome assembly chaperone 3	PSMG3	56.7	20.4	51.1	58.9	0.359788	0.00961114	-1.47478	down	0.399217	0.0138133	-1.32475	down	0.34635	0.0154108	-1.5297	down	NA	NA	NA	NA	NA	NA	NA	NA	NA	NA	NA	NA	--	--	proteasome assembly chaperone 3	--	--	--	--	--
ENSBTAP00000000202.5	mesothelin	MSLN	61.8	29.1	78.8	71	0.470874	0.0490864	-1.08659	down	0.369289	0.00790467	-1.43718	down	0.409859	0.0386856	-1.2868	down	NA	NA	NA	NA	NA	NA	NA	NA	NA	NA	NA	NA	--	--	mesothelin	--	--	--	--	--
ENSBTAP00000000370.4	zinc finger protein 330	ZNF330	449.5	1066.7	516.3	426.6	2.37308	0.00657492	1.24676	up	2.06605	0.00668252	1.04687	up	2.50047	0.00364011	1.3222	up	NA	NA	NA	NA	NA	NA	NA	NA	NA	NA	NA	NA	2	Cellular Component:nucleus (GO:0005634),Molecular Function:zinc ion binding (GO:0008270)	--	--	--	--	--	--
ENSBTAP00000000518.3	NAD(P)HX epimerase	NAXE	67.5	30.1	76.8	84.2	0.445926	0.0364984	-1.16512	down	0.391927	0.0121489	-1.35134	down	0.357482	0.0185129	-1.48406	down	NA	NA	NA	NA	NA	NA	NA	NA	NA	NA	NA	NA	--	--	NAD(P)H-hydrate epimerase	5.1.99.6	--	NAD(P)H-hydrate repair enzyme Nnr, NAD(P)H-hydrate dehydratase domain	F	Nucleotide transport and metabolism ;
ENSBTAP00000000673.4	alpha 2-HS glycoprotein	AHSG	3847.1	7461.7	4832.3	5511.7	1.93956	0.0247646	0.955733	up	NA	NA	NA	NA	NA	NA	NA	NA	NA	NA	NA	NA	NA	NA	NA	NA	NA	NA	NA	NA	1	Molecular Function:cysteine-type endopeptidase inhibitor activity (GO:0004869)	--	--	--	--	--	--
ENSBTAP00000000800.3	proline rich mitotic checkpoint control factor	PRCC	92.9	40.6	64.7	55.2	0.437029	0.0325671	-1.1942	down	NA	NA	NA	NA	NA	NA	NA	NA	NA	NA	NA	NA	NA	NA	NA	NA	0.594187	4.37e-05	-0.75101	down	--	--	proline-rich protein PRCC	--	ko05202 Transcriptional misregulation in cancer ko05211 Renal cell carcinoma	--	--	--
ENSBTAP00000000926.3	TATA-box binding protein associated factor 10	TAF10	62.5	125.4	77.3	75.2	2.0064	0.0201523	1.00461	up	1.62225	0.0398316	0.697997	up	1.66755	0.0494248	0.737733	up	NA	NA	NA	NA	NA	NA	NA	NA	NA	NA	NA	NA	1	Cellular Component:nucleus (GO:0005634)	transcription initiation factor TFIID subunit 10	--	ko03022 Basal transcription factors ko05168 Herpes simplex infection	--	--	--
ENSBTAP00000000982.6	death associated protein kinase 1	DAPK1	70.8	33	51.6	61.2	0.466102	0.0464981	-1.10128	down	NA	NA	NA	NA	NA	NA	NA	NA	NA	NA	NA	NA	NA	NA	NA	NA	NA	NA	NA	NA	5	Molecular Function:protein kinase activity (GO:0004672),Molecular Function:protein binding (GO:0005515),Molecular Function:ATP binding (GO:0005524),Biological Process:protein phosphorylation (GO:0006468),Biological Process:signal transduction (GO:0007165)	death-associated protein kinase	2.7.11.1	ko04140 Autophagy - animal ko05200 Pathways in cancer ko05219 Bladder cancer	Chromosome segregation ATPase	D	Cell cycle control, cell division, chromosome partitioning ;
ENSBTAP00000001098.2	Tax1 binding protein 3	TAX1BP3	208.2	71.7	111.9	102.6	0.34438	0.00708331	-1.53793	down	NA	NA	NA	NA	NA	NA	NA	NA	0.537464	0.00207896	-0.89576	down	NA	NA	NA	NA	0.492795	8.15e-08	-1.02094	down	3	Molecular Function:protein binding (GO:0005515),Biological Process:Rho protein signal transduction (GO:0007266),Biological Process:regulation of Wnt signaling pathway (GO:0030111)	--	--	--	--	--	--
ENSBTAP00000001128.2	protein phosphatase 1 regulatory inhibitor subunit 2	PPP1R2	114.2	235.6	141.6	90.6	2.06305	0.0169278	1.04478	up	1.66384	0.0337639	0.734518	up	2.60044	0.00268683	1.37876	up	NA	NA	NA	NA	1.56291	0.00298353	0.644238	up	NA	NA	NA	NA	3	Molecular Function:protein phosphatase inhibitor activity (GO:0004864),Biological Process:regulation of signal transduction (GO:0009966),Biological Process:regulation of phosphoprotein phosphatase activity (GO:0043666)	protein phosphatase inhibitor 2	--	--	--	--	--
ENSBTAP00000001597.4	serpin peptidase inhibitor, clade B (ovalbumin), member 8	SERPINB8	424.5	193.2	343.6	468.3	0.455124	0.0408688	-1.13567	down	NA	NA	NA	NA	0.412556	0.0399876	-1.27734	down	NA	NA	NA	NA	NA	NA	NA	NA	NA	NA	NA	NA	1	Cellular Component:extracellular space (GO:0005615)	serpin B8	--	--	Serine protease inhibitor	O	Posttranslational modification, protein turnover, chaperones ;
ENSBTAP00000001642.6	plasminogen activator, tissue type	PLAT	223.1	511.2	320.8	314.7	2.29135	0.00842212	1.1962	up	1.59352	0.0446276	0.672214	up	NA	NA	NA	NA	NA	NA	NA	NA	NA	NA	NA	NA	NA	NA	NA	NA	4	Molecular Function:serine-type endopeptidase activity (GO:0004252),Molecular Function:protein binding (GO:0005515),Cellular Component:extracellular region (GO:0005576),Biological Process:proteolysis (GO:0006508)	tissue plasminogen activator	3.4.21.68	ko04371 Apelin signaling pathway ko04610 Complement and coagulation cascades ko05202 Transcriptional misregulation in cancer ko05215 Prostate cancer ko05418 Fluid shear stress and atherosclerosis	Secreted trypsin-like serine protease	O	Posttranslational modification, protein turnover, chaperones ;
ENSBTAP00000001674.5	plasminogen	PLG	1680.7	3587.3	2139.4	3026.4	2.13441	0.0135972	1.09384	up	1.67678	0.0320671	0.745692	up	NA	NA	NA	NA	NA	NA	NA	NA	NA	NA	NA	NA	1.80068	3.14e-05	0.84854	up	2	Molecular Function:serine-type endopeptidase activity (GO:0004252),Biological Process:proteolysis (GO:0006508)	plasminogen	3.4.21.7	ko04080 Neuroactive ligand-receptor interaction ko04610 Complement and coagulation cascades ko05150 Staphylococcus aureus infection ko05164 Influenza A	Secreted trypsin-like serine protease	O	Posttranslational modification, protein turnover, chaperones ;
ENSBTAP00000001747.4	solute carrier organic anion transporter family member 2A1	SLCO2A1	26.8	101.8	41.5	28.4	3.79851	0.000115601	1.92543	up	2.45301	0.00141356	1.29455	up	3.58451	0.000157697	1.84177	up	1.54851	0.0062551	0.630878	up	NA	NA	NA	NA	NA	NA	NA	NA	4	Molecular Function:transporter activity (GO:0005215),Molecular Function:protein binding (GO:0005515),Biological Process:transport (GO:0006810),Cellular Component:membrane (GO:0016020)	solute carrier organic anion transporter family, member 2A	--	--	--	--	--
ENSBTAP00000002028.5	ubiquilin 4	UBQLN4	48.3	15.6	33	40.8	0.322981	0.00443658	-1.63048	down	0.472727	0.0404516	-1.08092	down	0.382353	0.026903	-1.38702	down	NA	NA	NA	NA	NA	NA	NA	NA	NA	NA	NA	NA	1	Molecular Function:protein binding (GO:0005515)	ubiquilin	--	ko04141 Protein processing in endoplasmic reticulum	--	--	--
ENSBTAP00000002051.4	peptidylprolyl isomerase C	PPIC	163.1	66.9	166.3	150.5	0.410178	0.0224105	-1.28568	down	0.402285	0.0145605	-1.31371	down	NA	NA	NA	NA	NA	NA	NA	NA	NA	NA	NA	NA	NA	NA	NA	NA	3	Biological Process:protein peptidyl-prolyl isomerization (GO:0000413),Molecular Function:peptidyl-prolyl cis-trans isomerase activity (GO:0003755),Biological Process:protein folding (GO:0006457)	peptidyl-prolyl isomerase C (cyclophilin C)	5.2.1.8	--	Peptidyl-prolyl cis-trans isomerase (rotamase) - cyclophilin family	O	Posttranslational modification, protein turnover, chaperones ;
ENSBTAP00000002124.4	histone cluster 1, H1e	HIST1H1E	445.7	2726.8	921.2	436.2	6.11802	4.78e-07	2.61306	up	2.96005	0.00019532	1.56562	up	6.25126	2.57e-07	2.64415	up	2.06686	8.27e-06	1.04744	up	2.11188	3.67e-06	1.07852	up	NA	NA	NA	NA	4	Cellular Component:nucleosome (GO:0000786),Molecular Function:DNA binding (GO:0003677),Cellular Component:nucleus (GO:0005634),Biological Process:nucleosome assembly (GO:0006334)	histone H1/5	--	--	--	--	--
ENSBTAP00000002131.4	CTP synthase 1	CTPS1	1129.3	533.6	647.5	862.7	0.472505	0.0499909	-1.0816	down	NA	NA	NA	NA	NA	NA	NA	NA	0.573364	0.00486843	-0.802477	down	NA	NA	NA	NA	NA	NA	NA	NA	2	Molecular Function:CTP synthase activity (GO:0003883),Biological Process:pyrimidine nucleotide biosynthetic process (GO:0006221)	CTP synthase	6.3.4.2	ko00240 Pyrimidine metabolism ko01100 Metabolic pathways	CTP synthase (UTP-ammonia lyase)	F	Nucleotide transport and metabolism ;
ENSBTAP00000002262.3	peroxiredoxin like 2B	PRXL2B	179.1	318.5	204.4	206.8	1.77834	0.0407406	0.830528	up	NA	NA	NA	NA	NA	NA	NA	NA	NA	NA	NA	NA	NA	NA	NA	NA	NA	NA	NA	NA	--	--	prostamide/prostaglandin F2alpha synthase	1.11.1.20	ko00590 Arachidonic acid metabolism ko01100 Metabolic pathways	Peroxiredoxin	O	Posttranslational modification, protein turnover, chaperones ;
ENSBTAP00000002311.3	nuclear receptor 2C2 associated protein	NR2C2AP	5.5	2.2	4.3	6.7	0.4	0.0192018	-1.32193	down	NA	NA	NA	NA	0.328358	0.0111871	-1.60666	down	NA	NA	NA	NA	0.641791	0.00564364	-0.639824	down	NA	NA	NA	NA	--	--	--	--	--	--	--	--
ENSBTAP00000002341.5	podoplanin	PDPN	249.5	527.8	346	256.1	2.11543	0.014412	1.08095	up	NA	NA	NA	NA	2.06091	0.0142386	1.04328	up	NA	NA	NA	NA	NA	NA	NA	NA	NA	NA	NA	NA	1	Cellular Component:integral component of membrane (GO:0016021)	podoplanin	--	--	--	--	--
ENSBTAP00000002380.6	proline rich coiled-coil 2C	PRRC2C	731.8	1363.3	778.3	798.7	1.86294	0.0313743	0.897582	up	1.75164	0.0237668	0.808705	up	1.7069	0.0436387	0.771377	up	NA	NA	NA	NA	NA	NA	NA	NA	NA	NA	NA	NA	--	--	--	--	--	Polygalacturonase	G	Carbohydrate transport and metabolism ;
ENSBTAP00000002464.5	NEDD1 gamma-tubulin ring complex targeting factor	NEDD1	75.1	143.3	72.1	74.1	1.90812	0.0272885	0.932154	up	1.98752	0.00917905	0.990967	up	1.93387	0.0212613	0.951493	up	NA	NA	NA	NA	NA	NA	NA	NA	NA	NA	NA	NA	1	Molecular Function:protein binding (GO:0005515)	protein NEDD1	--	--	WD40 repeat	R	General function prediction only ;
ENSBTAP00000002691.4	myristoylated alanine rich protein kinase C substrate	MARCKS	163	367.3	178.1	215.4	2.25337	0.00945327	1.17209	up	2.06232	0.00678379	1.04427	up	1.7052	0.0438741	0.769941	up	NA	NA	NA	NA	NA	NA	NA	NA	NA	NA	NA	NA	1	Molecular Function:calmodulin binding (GO:0005516)	myristoylated alanine-rich C-kinase substrate	--	ko04666 Fc gamma R-mediated phagocytosis ko05206 MicroRNAs in cancer	--	--	--
ENSBTAP00000002948.1	eukaryotic translation initiation factor 1	EIF1	82	35.2	78.6	77.2	0.429268	0.0293715	-1.22005	down	0.447837	0.0292623	-1.15895	down	NA	NA	NA	NA	NA	NA	NA	NA	NA	NA	NA	NA	NA	NA	NA	NA	2	Molecular Function:translation initiation factor activity (GO:0003743),Biological Process:translational initiation (GO:0006413)	translation initiation factor 1	--	ko03013 RNA transport	Translation initiation factor 1 (eIF-1/SUI1)	J	Translation, ribosomal structure and biogenesis ;
ENSBTAP00000003145.5	proteasome 26S subunit, non-ATPase 12	PSMD12	164.3	70.2	111.8	160.3	0.427267	0.0285824	-1.22679	down	NA	NA	NA	NA	NA	NA	NA	NA	NA	NA	NA	NA	NA	NA	NA	NA	NA	NA	NA	NA	1	Molecular Function:protein binding (GO:0005515)	26S proteasome regulatory subunit N5	--	ko03050 Proteasome ko05169 Epstein-Barr virus infection	--	--	--
ENSBTAP00000003173.5	marker of proliferation Ki-67	MKI67	155.1	70.3	107.9	116.5	0.453256	0.0399559	-1.1416	down	NA	NA	NA	NA	NA	NA	NA	NA	NA	NA	NA	NA	NA	NA	NA	NA	NA	NA	NA	NA	1	Molecular Function:protein binding (GO:0005515)	antigen KI-67	--	--	Forkhead associated (FHA) domain, binds pSer, pThr, pTyr	T	Signal transduction mechanisms ;
ENSBTAP00000003509.3	transmembrane 9 superfamily member 1	TM9SF1	244.1	110.9	429.8	229.8	0.454322	0.0404754	-1.13821	down	0.258027	0.00035868	-1.95441	down	NA	NA	NA	NA	1.76075	0.000479152	0.816193	up	1.87032	7.72e-05	0.903287	up	NA	NA	NA	NA	1	Cellular Component:integral component of membrane (GO:0016021)	transmembrane 9 superfamily member 1	--	--	--	--	--
ENSBTAP00000003929.4	Sp1 transcription factor	SP1	8.4	3.5	9	5.7	0.416667	0.024636	-1.26303	down	0.388889	0.0115	-1.36257	down	NA	NA	NA	NA	NA	NA	NA	NA	1.57895	0.00248961	0.658963	up	NA	NA	NA	NA	1	Molecular Function:metal ion binding (GO:0046872)	transcription factor Sp1	--	ko01522 Endocrine resistance ko04137 Mitophagy - animal ko04350 TGF-beta signaling pathway ko04915 Estrogen signaling pathway ko05016 Huntington's disease ko05200 Pathways in cancer ko05202 Transcriptional misregulation in cancer ko05224 Breast cancer ko05231 Choline metabolism in cancer	FOG: Zn-finger	R	General function prediction only ;
ENSBTAP00000004104.6	ybeY metalloendoribonuclease	YBEY	54.1	20.3	63.2	58	0.375231	0.0127473	-1.41415	down	0.321203	0.00263073	-1.63844	down	0.35	0.0163853	-1.51457	down	NA	NA	NA	NA	NA	NA	NA	NA	NA	NA	NA	NA	2	Molecular Function:metalloendopeptidase activity (GO:0004222),Biological Process:rRNA processing (GO:0006364)	--	--	--	ssRNA-specific RNase YbeY, 16S rRNA maturation enzyme	J	Translation, ribosomal structure and biogenesis ;
ENSBTAP00000004114.4	heterogeneous nuclear ribonucleoprotein U like 1	HNRNPUL1	311.8	132.4	148.2	169.3	0.424631	0.0275645	-1.23572	down	NA	NA	NA	NA	NA	NA	NA	NA	0.475305	0.000337117	-1.07308	down	NA	NA	NA	NA	0.542976	2.6e-06	-0.881039	down	3	Molecular Function:protein binding (GO:0005515),Biological Process:RNA processing (GO:0006396),Biological Process:response to virus (GO:0009615)	heterogeneous nuclear ribonucleoprotein U-like protein 1	--	ko05164 Influenza A	--	--	--
ENSBTAP00000004276.3	mitochondrial ribosomal protein L58	MRPL58	179.2	378	260.8	210.2	2.10938	0.0146823	1.07682	up	NA	NA	NA	NA	1.79829	0.0326669	0.846624	up	NA	NA	NA	NA	NA	NA	NA	NA	NA	NA	NA	NA	2	Molecular Function:translation release factor activity (GO:0003747),Biological Process:translational termination (GO:0006415)	peptidyl-tRNA hydrolase ICT1	3.1.1.29	--	Protein chain release factor B	J	Translation, ribosomal structure and biogenesis ;
ENSBTAP00000004405.5	C-terminal binding protein 2	CTBP2	208.9	358.6	152	135.6	1.71661	0.0492825	0.779563	up	2.35921	0.00205466	1.2383	up	2.64454	0.00235203	1.40302	up	NA	NA	NA	NA	NA	NA	NA	NA	0.649114	0.00047908	-0.623455	down	3	Biological Process:metabolic process (GO:0008152),Molecular Function:NAD binding (GO:0051287),Biological Process:oxidation-reduction process (GO:0055114)	C-terminal binding protein	--	ko04310 Wnt signaling pathway ko04330 Notch signaling pathway ko05200 Pathways in cancer ko05220 Chronic myeloid leukemia	Lactate dehydrogenase or related 2-hydroxyacid dehydrogenase	CHR	Energy production and conversion ; Coenzyme transport and metabolism ; General function prediction only ;
ENSBTAP00000004477.5	cold inducible RNA binding protein	CIRBP	223.5	101	283.4	248.6	0.451902	0.0393021	-1.14592	down	0.356387	0.00604568	-1.48848	down	0.406275	0.0369962	-1.29947	down	NA	NA	NA	NA	NA	NA	NA	NA	NA	NA	NA	NA	1	Molecular Function:nucleic acid binding (GO:0003676)	cold-inducible RNA-binding protein	--	--	RNA recognition motif (RRM) domain	J	Translation, ribosomal structure and biogenesis ;
ENSBTAP00000004635.6	hemopexin	HPX	977.8	2429	1244.1	1303.5	2.48415	0.00470739	1.31275	up	1.95242	0.0105786	0.96526	up	1.86344	0.0265721	0.897972	up	NA	NA	NA	NA	NA	NA	NA	NA	NA	NA	NA	NA	--	--	hemopexin	--	--	--	--	--
ENSBTAP00000004806.5	NHL repeat containing 2	NHLRC2	138.2	62.4	100.5	138.3	0.45152	0.0391189	-1.14714	down	NA	NA	NA	NA	NA	NA	NA	NA	NA	NA	NA	NA	NA	NA	NA	NA	NA	NA	NA	NA	1	Molecular Function:protein binding (GO:0005515)	--	--	--	DNA-binding beta-propeller fold protein YncE	R	General function prediction only ;
ENSBTAP00000004831.6	Sec23 homolog A, COPII coat complex component	SEC23A	93.9	42.3	69	101.8	0.450479	0.0386228	-1.15047	down	NA	NA	NA	NA	0.415521	0.0414496	-1.26701	down	NA	NA	NA	NA	NA	NA	NA	NA	NA	NA	NA	NA	4	Biological Process:intracellular protein transport (GO:0006886),Biological Process:ER to Golgi vesicle-mediated transport (GO:0006888),Molecular Function:zinc ion binding (GO:0008270),Cellular Component:COPII vesicle coat (GO:0030127)	protein transport protein SEC23	--	ko04141 Protein processing in endoplasmic reticulum	--	--	--
ENSBTAP00000004834.4	family with sequence similarity 89 member B	FAM89B	178.1	369.3	214.7	204.5	2.07355	0.0163898	1.05211	up	1.72007	0.0269723	0.782471	up	1.80587	0.0318913	0.852692	up	NA	NA	NA	NA	NA	NA	NA	NA	NA	NA	NA	NA	--	--	--	--	--	--	--	--
ENSBTAP00000004890.3	DnaJ heat shock protein family (Hsp40) member A2	DNAJA2	93.3	31.8	105.1	106.3	0.340836	0.00657944	-1.55285	down	0.302569	0.00157762	-1.72466	down	0.299153	0.00618329	-1.74104	down	NA	NA	NA	NA	NA	NA	NA	NA	NA	NA	NA	NA	2	Molecular Function:heat shock protein binding (GO:0031072),Molecular Function:unfolded protein binding (GO:0051082)	DnaJ homolog subfamily A member 2	--	ko04141 Protein processing in endoplasmic reticulum	DnaJ-class molecular chaperone with C-terminal Zn finger domain	O	Posttranslational modification, protein turnover, chaperones ;
ENSBTAP00000004899.3	biogenesis of lysosomal organelles complex 1 subunit 4	BLOC1S4	56.1	24.9	48.9	64	0.44385	0.0355554	-1.17186	down	NA	NA	NA	NA	0.389062	0.0295286	-1.36193	down	NA	NA	NA	NA	NA	NA	NA	NA	NA	NA	NA	NA	--	--	biogenesis of lysosome-related organelles complex 1 subunit 4	--	--	--	--	--
ENSBTAP00000004927.3	serpin family A member 1	SERPINA1	1795.2	3842.7	2745.6	4104.4	2.14054	0.013344	1.09798	up	NA	NA	NA	NA	NA	NA	NA	NA	1.52941	0.00776781	0.612977	up	NA	NA	NA	NA	2.28632	4.75e-09	1.19303	up	1	Cellular Component:extracellular space (GO:0005615)	alpha-1-antitrypsin	--	ko04610 Complement and coagulation cascades	Serine protease inhibitor	O	Posttranslational modification, protein turnover, chaperones ;
ENSBTAP00000005534.6	TSR1 ribosome maturation factor	TSR1	128	56.8	93.7	131.1	0.44375	0.0355102	-1.17218	down	NA	NA	NA	NA	NA	NA	NA	NA	NA	NA	NA	NA	NA	NA	NA	NA	NA	NA	NA	NA	2	Cellular Component:nucleus (GO:0005634),Biological Process:ribosome biogenesis (GO:0042254)	pre-rRNA-processing protein TSR1	--	--	--	--	--
ENSBTAP00000005553.5	thymopoietin	TMPO	63.9	188.5	94.2	80.2	2.94992	0.00119903	1.56068	up	2.00106	0.00868994	1.00077	up	2.35037	0.00577082	1.23289	up	NA	NA	NA	NA	NA	NA	NA	NA	NA	NA	NA	NA	1	Molecular Function:DNA binding (GO:0003677)	--	--	--	--	--	--
ENSBTAP00000006167.5	alpha-2-macroglobulin	A2M	279.9	535.4	277.2	333.1	1.91283	0.0268952	0.935706	up	1.93146	0.0115137	0.94969	up	NA	NA	NA	NA	NA	NA	NA	NA	NA	NA	NA	NA	NA	NA	NA	NA	2	Cellular Component:extracellular region (GO:0005576),Cellular Component:extracellular space (GO:0005615)	alpha-2-macroglobulin	--	ko04610 Complement and coagulation cascades	Uncharacterized conserved protein YfaS, alpha-2-macroglobulin family	R	General function prediction only ;
ENSBTAP00000006190.3	dynein light chain LC8-type 2	DYNLL2	141.3	58	151.9	142.5	0.410474	0.0225091	-1.28464	down	0.38183	0.0100903	-1.389	down	0.407018	0.0373423	-1.29684	down	NA	NA	NA	NA	NA	NA	NA	NA	NA	NA	NA	NA	2	Biological Process:microtubule-based process (GO:0007017),Cellular Component:dynein complex (GO:0030286)	dynein light chain LC8-type	--	ko04962 Vasopressin-regulated water reabsorption	--	--	--
ENSBTAP00000006383.5	peroxiredoxin 6	PRDX6	1442.3	604.6	1228.1	1633.8	0.419192	0.0255406	-1.25432	down	NA	NA	NA	NA	0.370058	0.0224957	-1.43418	down	NA	NA	NA	NA	NA	NA	NA	NA	NA	NA	NA	NA	5	Molecular Function:antioxidant activity (GO:0016209),Molecular Function:oxidoreductase activity (GO:0016491),Biological Process:cell redox homeostasis (GO:0045454),Molecular Function:peroxiredoxin activity (GO:0051920),Biological Process:oxidation-reduction process (GO:0055114)	--	--	ko01100 Metabolic pathways	Alkyl hydroperoxide reductase subunit AhpC (peroxiredoxin)	V	Defense mechanisms ;
ENSBTAP00000006504.5	annexin A10	ANXA10	382	136.8	295.8	391.5	0.358115	0.00930881	-1.4815	down	0.462475	0.0355555	-1.11255	down	0.349425	0.0162291	-1.51694	down	NA	NA	NA	NA	NA	NA	NA	NA	NA	NA	NA	NA	2	Molecular Function:calcium ion binding (GO:0005509),Molecular Function:calcium-dependent phospholipid binding (GO:0005544)	annexin A10	--	--	--	--	--
ENSBTAP00000006676.5	COMM domain containing 2	COMMD2	123.9	55.2	123.7	123.6	0.445521	0.036313	-1.16644	down	0.446241	0.0286246	-1.16411	down	NA	NA	NA	NA	NA	NA	NA	NA	NA	NA	NA	NA	NA	NA	NA	NA	--	--	--	--	--	--	--	--
ENSBTAP00000006715.4	cytochrome c oxidase subunit 7A2	COX7A2	183.3	81.7	208.9	196	0.445717	0.036403	-1.1658	down	0.391096	0.0119688	-1.3544	down	0.416837	0.0421089	-1.26245	down	NA	NA	NA	NA	NA	NA	NA	NA	NA	NA	NA	NA	3	Molecular Function:cytochrome-c oxidase activity (GO:0004129),Cellular Component:mitochondrial respiratory chain (GO:0005746),Molecular Function:electron carrier activity (GO:0009055)	cytochrome c oxidase subunit 7a	--	ko00190 Oxidative phosphorylation ko04260 Cardiac muscle contraction ko04932 Non-alcoholic fatty liver disease (NAFLD) ko05010 Alzheimer's disease ko05012 Parkinson's disease ko05016 Huntington's disease	--	--	--
ENSBTAP00000006763.4	centrosomal protein 55	CEP55	287.5	530.1	290	277.3	1.84383	0.0332822	0.882703	up	1.82793	0.0174865	0.870212	up	1.91165	0.0228103	0.934817	up	NA	NA	NA	NA	NA	NA	NA	NA	NA	NA	NA	NA	--	--	centrosomal protein CEP55	--	--	--	--	--
ENSBTAP00000006781.4	ribosomal protein L37	RPL37	616	1084.2	902	627	1.76006	0.0431034	0.815629	up	NA	NA	NA	NA	1.72919	0.0406645	0.790094	up	NA	NA	NA	NA	NA	NA	NA	NA	NA	NA	NA	NA	4	Molecular Function:structural constituent of ribosome (GO:0003735),Cellular Component:intracellular (GO:0005622),Cellular Component:ribosome (GO:0005840),Biological Process:translation (GO:0006412)	large subunit ribosomal protein L37e	--	ko03010 Ribosome	Ribosomal protein L37E	J	Translation, ribosomal structure and biogenesis ;
ENSBTAP00000006935.5	deoxyhypusine hydroxylase	DOHH	218.7	47	159	187.1	0.214906	0.000127252	-2.21822	down	0.295597	0.00128389	-1.75829	down	0.251203	0.00180993	-1.99308	down	NA	NA	NA	NA	NA	NA	NA	NA	NA	NA	NA	NA	--	--	deoxyhypusine monooxygenase	1.14.99.29	--	HEAT repeat	R	General function prediction only ;
ENSBTAP00000006978.5	spermidine synthase	SRM	314.8	88.9	289.7	258.3	0.282402	0.00153862	-1.82418	down	0.306869	0.00178398	-1.7043	down	0.344173	0.0148492	-1.53879	down	NA	NA	NA	NA	NA	NA	NA	NA	NA	NA	NA	NA	--	--	spermidine synthase	2.5.1.16	ko00270 Cysteine and methionine metabolism ko00330 Arginine and proline metabolism ko00410 beta-Alanine metabolism ko00480 Glutathione metabolism ko01100 Metabolic pathways	Spermidine synthase	E	Amino acid transport and metabolism ;
ENSBTAP00000007016.3	MAGE family member D2	MAGED2	309.4	533.9	356	297.1	1.7256	0.0479366	0.787096	up	NA	NA	NA	NA	1.79704	0.0327965	0.845621	up	NA	NA	NA	NA	NA	NA	NA	NA	NA	NA	NA	NA	--	--	--	--	--	--	--	--
ENSBTAP00000007041.4	desmin	DES	86.5	16.6	43.3	91.5	0.191908	3.96e-05	-2.38152	down	0.383372	0.0103868	-1.38318	down	0.181421	0.000121467	-2.46259	down	0.500578	0.00074973	-0.998333	down	0.473224	5.31e-06	-1.0794	down	NA	NA	NA	NA	2	Molecular Function:structural molecule activity (GO:0005198),Cellular Component:intermediate filament (GO:0005882)	desmin	--	ko05410 Hypertrophic cardiomyopathy (HCM) ko05412 Arrhythmogenic right ventricular cardiomyopathy (ARVC) ko05414 Dilated cardiomyopathy (DCM)	--	--	--
ENSBTAP00000007448.5	solute carrier family 39 member 8	SLC39A8	239.8	488.9	375.6	246.5	2.03878	0.0182398	1.02771	up	NA	NA	NA	NA	1.98337	0.0181824	0.987952	up	1.56631	0.005099	0.647365	up	1.52373	0.00461596	0.607609	up	NA	NA	NA	NA	4	Cellular Component:membrane (GO:0016020),Biological Process:metal ion transport (GO:0030001),Molecular Function:metal ion transmembrane transporter activity (GO:0046873),Biological Process:transmembrane transport (GO:0055085)	solute carrier family 39 (zinc transporter), member 8	--	ko04216 Ferroptosis	Zinc transporter ZupT	P	Inorganic ion transport and metabolism ;
ENSBTAP00000007761.2	NADH:ubiquinone oxidoreductase subunit B6	NDUFB6	50.4	17	56.4	57.6	0.337302	0.00610405	-1.56789	down	0.301418	0.00152577	-1.73016	down	0.295139	0.00565356	-1.76053	down	NA	NA	NA	NA	NA	NA	NA	NA	NA	NA	NA	NA	--	--	NADH dehydrogenase (ubiquinone) 1 beta subcomplex subunit 6	--	ko00190 Oxidative phosphorylation ko01100 Metabolic pathways ko04723 Retrograde endocannabinoid signaling ko04932 Non-alcoholic fatty liver disease (NAFLD) ko05010 Alzheimer's disease ko05012 Parkinson's disease ko05016 Huntington's disease	--	--	--
ENSBTAP00000007955.3	HEXIM P-TEFb complex subunit 1	HEXIM1	133.1	58.8	86.1	94.2	0.441773	0.0346274	-1.17862	down	NA	NA	NA	NA	NA	NA	NA	NA	0.646882	0.0196542	-0.628425	down	NA	NA	NA	NA	NA	NA	NA	NA	5	Biological Process:negative regulation of transcription from RNA polymerase II promoter (GO:0000122),Molecular Function:cyclin-dependent protein serine/threonine kinase inhibitor activity (GO:0004861),Cellular Component:nucleus (GO:0005634),Cellular Component:cytoplasm (GO:0005737),Molecular Function:snRNA binding (GO:0017069)	protein HEXIM1/2	--	--	--	--	--
ENSBTAP00000008020.5	X-ray repair cross complementing 6	XRCC6	88.2	39.3	84.9	85.7	0.445578	0.0363393	-1.16625	down	0.462898	0.0357494	-1.11124	down	NA	NA	NA	NA	NA	NA	NA	NA	NA	NA	NA	NA	NA	NA	NA	NA	8	Biological Process:telomere maintenance (GO:0000723),Molecular Function:DNA binding (GO:0003677),Molecular Function:damaged DNA binding (GO:0003684),Molecular Function:ATP-dependent DNA helicase activity (GO:0004003),Cellular Component:nucleus (GO:0005634),Biological Process:double-strand break repair via nonhomologous end joining (GO:0006303),Molecular Function:telomeric DNA binding (GO:0042162)…	ATP-dependent DNA helicase 2 subunit 1	--	ko03450 Non-homologous end-joining	--	--	--
ENSBTAP00000008068.2	dynein light chain roadblock-type 1	DYNLRB1	214.7	100.8	244.9	277.9	0.469492	0.0483282	-1.09083	down	0.411597	0.0170047	-1.2807	down	0.36272	0.0201088	-1.46307	down	NA	NA	NA	NA	NA	NA	NA	NA	NA	NA	NA	NA	--	--	dynein light chain roadblock-type	--	--	--	--	--
ENSBTAP00000008305.3	RNA binding motif protein 5	RBM5	147.5	335.7	161.2	139.4	2.27593	0.00882614	1.18646	up	2.08251	0.0062526	1.05832	up	2.40818	0.0048292	1.26794	up	NA	NA	NA	NA	NA	NA	NA	NA	NA	NA	NA	NA	6	Molecular Function:nucleic acid binding (GO:0003676),Cellular Component:spliceosomal complex (GO:0005681),Molecular Function:zinc ion binding (GO:0008270),Biological Process:RNA splicing (GO:0008380),Biological Process:regulation of apoptotic process (GO:0042981),Molecular Function:metal ion binding (GO:0046872)	RNA-binding protein 5/10	--	--	--	--	--
ENSBTAP00000008315.3	non-histone chromosomal protein HMG-14	-	547.9	1393	671	413.9	2.54243	0.00395484	1.34621	up	2.07601	0.00641897	1.05381	up	3.36555	0.000289192	1.75084	up	NA	NA	NA	NA	1.62116	0.00153639	0.697031	up	NA	NA	NA	NA	3	Cellular Component:chromatin (GO:0000785),Cellular Component:nucleus (GO:0005634),Molecular Function:nucleosomal DNA binding (GO:0031492)	high-mobility group nucleosome-binding domain-containing protein 1	--	ko05168 Herpes simplex infection	--	--	--
ENSBTAP00000008327.2	death associated protein	DAP	439.1	1118.2	812.8	505.6	2.54657	0.00390636	1.34856	up	NA	NA	NA	NA	2.21163	0.00887799	1.14511	up	1.85106	0.000149613	0.888351	up	1.60759	0.00179593	0.684904	up	NA	NA	NA	NA	--	--	--	--	--	--	--	--
ENSBTAP00000008351.5	glycosylated lysosomal membrane protein	GLMP	31.1	14.2	31.8	38	0.456592	0.0415954	-1.13102	down	0.446541	0.0287437	-1.16314	down	0.373684	0.023742	-1.42011	down	NA	NA	NA	NA	NA	NA	NA	NA	NA	NA	NA	NA	--	--	--	--	--	--	--	--
ENSBTAP00000008440.5	mitochondrial amidoxime reducing component 2	MTARC2	97.1	42.5	77.3	96.2	0.437693	0.0328505	-1.19201	down	NA	NA	NA	NA	NA	NA	NA	NA	NA	NA	NA	NA	NA	NA	NA	NA	NA	NA	NA	NA	3	Molecular Function:catalytic activity (GO:0003824),Molecular Function:molybdenum ion binding (GO:0030151),Molecular Function:pyridoxal phosphate binding (GO:0030170)	--	--	--	Uncharacterized conserved protein YcbX, contains MOSC and Fe-S domains	R	General function prediction only ;
ENSBTAP00000008652.5	nudix hydrolase 16 like 1	NUDT16L1	83.7	34.2	55.5	84.9	0.408602	0.0218915	-1.29123	down	NA	NA	NA	NA	0.402827	0.0354149	-1.31177	down	0.663082	0.0253808	-0.59274	down	0.65371	0.00774529	-0.613277	down	NA	NA	NA	NA	--	--	NUDT16-like protein 1	--	ko05205 Proteoglycans in cancer	--	--	--
ENSBTAP00000008726.5	signal peptidase complex subunit 2	SPCS2	89.9	241.6	128	132.9	2.68743	0.00257353	1.42623	up	1.8875	0.013751	0.916477	up	1.81791	0.0306971	0.862279	up	NA	NA	NA	NA	NA	NA	NA	NA	NA	NA	NA	NA	4	Cellular Component:signal peptidase complex (GO:0005787),Biological Process:signal peptide processing (GO:0006465),Molecular Function:peptidase activity (GO:0008233),Cellular Component:integral component of membrane (GO:0016021)	signal peptidase complex subunit 2	3.4.-.-	ko03060 Protein export	--	--	--
ENSBTAP00000008985.5	ubiquitin like modifier activating enzyme 6	UBA6	13.2	6	9.8	18	0.454545	0.0405848	-1.1375	down	NA	NA	NA	NA	0.333333	0.0122615	-1.58496	down	NA	NA	NA	NA	0.544444	0.000197351	-0.877143	down	NA	NA	NA	NA	2	Biological Process:cellular protein modification process (GO:0006464),Molecular Function:small protein activating enzyme activity (GO:0008641)	ubiquitin-activating enzyme E1-like protein 2	6.2.1.45	ko04120 Ubiquitin mediated proteolysis	Ubiquitin	O	Posttranslational modification, protein turnover, chaperones ;
ENSBTAP00000009084.6	TATA-box binding protein associated factor 15	TAF15	62.9	185.8	85.2	50.1	2.9539	0.00118542	1.56262	up	2.18075	0.0042063	1.12483	up	3.70858	0.00011252	1.89087	up	NA	NA	NA	NA	1.7006	0.000606309	0.766043	up	NA	NA	NA	NA	2	Molecular Function:nucleic acid binding (GO:0003676),Molecular Function:zinc ion binding (GO:0008270)	transcription initiation factor TFIID subunit 15	--	ko03022 Basal transcription factors ko05202 Transcriptional misregulation in cancer	16S rRNA U516 pseudouridylate synthase RsuA and related 23S rRNA U2605, pseudouridylate synthases	J	Translation, ribosomal structure and biogenesis ;
ENSBTAP00000009151.5	protein phosphatase 1 regulatory subunit 18	PPP1R18	8.3	3.6	8.1	8.1	0.433735	0.0311843	-1.20511	down	0.444444	0.027918	-1.16993	down	NA	NA	NA	NA	NA	NA	NA	NA	NA	NA	NA	NA	NA	NA	NA	NA	1	Molecular Function:phosphatase binding (GO:0019902)	phostensin	--	--	--	--	--
ENSBTAP00000009214.3	thymidylate synthetase	TYMS	69.8	27.7	57.2	33.1	0.396848	0.0182761	-1.33334	down	0.484266	0.0464541	-1.04613	down	NA	NA	NA	NA	NA	NA	NA	NA	1.7281	0.000436909	0.789184	up	0.474212	1.82e-08	-1.0764	down	2	Molecular Function:thymidylate synthase activity (GO:0004799),Biological Process:dTMP biosynthetic process (GO:0006231)	thymidylate synthase	2.1.1.45	ko00240 Pyrimidine metabolism ko00670 One carbon pool by folate ko01100 Metabolic pathways ko01523 Antifolate resistance	Thymidylate synthase	F	Nucleotide transport and metabolism ;
ENSBTAP00000009613.6	enhancer of mRNA decapping 3	EDC3	344.1	712.5	336.9	319.8	2.07062	0.0165383	1.05006	up	2.11487	0.00548656	1.08057	up	2.22795	0.00843737	1.15572	up	NA	NA	NA	NA	NA	NA	NA	NA	NA	NA	NA	NA	--	--	enhancer of mRNA-decapping protein 3	--	ko03018 RNA degradation	NAD(P)H-hydrate repair enzyme Nnr, NAD(P)H-hydrate epimerase domain	F	Nucleotide transport and metabolism ;
ENSBTAP00000009642.5	syntaxin binding protein 3	STXBP3	77.7	30.9	58.5	80.8	0.397683	0.0185183	-1.33031	down	NA	NA	NA	NA	0.382426	0.0269306	-1.38675	down	NA	NA	NA	NA	NA	NA	NA	NA	NA	NA	NA	NA	2	Biological Process:vesicle docking involved in exocytosis (GO:0006904),Biological Process:vesicle-mediated transport (GO:0016192)	syntaxin-binding protein 3	--	--	--	--	--
ENSBTAP00000009747.5	centrosomal protein 41	CEP41	68.7	156.5	93.7	72.1	2.27802	0.00877028	1.18778	up	1.67022	0.0329161	0.740042	up	2.1706	0.0100922	1.11809	up	NA	NA	NA	NA	NA	NA	NA	NA	NA	NA	NA	NA	--	--	centrosomal protein CEP41	--	--	Uncharacterized membrane protein YedE/YeeE, contains two sulfur transport domains	R	General function prediction only ;
ENSBTAP00000009775.5	nucleolar and coiled-body phosphoprotein 1	NOLC1	1309.6	2762.8	1683.8	1215.2	2.10965	0.0146699	1.077	up	1.64081	0.0370031	0.71441	up	2.27354	0.00732171	1.18494	up	NA	NA	NA	NA	NA	NA	NA	NA	NA	NA	NA	NA	1	Molecular Function:protein binding (GO:0005515)	--	--	--	--	--	--
ENSBTAP00000009897.5	microtubule associated protein RP/EB family member 2	MAPRE2	215.5	485.5	272.1	191.7	2.2529	0.00946693	1.17178	up	1.78427	0.0208467	0.835334	up	2.5326	0.00330064	1.34062	up	NA	NA	NA	NA	NA	NA	NA	NA	NA	NA	NA	NA	2	Molecular Function:protein binding (GO:0005515),Molecular Function:microtubule binding (GO:0008017)	microtubule-associated protein, RP/EB family	--	--	--	--	--
ENSBTAP00000009951.4	translocation associated membrane protein 1	TRAM1	121.1	20.4	97.2	86	0.168456	9.35e-06	-2.56956	down	0.209877	4.05e-05	-2.25239	down	0.237209	0.00116967	-2.07577	down	NA	NA	NA	NA	NA	NA	NA	NA	NA	NA	NA	NA	1	Cellular Component:integral component of membrane (GO:0016021)	translocating chain-associated membrane protein 1	--	ko04141 Protein processing in endoplasmic reticulum	--	--	--
ENSBTAP00000010138.5	SHOC2 leucine rich repeat scaffold protein	SHOC2	148.6	317.6	171.4	163.7	2.13728	0.013478	1.09578	up	1.85298	0.015807	0.889844	up	1.94013	0.0208444	0.956157	up	NA	NA	NA	NA	NA	NA	NA	NA	NA	NA	NA	NA	1	Molecular Function:protein binding (GO:0005515)	leucine-rich repeat protein SHOC2	--	ko04014 Ras signaling pathway	Leucine-rich repeat (LRR) protein	K	Transcription ;
ENSBTAP00000010434.5	DNA primase subunit 2	PRIM2	143	54.8	107.8	122.5	0.383217	0.0146278	-1.38377	down	NA	NA	NA	NA	NA	NA	NA	NA	NA	NA	NA	NA	NA	NA	NA	NA	NA	NA	NA	NA	1	Molecular Function:DNA primase activity (GO:0003896)	DNA primase large subunit	2.7.7.-	ko00230 Purine metabolism ko00240 Pyrimidine metabolism ko01100 Metabolic pathways ko03030 DNA replication	Eukaryotic-type DNA primase, large subunit	L	Replication, recombination and repair ;
ENSBTAP00000010469.4	actin related protein 2/3 complex subunit 4	ARPC4	169.5	60.8	169	171.3	0.358702	0.00941405	-1.47914	down	0.359763	0.00649644	-1.47488	down	0.354933	0.0177681	-1.49438	down	NA	NA	NA	NA	NA	NA	NA	NA	NA	NA	NA	NA	4	Cellular Component:Arp2/3 protein complex (GO:0005885),Cellular Component:actin cytoskeleton (GO:0015629),Biological Process:actin filament polymerization (GO:0030041),Biological Process:Arp2/3 complex-mediated actin nucleation (GO:0034314)	actin related protein 2/3 complex, subunit 4	--	ko04144 Endocytosis ko04666 Fc gamma R-mediated phagocytosis ko04810 Regulation of actin cytoskeleton ko05100 Bacterial invasion of epithelial cells ko05132 Salmonella infection	--	--	--
ENSBTAP00000010556.5	chimerin 1	CHN1	39	12.1	27.4	41.6	0.310256	0.00326813	-1.68847	down	0.441606	0.0268257	-1.17917	down	0.290865	0.00512726	-1.78158	down	NA	NA	NA	NA	0.658654	0.00878761	-0.602408	down	NA	NA	NA	NA	2	Biological Process:signal transduction (GO:0007165),Biological Process:intracellular signal transduction (GO:0035556)	chimaerin	--	--	--	--	--
ENSBTAP00000010567.4	mitochondrial ribosomal protein S35	MRPS35	123.8	227.4	151.5	186.6	1.83683	0.0340087	0.877221	up	NA	NA	NA	NA	NA	NA	NA	NA	NA	NA	NA	NA	NA	NA	NA	NA	1.50727	0.00338776	0.591938	up	--	--	small subunit ribosomal protein S35	--	--	--	--	--
ENSBTAP00000010613.5	endoplasmic reticulum lectin 1	ERLEC1	336	726.5	412.2	408.6	2.1622	0.0124875	1.1125	up	1.76249	0.0227533	0.817618	up	1.77802	0.0348341	0.830274	up	NA	NA	NA	NA	NA	NA	NA	NA	NA	NA	NA	NA	--	--	endoplasmic reticulum lectin 1	--	ko04141 Protein processing in endoplasmic reticulum	--	--	--
ENSBTAP00000010697.5	SNW domain containing 1	SNW1	998.8	1782.6	1371.7	1067.3	1.78474	0.0399431	0.835715	up	NA	NA	NA	NA	1.6702	0.0490134	0.740017	up	NA	NA	NA	NA	NA	NA	NA	NA	NA	NA	NA	NA	1	Cellular Component:spliceosomal complex (GO:0005681)	SNW domain-containing protein 1	--	ko03040 Spliceosome ko04330 Notch signaling pathway ko05169 Epstein-Barr virus infection ko05203 Viral carcinogenesis	--	--	--
ENSBTAP00000010704.5	serine/threonine kinase 17a	STK17A	123.7	347.8	203.1	135.2	2.81164	0.00178881	1.49141	up	1.71246	0.0278074	0.776068	up	2.57249	0.00292414	1.36316	up	1.64188	0.00208921	0.715345	up	1.50222	0.00584378	0.587095	up	NA	NA	NA	NA	3	Molecular Function:protein kinase activity (GO:0004672),Molecular Function:ATP binding (GO:0005524),Biological Process:protein phosphorylation (GO:0006468)	serine/threonine kinase 17	2.7.11.1	--	Serine/threonine protein kinase	T	Signal transduction mechanisms ;
ENSBTAP00000011146.4	MX dynamin like GTPase 2	MX2	96.8	32.3	78.9	105.2	0.333678	0.0056438	-1.58347	down	0.409379	0.0163981	-1.28849	down	0.307034	0.00732785	-1.70353	down	NA	NA	NA	NA	NA	NA	NA	NA	NA	NA	NA	NA	2	Molecular Function:GTPase activity (GO:0003924),Molecular Function:GTP binding (GO:0005525)	--	--	--	--	--	--
ENSBTAP00000011237.4	transcription factor binding to IGHM enhancer 3	TFE3	230.6	537.6	259	219.3	2.33131	0.00746057	1.22114	up	2.07568	0.00642754	1.05358	up	2.45144	0.00422879	1.29363	up	NA	NA	NA	NA	NA	NA	NA	NA	NA	NA	NA	NA	3	Biological Process:humoral immune response (GO:0006959),Biological Process:regulation of osteoclast differentiation (GO:0045670),Molecular Function:protein dimerization activity (GO:0046983)	transcription factor E3	--	ko04137 Mitophagy - animal ko05202 Transcriptional misregulation in cancer ko05211 Renal cell carcinoma	--	--	--
ENSBTAP00000011597.5	serum amyloid A like 1	SAAL1	137.7	63.6	100.1	123.8	0.461874	0.0442765	-1.11443	down	NA	NA	NA	NA	NA	NA	NA	NA	NA	NA	NA	NA	NA	NA	NA	NA	NA	NA	NA	NA	--	--	--	--	--	--	--	--
ENSBTAP00000011952.4	DEAD-box helicase 6	DDX6	230.4	65.3	129	165.6	0.28342	0.00158519	-1.81899	down	NA	NA	NA	NA	0.394324	0.0316986	-1.34255	down	0.559896	0.00359087	-0.83677	down	NA	NA	NA	NA	NA	NA	NA	NA	2	Molecular Function:nucleic acid binding (GO:0003676),Molecular Function:ATP binding (GO:0005524)	ATP-dependent RNA helicase DDX6/DHH1	3.6.4.13	ko03018 RNA degradation	Superfamily II DNA and RNA helicase	L	Replication, recombination and repair ;
ENSBTAP00000012043.5	UBX domain protein 2B	UBXN2B	247	598.5	286.8	251.4	2.42308	0.00565483	1.27684	up	2.08682	0.00614459	1.06131	up	2.38067	0.00525592	1.25137	up	NA	NA	NA	NA	NA	NA	NA	NA	NA	NA	NA	NA	1	Molecular Function:protein binding (GO:0005515)	--	--	--	--	--	--
ENSBTAP00000012059.5	spondin 1	SPON1	286.6	524.2	366.8	320.9	1.82903	0.0348382	0.871079	up	NA	NA	NA	NA	NA	NA	NA	NA	NA	NA	NA	NA	NA	NA	NA	NA	NA	NA	NA	NA	--	--	--	--	--	--	--	--
ENSBTAP00000012114.6	oxysterol binding protein like 10	OSBPL10	242.7	462.7	250	231	1.90647	0.0274282	0.930903	up	1.8508	0.0159463	0.888149	up	2.00303	0.0170881	1.00218	up	NA	NA	NA	NA	NA	NA	NA	NA	NA	NA	NA	NA	--	--	oxysterol-binding protein-related protein 9/10/11	--	--	--	--	--
ENSBTAP00000012167.3	NAD(P) dependent steroid dehydrogenase-like	NSDHL	475.3	184.1	340.9	524.4	0.387334	0.0156702	-1.36835	down	NA	NA	NA	NA	0.351068	0.0166782	-1.51018	down	NA	NA	NA	NA	0.650076	0.00704567	-0.621319	down	NA	NA	NA	NA	3	Molecular Function:3-beta-hydroxy-delta5-steroid dehydrogenase activity (GO:0003854),Biological Process:steroid biosynthetic process (GO:0006694),Biological Process:oxidation-reduction process (GO:0055114)	sterol-4alpha-carboxylate 3-dehydrogenase (decarboxylating)	1.1.1.170	ko00100 Steroid biosynthesis ko01100 Metabolic pathways	Nucleoside-diphosphate-sugar epimerase	M	Cell wall/membrane/envelope biogenesis ;
ENSBTAP00000012237.5	zinc finger CCCH-type containing 4	ZC3H4	53.2	18.8	42.3	66.6	0.353383	0.00849138	-1.50069	down	0.444444	0.027918	-1.16993	down	0.282282	0.00418112	-1.82479	down	NA	NA	NA	NA	0.635135	0.00469278	-0.654865	down	NA	NA	NA	NA	1	Molecular Function:metal ion binding (GO:0046872)	--	--	--	--	--	--
ENSBTAP00000012256.5	programmed cell death 5	PDCD5	527.3	237.9	555.5	447.9	0.451166	0.03895	-1.14827	down	0.428263	0.0220777	-1.22343	down	NA	NA	NA	NA	NA	NA	NA	NA	NA	NA	NA	NA	NA	NA	NA	NA	1	Molecular Function:DNA binding (GO:0003677)	programmed cell death protein 5	--	--	DNA-binding TFAR19-related protein, PDSD5 family	R	General function prediction only ;
ENSBTAP00000012486.6	nuclear RNA export factor 1	NXF1	107.9	33	60.2	97.7	0.305839	0.0029236	-1.70916	down	NA	NA	NA	NA	0.337769	0.0132787	-1.56589	down	0.557924	0.0034294	-0.841859	down	0.616172	0.00268648	-0.698595	down	NA	NA	NA	NA	8	Molecular Function:RNA binding (GO:0003723),Molecular Function:protein binding (GO:0005515),Cellular Component:intracellular (GO:0005622),Cellular Component:nucleus (GO:0005634),Cellular Component:cytoplasm (GO:0005737),Biological Process:mRNA export from nucleus (GO:0006406),Biological Process:transport (GO:0006810),Biological Process:mRNA transport (GO:0051028)	nuclear RNA export factor	--	ko03008 Ribosome biogenesis in eukaryotes ko03013 RNA transport ko03015 mRNA surveillance pathway ko05164 Influenza A ko05168 Herpes simplex infection	--	--	--
ENSBTAP00000012523.3	diazepam binding inhibitor, acyl-CoA binding protein	DBI	540.4	214.9	472.9	472.5	0.397668	0.018514	-1.33036	down	0.45443	0.0319968	-1.13787	down	NA	NA	NA	NA	NA	NA	NA	NA	NA	NA	NA	NA	NA	NA	NA	NA	1	Molecular Function:fatty-acyl-CoA binding (GO:0000062)	diazepam-binding inhibitor (GABA receptor modulator, acyl-CoA-binding protein)	--	ko03320 PPAR signaling pathway	Acyl-CoA-binding protein	I	Lipid transport and metabolism ;
ENSBTAP00000012923.6	doublecortin domain containing 2	DCDC2	631.6	1096.7	769.2	702.9	1.73638	0.0463691	0.796086	up	NA	NA	NA	NA	NA	NA	NA	NA	NA	NA	NA	NA	NA	NA	NA	NA	NA	NA	NA	NA	5	Cellular Component:cilium (GO:0005929),Biological Process:sensory perception of sound (GO:0007605),Biological Process:regulation of Wnt signaling pathway (GO:0030111),Biological Process:intracellular signal transduction (GO:0035556),Biological Process:regulation of cilium assembly (GO:1902017)	--	--	--	--	--	--
ENSBTAP00000013193.6	interferon regulatory factor 2	IRF2	376.3	815.1	508.7	352.9	2.16609	0.0123398	1.11509	up	1.60232	0.0431019	0.680162	up	2.30972	0.00654422	1.20772	up	NA	NA	NA	NA	NA	NA	NA	NA	NA	NA	NA	NA	2	Molecular Function:regulatory region DNA binding (GO:0000975),Biological Process:cell proliferation (GO:0008283)	interferon regulatory factor 2	--	--	--	--	--
ENSBTAP00000013248.2	SPC25 component of NDC80 kinetochore complex	SPC25	139.6	60.5	154	130.9	0.433381	0.0310381	-1.20629	down	0.392857	0.0123527	-1.34792	down	NA	NA	NA	NA	NA	NA	NA	NA	NA	NA	NA	NA	NA	NA	NA	NA	--	--	kinetochore protein Spc25, animal type	--	--	--	--	--
ENSBTAP00000013326.3	bystin like	BYSL	209.4	96.8	145.2	171.9	0.462273	0.0444835	-1.11318	down	NA	NA	NA	NA	NA	NA	NA	NA	NA	NA	NA	NA	NA	NA	NA	NA	NA	NA	NA	NA	--	--	essential nuclear protein 1	--	--	--	--	--
ENSBTAP00000013355.3	histone acetyltransferase 1	HAT1	147.2	61.5	107.4	116.5	0.417799	0.0250389	-1.25912	down	NA	NA	NA	NA	NA	NA	NA	NA	NA	NA	NA	NA	NA	NA	NA	NA	NA	NA	NA	NA	5	Molecular Function:histone acetyltransferase activity (GO:0004402),Cellular Component:nucleus (GO:0005634),Biological Process:chromatin organization (GO:0006325),Biological Process:chromatin silencing at telomere (GO:0006348),Biological Process:histone acetylation (GO:0016573)	histone acetyltransferase 1	2.3.1.48	ko05034 Alcoholism	--	--	--
ENSBTAP00000013559.5	microsomal glutathione S-transferase 3	MGST3	202.3	659.7	328.5	165.5	3.261	0.000497034	1.70531	up	2.00822	0.00844208	1.00592	up	3.9861	5.37e-05	1.99498	up	1.62383	0.00259429	0.699397	up	1.98489	1.84e-05	0.989062	up	NA	NA	NA	NA	--	--	glutathione S-transferase	2.5.1.18	ko00480 Glutathione metabolism ko00980 Metabolism of xenobiotics by cytochrome P450 ko00982 Drug metabolism - cytochrome P450 ko01524 Platinum drug resistance ko05200 Pathways in cancer ko05204 Chemical carcinogenesis ko05225 Hepatocellular carcinoma ko05418 Fluid shear stress and atherosclerosis	--	--	--
ENSBTAP00000013582.4	gem nuclear organelle associated protein 8	GEMIN8	47.4	219.9	73.1	70.6	4.63924	1.37e-05	2.21389	up	3.00821	0.000162533	1.5889	up	3.11473	0.000589283	1.63911	up	1.54219	0.00672153	0.624984	up	NA	NA	NA	NA	NA	NA	NA	NA	--	--	gem associated protein 8	--	ko03013 RNA transport	--	--	--
ENSBTAP00000013671.6	RAB12, member RAS oncogene family	RAB12	47.5	15.5	39.5	41.9	0.326316	0.00478956	-1.61566	down	0.392405	0.0122533	-1.34958	down	0.369928	0.0224522	-1.43468	down	NA	NA	NA	NA	NA	NA	NA	NA	NA	NA	NA	NA	2	Molecular Function:GTP binding (GO:0005525),Biological Process:small GTPase mediated signal transduction (GO:0007264)	Ras-related protein Rab-12	--	--	GTPase SAR1 family domain	R	General function prediction only ;
ENSBTAP00000013713.5	starch binding domain 1	STBD1	58.3	22.9	67.5	70.4	0.392796	0.017132	-1.34815	down	0.339259	0.00411284	-1.55954	down	0.325284	0.0105574	-1.62023	down	NA	NA	NA	NA	NA	NA	NA	NA	NA	NA	NA	NA	1	Molecular Function:starch binding (GO:2001070)	starch-binding domain-containing protein 1	--	--	Glycosidase	G	Carbohydrate transport and metabolism ;
ENSBTAP00000013990.5	SH3 domain binding glutamate rich protein like	SH3BGRL	346.7	159.9	371.9	399.6	0.461206	0.0439316	-1.11652	down	0.429954	0.0226449	-1.21774	down	0.40015	0.034217	-1.32139	down	NA	NA	NA	NA	NA	NA	NA	NA	NA	NA	NA	NA	--	--	--	--	--	--	--	--
ENSBTAP00000014007.3	WD repeat domain 92	WDR92	43.4	13.7	47.6	44.6	0.315668	0.00373185	-1.66352	down	0.287815	0.00100961	-1.79679	down	0.307175	0.00734958	-1.70287	down	NA	NA	NA	NA	NA	NA	NA	NA	NA	NA	NA	NA	1	Molecular Function:protein binding (GO:0005515)	--	--	--	WD40 repeat	R	General function prediction only ;
ENSBTAP00000014277.2	activator of basal transcription 1	ABT1	197.7	444.5	251.7	200.2	2.24836	0.00959886	1.16887	up	1.76599	0.0224359	0.820478	up	2.22028	0.00864167	1.15074	up	NA	NA	NA	NA	NA	NA	NA	NA	NA	NA	NA	NA	--	--	ESF2/ABP1 family protein	--	--	--	--	--
ENSBTAP00000014278.3	replication factor C subunit 3	RFC3	442	762.3	472.2	408.8	1.72466	0.0480752	0.786313	up	1.61436	0.0410969	0.690961	up	1.86473	0.0264644	0.898964	up	NA	NA	NA	NA	NA	NA	NA	NA	NA	NA	NA	NA	--	--	replication factor C subunit 3/5	--	ko03030 DNA replication ko03420 Nucleotide excision repair ko03430 Mismatch repair	DNA polymerase III, delta prime subunit	L	Replication, recombination and repair ;
ENSBTAP00000014280.5	ankyrin repeat domain 54	ANKRD54	222.9	415.7	288.8	289.2	1.86496	0.031179	0.899146	up	NA	NA	NA	NA	NA	NA	NA	NA	NA	NA	NA	NA	NA	NA	NA	NA	NA	NA	NA	NA	1	Molecular Function:protein binding (GO:0005515)	ankyrin repeat domain-containing protein 54	--	--	Ankyrin repeat	T	Signal transduction mechanisms ;
ENSBTAP00000015403.3	GDP-mannose pyrophosphorylase B	GMPPB	151	50.5	96.7	123.5	0.334437	0.00573801	-1.58019	down	NA	NA	NA	NA	0.408907	0.0382322	-1.29016	down	0.640397	0.0176582	-0.642961	down	NA	NA	NA	NA	NA	NA	NA	NA	2	Biological Process:biosynthetic process (GO:0009058),Molecular Function:nucleotidyltransferase activity (GO:0016779)	mannose-1-phosphate guanylyltransferase	2.7.7.13	ko00051 Fructose and mannose metabolism ko00520 Amino sugar and nucleotide sugar metabolism ko01100 Metabolic pathways	NDP-sugar pyrophosphorylase, includes eIF-2Bgamma, eIF-2Bepsilon, and LPS biosynthesis proteins	JM	Translation, ribosomal structure and biogenesis ; Cell wall/membrane/envelope biogenesis ;
ENSBTAP00000015436.4	chromosome 24 C18orf21 homolog	C24H18orf21	217	454.9	272.3	228.8	2.09631	0.015283	1.06785	up	1.67058	0.032869	0.740352	up	1.9882	0.0179071	0.991462	up	NA	NA	NA	NA	NA	NA	NA	NA	NA	NA	NA	NA	--	--	--	--	--	--	--	--
ENSBTAP00000015663.6	serine/threonine kinase 38	STK38	52.6	19.1	40.1	51.8	0.363118	0.0102339	-1.46149	down	0.476309	0.0422588	-1.07003	down	0.368726	0.0220492	-1.43938	down	NA	NA	NA	NA	NA	NA	NA	NA	NA	NA	NA	NA	4	Molecular Function:protein kinase activity (GO:0004672),Molecular Function:protein serine/threonine kinase activity (GO:0004674),Molecular Function:ATP binding (GO:0005524),Biological Process:protein phosphorylation (GO:0006468)	serine/threonine kinase 38	2.7.11.1	--	Serine/threonine protein kinase	T	Signal transduction mechanisms ;
ENSBTAP00000015767.3	ADP ribosylation factor like GTPase 1	ARL1	205.8	72.2	208.6	210.1	0.350826	0.00807216	-1.51117	down	0.346117	0.00481916	-1.53067	down	0.343646	0.0147152	-1.54101	down	NA	NA	NA	NA	NA	NA	NA	NA	NA	NA	NA	NA	3	Molecular Function:GTP binding (GO:0005525),Cellular Component:intracellular (GO:0005622),Biological Process:small GTPase mediated signal transduction (GO:0007264)	ADP-ribosylation factor-like protein 1	--	--	GTPase SAR1 family domain	R	General function prediction only ;
ENSBTAP00000016044.6	branched chain keto acid dehydrogenase E1 subunit beta	BCKDHB	131	53.2	98.3	130.9	0.406107	0.0210864	-1.30007	down	NA	NA	NA	NA	0.406417	0.0370622	-1.29897	down	NA	NA	NA	NA	NA	NA	NA	NA	NA	NA	NA	NA	--	--	2-oxoisovalerate dehydrogenase E1 component beta subunit	1.2.4.4	ko00280 Valine, leucine and isoleucine degradation ko00640 Propanoate metabolism ko01100 Metabolic pathways	Pyruvate/2-oxoglutarate/acetoin dehydrogenase complex, dehydrogenase (E1) component	C	Energy production and conversion ;
ENSBTAP00000016130.5	CCHC-type zinc finger nucleic acid binding protein	CNBP	1193	2390.6	1517.8	1290.8	2.00386	0.0203109	1.00278	up	1.57504	0.0480001	0.655391	up	1.85203	0.0275507	0.889107	up	NA	NA	NA	NA	NA	NA	NA	NA	NA	NA	NA	NA	2	Molecular Function:nucleic acid binding (GO:0003676),Molecular Function:zinc ion binding (GO:0008270)	cellular nucleic acid-binding protein	--	--	--	--	--
ENSBTAP00000016839.5	keratin 79	KRT79	110.6	223.5	155	186.6	2.0208	0.0192783	1.01492	up	NA	NA	NA	NA	NA	NA	NA	NA	NA	NA	NA	NA	NA	NA	NA	NA	1.68716	0.000209304	0.754598	up	3	Molecular Function:structural molecule activity (GO:0005198),Cellular Component:intermediate filament (GO:0005882),Cellular Component:keratin filament (GO:0045095)	type II keratin, basic	--	--	--	--	--
ENSBTAP00000016858.6	insulin receptor	INSR	230.1	438.8	336.4	238.4	1.907	0.0273835	0.931303	up	NA	NA	NA	NA	1.8406	0.0285665	0.880179	up	NA	NA	NA	NA	NA	NA	NA	NA	NA	NA	NA	NA	8	Molecular Function:protein kinase activity (GO:0004672),Molecular Function:protein tyrosine kinase activity (GO:0004713),Molecular Function:transmembrane receptor protein tyrosine kinase activity (GO:0004714),Molecular Function:protein binding (GO:0005515),Molecular Function:ATP binding (GO:0005524),Biological Process:protein phosphorylation (GO:0006468),Biological Process:transmembrane receptor …	insulin receptor	2.7.10.1	ko04010 MAPK signaling pathway ko04014 Ras signaling pathway ko04015 Rap1 signaling pathway ko04022 cGMP-PKG signaling pathway ko04066 HIF-1 signaling pathway ko04068 FoxO signaling pathway ko04072 Phospholipase D signaling pathway ko04150 mTOR signaling pathway ko04151 PI3K-Akt signaling pathway ko04152 AMPK signaling pathway ko04211 Longevity regulating pathway ko04213 Longevity regulating path…	Ankyrin repeat	T	Signal transduction mechanisms ;
ENSBTAP00000016863.3	general transcription factor IIE subunit 2	GTF2E2	700.7	1262.7	847.8	689.9	1.80206	0.0378643	0.849643	up	NA	NA	NA	NA	1.83027	0.0295181	0.872053	up	NA	NA	NA	NA	NA	NA	NA	NA	NA	NA	NA	NA	1	Biological Process:transcription initiation from RNA polymerase II promoter (GO:0006367)	transcription initiation factor TFIIE subunit beta	--	ko03022 Basal transcription factors ko05169 Epstein-Barr virus infection ko05203 Viral carcinogenesis	--	--	--
ENSBTAP00000017178.3	protein phosphatase 4 catalytic subunit	PPP4C	139.2	39.1	98.8	132.6	0.280891	0.00147156	-1.83192	down	0.395749	0.0130023	-1.33734	down	0.294872	0.00561954	-1.76184	down	NA	NA	NA	NA	NA	NA	NA	NA	NA	NA	NA	NA	1	Molecular Function:hydrolase activity (GO:0016787)	serine/threonine-protein phosphatase 4 catalytic subunit	3.1.3.16	ko04922 Glucagon signaling pathway	Diadenosine tetraphosphatase ApaH/serine/threonine protein phosphatase, PP2A family	T	Signal transduction mechanisms ;
ENSBTAP00000017211.5	SERPINE1 mRNA binding protein 1	SERBP1	1607.7	3755.5	2309.2	1510	2.33595	0.00735653	1.22401	up	1.62632	0.0391941	0.701612	up	2.48709	0.00379189	1.31446	up	NA	NA	NA	NA	1.52927	0.00434205	0.612845	up	NA	NA	NA	NA	1	Molecular Function:mRNA 3'-UTR binding (GO:0003730)	--	--	--	--	--	--
ENSBTAP00000017261.3	hexosaminidase subunit alpha	HEXA	96.6	45.3	104.8	133.4	0.468944	0.0480294	-1.09251	down	0.432252	0.0234313	-1.21006	down	0.33958	0.0137106	-1.55818	down	NA	NA	NA	NA	NA	NA	NA	NA	NA	NA	NA	NA	2	Molecular Function:beta-N-acetylhexosaminidase activity (GO:0004563),Biological Process:carbohydrate metabolic process (GO:0005975)	hexosaminidase	3.2.1.52	ko00511 Other glycan degradation ko00520 Amino sugar and nucleotide sugar metabolism ko00531 Glycosaminoglycan degradation ko00603 Glycosphingolipid biosynthesis - globo and isoglobo series ko00604 Glycosphingolipid biosynthesis - ganglio series ko01100 Metabolic pathways ko04142 Lysosome	N-acetyl-beta-hexosaminidase	G	Carbohydrate transport and metabolism ;
ENSBTAP00000017279.3	sphingomyelin phosphodiesterase acid like 3B	SMPDL3B	226	491.7	274.6	280.8	2.17566	0.0119836	1.12146	up	1.7906	0.0203224	0.840447	up	1.75107	0.0379407	0.808235	up	NA	NA	NA	NA	NA	NA	NA	NA	NA	NA	NA	NA	1	Molecular Function:hydrolase activity (GO:0016787)	sphingomyelin phosphodiesterase acid-like 3	3.1.4.-	--	3',5'-cyclic AMP phosphodiesterase CpdA	T	Signal transduction mechanisms ;
ENSBTAP00000017649.4	SMAD family member 2	SMAD2	38.2	14	21.9	18.6	0.366492	0.0108944	-1.44815	down	NA	NA	NA	NA	NA	NA	NA	NA	0.573298	0.00486142	-0.802642	down	NA	NA	NA	NA	0.486911	5.15e-08	-1.03827	down	3	Cellular Component:intracellular (GO:0005622),Cellular Component:transcription factor complex (GO:0005667),Biological Process:transforming growth factor beta receptor signaling pathway (GO:0007179)	mothers against decapentaplegic homolog 2/3	--	ko04068 FoxO signaling pathway ko04110 Cell cycle ko04144 Endocytosis ko04218 Cellular senescence ko04350 TGF-beta signaling pathway ko04371 Apelin signaling pathway ko04390 Hippo signaling pathway ko04520 Adherens junction ko04550 Signaling pathways regulating pluripotency of stem cells ko04659 Th17 cell differentiation ko04926 Relaxin signaling pathway ko04933 AGE-RAGE signaling pathway in diab…	--	--	--
ENSBTAP00000017837.5	RNA binding motif protein 12B	RBM12B	144.3	290.4	194.2	151.2	2.01247	0.0197788	1.00897	up	NA	NA	NA	NA	1.92063	0.0221707	0.941583	up	NA	NA	NA	NA	NA	NA	NA	NA	NA	NA	NA	NA	1	Molecular Function:nucleic acid binding (GO:0003676)	--	--	--	--	--	--
ENSBTAP00000018052.5	store-operated calcium entry associated regulatory factor	SARAF	499.3	921.8	634.5	696.5	1.84618	0.0330406	0.884547	up	NA	NA	NA	NA	NA	NA	NA	NA	NA	NA	NA	NA	NA	NA	NA	NA	NA	NA	NA	NA	2	Cellular Component:integral component of endoplasmic reticulum membrane (GO:0030176),Biological Process:regulation of store-operated calcium entry (GO:2001256)	--	--	--	--	--	--
ENSBTAP00000018100.5	cysteine and histidine rich domain containing 1	CHORDC1	487.3	845.9	665.7	532.7	1.73589	0.0464395	0.795677	up	NA	NA	NA	NA	NA	NA	NA	NA	NA	NA	NA	NA	NA	NA	NA	NA	NA	NA	NA	NA	--	--	cysteine and histidine-rich domain-containing protein 1	--	--	--	--	--
ENSBTAP00000018267.4	synaptopodin	SYNPO	24	10.8	12.4	25	0.45	0.0383956	-1.152	down	NA	NA	NA	NA	NA	NA	NA	NA	0.516667	0.00119329	-0.952694	down	0.496	1.93e-05	-1.01159	down	NA	NA	NA	NA	2	Molecular Function:actin binding (GO:0003779),Biological Process:positive regulation of actin filament bundle assembly (GO:0032233)	synaptopodin	--	ko04530 Tight junction	--	--	--
ENSBTAP00000018278.6	integrin subunit beta 5	ITGB5	431.8	790	557.9	561.5	1.82955	0.0347823	0.871489	up	NA	NA	NA	NA	NA	NA	NA	NA	NA	NA	NA	NA	NA	NA	NA	NA	NA	NA	NA	NA	3	Molecular Function:receptor activity (GO:0004872),Biological Process:integrin-mediated signaling pathway (GO:0007229),Cellular Component:integrin complex (GO:0008305)	integrin beta 5	--	ko04145 Phagosome ko04151 PI3K-Akt signaling pathway ko04510 Focal adhesion ko04512 ECM-receptor interaction ko04810 Regulation of actin cytoskeleton ko05165 Human papillomavirus infection ko05205 Proteoglycans in cancer ko05410 Hypertrophic cardiomyopathy (HCM) ko05412 Arrhythmogenic right ventricular cardiomyopathy (ARVC) ko05414 Dilated cardiomyopathy (DCM)	Secreted protein containing bacterial Ig-like domain and vWFA domain	R	General function prediction only ;
ENSBTAP00000018366.4	RIO kinase 1	RIOK1	40.3	18.7	41.8	52.4	0.46402	0.0453958	-1.10774	down	0.447368	0.0290741	-1.16046	down	0.35687	0.0183322	-1.48653	down	NA	NA	NA	NA	NA	NA	NA	NA	NA	NA	NA	NA	2	Molecular Function:protein serine/threonine kinase activity (GO:0004674),Molecular Function:ATP binding (GO:0005524)	RIO kinase 1	2.7.11.1	ko03008 Ribosome biogenesis in eukaryotes	Serine/threonine-protein kinase RIO1	T	Signal transduction mechanisms ;
ENSBTAP00000018422.4	cilia and flagella associated protein 20	CFAP20	187.3	439.5	241.7	217.9	2.3465	0.00712511	1.23051	up	1.81837	0.0181733	0.862646	up	2.01698	0.0163524	1.0122	up	NA	NA	NA	NA	NA	NA	NA	NA	NA	NA	NA	NA	--	--	--	--	--	--	--	--
ENSBTAP00000018701.6	inter-alpha-trypsin inhibitor heavy chain 2	ITIH2	1292.1	2216.2	1502.1	1781.2	1.71519	0.0494984	0.77837	up	NA	NA	NA	NA	NA	NA	NA	NA	NA	NA	NA	NA	NA	NA	NA	NA	NA	NA	NA	NA	2	Molecular Function:serine-type endopeptidase inhibitor activity (GO:0004867),Biological Process:hyaluronan metabolic process (GO:0030212)	inter-alpha-trypsin inhibitor heavy chain H2	--	--	Secreted protein containing bacterial Ig-like domain and vWFA domain	R	General function prediction only ;
ENSBTAP00000019050.5	ANTXR cell adhesion molecule 2	ANTXR2	75.3	129.9	89.5	75	1.7251	0.0480102	0.78668	up	NA	NA	NA	NA	1.732	0.0403037	0.792439	up	NA	NA	NA	NA	NA	NA	NA	NA	NA	NA	NA	NA	2	Molecular Function:receptor activity (GO:0004872),Cellular Component:integral component of membrane (GO:0016021)	anthrax toxin receptor	--	ko04621 NOD-like receptor signaling pathway	Secreted protein containing bacterial Ig-like domain and vWFA domain	R	General function prediction only ;
ENSBTAP00000019507.4	nuclear factor of activated T cells 2 interacting protein	NFATC2IP	30.7	13.6	29.3	31.3	0.442997	0.0351721	-1.17463	down	0.464164	0.0363341	-1.10729	down	NA	NA	NA	NA	NA	NA	NA	NA	NA	NA	NA	NA	NA	NA	NA	NA	1	Molecular Function:protein binding (GO:0005515)	--	--	--	--	--	--
ENSBTAP00000019513.4	microtubule associated protein 1S	MAP1S	103.9	46.4	95.2	107.3	0.446583	0.0368004	-1.163	down	0.487395	0.0481729	-1.03684	down	NA	NA	NA	NA	NA	NA	NA	NA	NA	NA	NA	NA	NA	NA	NA	NA	5	Biological Process:microtubule cytoskeleton organization (GO:0000226),Cellular Component:microtubule (GO:0005874),Biological Process:apoptotic process (GO:0006915),Molecular Function:microtubule binding (GO:0008017),Molecular Function:actin filament binding (GO:0051015)	microtubule-associated protein 1	--	--	--	--	--
ENSBTAP00000019702.3	enolase-phosphatase 1	ENOPH1	44	14.4	34.5	46.7	0.327273	0.00489468	-1.61143	down	0.417391	0.0186643	-1.26053	down	0.308351	0.00753316	-1.69735	down	NA	NA	NA	NA	NA	NA	NA	NA	NA	NA	NA	NA	--	--	enolase-phosphatase E1	3.1.3.77	ko00270 Cysteine and methionine metabolism ko01100 Metabolic pathways	Enolase-phosphatase E1 involved in merthionine salvage	E	Amino acid transport and metabolism ;
ENSBTAP00000019811.6	PHD finger protein 23	PHF23	179.6	335.7	174.6	172.1	1.86915	0.030778	0.902385	up	1.92268	0.0119294	0.943119	up	1.95061	0.0201652	0.963925	up	NA	NA	NA	NA	NA	NA	NA	NA	NA	NA	NA	NA	2	Molecular Function:protein binding (GO:0005515),Molecular Function:zinc ion binding (GO:0008270)	--	--	--	--	--	--
ENSBTAP00000020114.3	GADD45G interacting protein 1	GADD45GIP1	94.7	42.7	99.7	105.2	0.450898	0.0388218	-1.14913	down	0.428285	0.022085	-1.22336	down	0.405894	0.0368191	-1.30083	down	NA	NA	NA	NA	NA	NA	NA	NA	NA	NA	NA	NA	2	Cellular Component:nucleus (GO:0005634),Biological Process:cell cycle (GO:0007049)	--	--	--	--	--	--
ENSBTAP00000020150.3	S100 calcium binding protein A10	S100A10	157.2	66	187.7	196.5	0.419847	0.0257792	-1.25206	down	0.351625	0.00545069	-1.50789	down	0.335878	0.0128381	-1.57399	down	NA	NA	NA	NA	NA	NA	NA	NA	NA	NA	NA	NA	--	--	calpactin-1 light chain	--	--	--	--	--
ENSBTAP00000020218.6	PHD finger protein 6	PHF6	221.3	652.2	310.4	248.5	2.94713	0.00120869	1.55931	up	2.10116	0.00579885	1.07119	up	2.62455	0.00249816	1.39207	up	NA	NA	NA	NA	NA	NA	NA	NA	NA	NA	NA	NA	2	Molecular Function:protein binding (GO:0005515),Molecular Function:zinc ion binding (GO:0008270)	--	--	--	--	--	--
ENSBTAP00000020230.5	NCK adaptor protein 2	NCK2	158.3	329	184.9	173.5	2.07833	0.0161509	1.05543	up	1.77934	0.0212641	0.831342	up	1.89625	0.0239495	0.923152	up	NA	NA	NA	NA	NA	NA	NA	NA	NA	NA	NA	NA	1	Molecular Function:protein binding (GO:0005515)	NCK adaptor protein 2	--	ko04012 ErbB signaling pathway ko04360 Axon guidance ko04660 T cell receptor signaling pathway	--	--	--
ENSBTAP00000020259.5	treacle ribosome biogenesis factor 1	TCOF1	4270.9	7937.2	5796.5	4673.6	1.85844	0.0318137	0.89409	up	NA	NA	NA	NA	1.69831	0.0448422	0.764096	up	NA	NA	NA	NA	NA	NA	NA	NA	NA	NA	NA	NA	1	Molecular Function:protein binding (GO:0005515)	Treacher Collins syndrome protein	--	ko03008 Ribosome biogenesis in eukaryotes	--	--	--
ENSBTAP00000020289.5	cytochrome c oxidase assembly factor COX19	COX19	76.4	30.1	71.5	84.9	0.393979	0.0174607	-1.34381	down	0.420979	0.0197469	-1.24818	down	0.354535	0.0176536	-1.496	down	NA	NA	NA	NA	NA	NA	NA	NA	NA	NA	NA	NA	--	--	cytochrome c oxidase assembly protein subunit 19	--	--	--	--	--
ENSBTAP00000020300.5	cleavage and polyadenylation specific factor 7	CPSF7	698.3	1370	902.7	570.4	1.96191	0.023115	0.972257	up	NA	NA	NA	NA	2.40182	0.0049245	1.26413	up	NA	NA	NA	NA	1.58257	0.00238932	0.662273	up	NA	NA	NA	NA	1	Molecular Function:nucleic acid binding (GO:0003676)	cleavage and polyadenylation specificity factor subunit 6/7	--	ko03015 mRNA surveillance pathway	--	--	--
ENSBTAP00000020676.5	opioid growth factor receptor	OGFR	183.1	80.6	215.4	182.6	0.440197	0.0339337	-1.18378	down	0.374188	0.00871162	-1.41817	down	NA	NA	NA	NA	NA	NA	NA	NA	NA	NA	NA	NA	NA	NA	NA	NA	2	Molecular Function:receptor activity (GO:0004872),Cellular Component:membrane (GO:0016020)	--	--	--	Ubiquitin C-terminal hydrolase	O	Posttranslational modification, protein turnover, chaperones ;
ENSBTAP00000020694.5	YTH domain containing 1	YTHDC1	559.1	986.4	679.1	564.5	1.76426	0.0425486	0.819066	up	NA	NA	NA	NA	1.74739	0.0383859	0.805199	up	NA	NA	NA	NA	NA	NA	NA	NA	NA	NA	NA	NA	1	Molecular Function:RNA binding (GO:0003723)	YTH domain-containing protein 1	--	--	--	--	--
ENSBTAP00000020715.5	minichromosome maintenance complex component 5	MCM5	37.2	17	33.8	38.9	0.456989	0.0417936	-1.12977	down	NA	NA	NA	NA	NA	NA	NA	NA	NA	NA	NA	NA	NA	NA	NA	NA	NA	NA	NA	NA	9	Molecular Function:DNA binding (GO:0003677),Molecular Function:DNA helicase activity (GO:0003678),Molecular Function:chromatin binding (GO:0003682),Molecular Function:DNA replication origin binding (GO:0003688),Molecular Function:ATP binding (GO:0005524),Cellular Component:nucleus (GO:0005634),Biological Process:DNA replication (GO:0006260),Biological Process:DNA replication initiation (GO:000627…	DNA replication licensing factor MCM5	3.6.4.12	ko03030 DNA replication ko04110 Cell cycle	DNA replicative helicase MCM subunit Mcm2, Cdc46/Mcm family	L	Replication, recombination and repair ;
ENSBTAP00000020940.3	YTH N6-methyladenosine RNA binding protein 2	YTHDF2	618.4	1270.8	659.9	552.5	2.05498	0.017353	1.03912	up	1.92575	0.0117825	0.945418	up	2.30009	0.00674248	1.20169	up	NA	NA	NA	NA	NA	NA	NA	NA	NA	NA	NA	NA	1	Molecular Function:RNA binding (GO:0003723)	YTH domain-containing family protein	--	--	--	--	--
ENSBTAP00000020995.5	zinc finger protein 609	ZNF609	61.2	121.1	70.8	77.6	1.97876	0.0219445	0.984595	up	1.71045	0.0280313	0.774378	up	NA	NA	NA	NA	NA	NA	NA	NA	NA	NA	NA	NA	NA	NA	NA	NA	1	Molecular Function:metal ion binding (GO:0046872)	--	--	--	--	--	--
ENSBTAP00000021062.3	tissue factor pathway inhibitor 2	TFPI2	199.1	600.9	211.9	203.4	3.01808	0.000986359	1.59363	up	2.83577	0.000314955	1.50374	up	2.95428	0.000938225	1.56281	up	NA	NA	NA	NA	NA	NA	NA	NA	NA	NA	NA	NA	1	Molecular Function:serine-type endopeptidase inhibitor activity (GO:0004867)	--	--	--	--	--	--
ENSBTAP00000021256.5	annexin A1	ANXA1	4922	2278.9	5292.4	5495.2	0.463003	0.0448632	-1.11091	down	0.430599	0.0228635	-1.21558	down	0.414707	0.0410453	-1.26983	down	NA	NA	NA	NA	NA	NA	NA	NA	NA	NA	NA	NA	3	Molecular Function:phospholipase inhibitor activity (GO:0004859),Molecular Function:calcium ion binding (GO:0005509),Molecular Function:calcium-dependent phospholipid binding (GO:0005544)	annexin A1	--	--	--	--	--
ENSBTAP00000021386.2	ADP ribosylation factor 4	ARF4	666.7	297.3	569.1	583.5	0.445928	0.0364992	-1.16512	down	NA	NA	NA	NA	NA	NA	NA	NA	NA	NA	NA	NA	NA	NA	NA	NA	NA	NA	NA	NA	3	Molecular Function:GTP binding (GO:0005525),Cellular Component:intracellular (GO:0005622),Biological Process:small GTPase mediated signal transduction (GO:0007264)	ADP-ribosylation factor 4	--	--	GTPase SAR1 family domain	R	General function prediction only ;
ENSBTAP00000021408.5	RAB8A, member RAS oncogene family	RAB8A	24.3	11	21.9	26.7	0.452675	0.0396746	-1.14345	down	NA	NA	NA	NA	0.411985	0.0397097	-1.27934	down	NA	NA	NA	NA	NA	NA	NA	NA	NA	NA	NA	NA	2	Molecular Function:GTP binding (GO:0005525),Biological Process:small GTPase mediated signal transduction (GO:0007264)	Ras-related protein Rab-8A	--	ko04144 Endocytosis ko04152 AMPK signaling pathway ko04530 Tight junction ko04972 Pancreatic secretion	GTPase SAR1 family domain	R	General function prediction only ;
ENSBTAP00000021435.5	OTU deubiquitinase 7B	OTUD7B	498	873	525.9	543.5	1.75301	0.0440514	0.809836	up	1.66001	0.0342828	0.731193	up	NA	NA	NA	NA	NA	NA	NA	NA	NA	NA	NA	NA	NA	NA	NA	NA	2	Molecular Function:DNA binding (GO:0003677),Molecular Function:zinc ion binding (GO:0008270)	OTU domain-containing protein 7	3.4.19.12	--	--	--	--
ENSBTAP00000021521.4	inhibitor of DNA binding 1, HLH protein	ID1	219.7	482.1	274.4	267	2.19436	0.011318	1.1338	up	1.75692	0.0232678	0.813052	up	1.80562	0.0319166	0.852493	up	NA	NA	NA	NA	NA	NA	NA	NA	NA	NA	NA	NA	3	Cellular Component:nucleus (GO:0005634),Cellular Component:cytoplasm (GO:0005737),Molecular Function:protein dimerization activity (GO:0046983)	DNA-binding protein inhibitor ID1	--	ko04015 Rap1 signaling pathway ko04350 TGF-beta signaling pathway ko04390 Hippo signaling pathway ko04550 Signaling pathways regulating pluripotency of stem cells	--	--	--
ENSBTAP00000021658.5	prolyl endopeptidase	PREP	188.1	79.5	131.3	160.8	0.422648	0.0268145	-1.24247	down	NA	NA	NA	NA	NA	NA	NA	NA	NA	NA	NA	NA	NA	NA	NA	NA	NA	NA	NA	NA	4	Molecular Function:serine-type endopeptidase activity (GO:0004252),Biological Process:proteolysis (GO:0006508),Molecular Function:serine-type peptidase activity (GO:0008236),Molecular Function:serine-type exopeptidase activity (GO:0070008)	prolyl oligopeptidase	3.4.21.26	ko04614 Renin-angiotensin system	Prolyl oligopeptidase PreP, S9A serine peptidase family	E	Amino acid transport and metabolism ;
ENSBTAP00000021833.5	leukotriene A4 hydrolase	LTA4H	19.3	8.7	14.4	25.3	0.450777	0.0387645	-1.14951	down	NA	NA	NA	NA	0.343874	0.0147729	-1.54005	down	NA	NA	NA	NA	0.56917	0.000535978	-0.813069	down	NA	NA	NA	NA	3	Biological Process:proteolysis (GO:0006508),Molecular Function:metallopeptidase activity (GO:0008237),Molecular Function:zinc ion binding (GO:0008270)	leukotriene-A4 hydrolase	3.3.2.6	ko00590 Arachidonic acid metabolism ko01100 Metabolic pathways	Aminopeptidase N	E	Amino acid transport and metabolism ;
ENSBTAP00000022298.3	LRR binding FLII interacting protein 2	LRRFIP2	295.6	603.2	405.2	360.1	2.0406	0.0181383	1.02899	up	NA	NA	NA	NA	1.67509	0.0482605	0.744239	up	NA	NA	NA	NA	NA	NA	NA	NA	NA	NA	NA	NA	--	--	--	--	--	--	--	--
ENSBTAP00000022580.3	phosphate cytidylyltransferase 1, choline, alpha	PCYT1A	106.7	49.7	88.2	93.2	0.465792	0.046333	-1.10224	down	NA	NA	NA	NA	NA	NA	NA	NA	NA	NA	NA	NA	NA	NA	NA	NA	NA	NA	NA	NA	2	Molecular Function:catalytic activity (GO:0003824),Biological Process:biosynthetic process (GO:0009058)	choline-phosphate cytidylyltransferase	2.7.7.15	ko00440 Phosphonate and phosphinate metabolism ko00564 Glycerophospholipid metabolism ko01100 Metabolic pathways ko05231 Choline metabolism in cancer	Glycerol-3-phosphate cytidylyltransferase, cytidylyltransferase family	M	Cell wall/membrane/envelope biogenesis ;
ENSBTAP00000022686.4	inhibitor of growth family member 4	ING4	103.1	206.6	122	118.7	2.00388	0.0203094	1.0028	up	1.69344	0.0300036	0.759959	up	1.74052	0.03923	0.79952	up	NA	NA	NA	NA	NA	NA	NA	NA	NA	NA	NA	NA	7	Molecular Function:protein binding (GO:0005515),Cellular Component:nucleus (GO:0005634),Molecular Function:zinc ion binding (GO:0008270),Biological Process:negative regulation of cell proliferation (GO:0008285),Biological Process:histone acetylation (GO:0016573),Molecular Function:methylated histone binding (GO:0035064),Biological Process:positive regulation of apoptotic process (GO:0043065)	inhibitor of growth protein 4	--	--	--	--	--
ENSBTAP00000022763.5	albumin	ALB	8617.5	16170.4	11558	16760.3	1.87646	0.0300912	0.908014	up	NA	NA	NA	NA	NA	NA	NA	NA	NA	NA	NA	NA	NA	NA	NA	NA	1.94491	2.53e-06	0.959707	up	2	Cellular Component:extracellular space (GO:0005615),Biological Process:transport (GO:0006810)	serum albumin	--	ko04918 Thyroid hormone synthesis	--	--	--
ENSBTAP00000022774.2	cathepsin S	CTSS	80.5	24.8	116.2	110.1	0.308075	0.00309426	-1.69865	down	0.213425	4.89e-05	-2.2282	down	0.22525	0.000777528	-2.1504	down	NA	NA	NA	NA	NA	NA	NA	NA	NA	NA	NA	NA	2	Biological Process:proteolysis (GO:0006508),Molecular Function:cysteine-type peptidase activity (GO:0008234)	cathepsin S	3.4.22.27	ko04142 Lysosome ko04145 Phagosome ko04210 Apoptosis ko04612 Antigen processing and presentation ko05152 Tuberculosis	Cysteine protease, C1A family	O	Posttranslational modification, protein turnover, chaperones ;
ENSBTAP00000023118.5	chromosome 3 C1orf50 homolog	C3H1orf50	20.9	9	23	21.9	0.430622	0.0299134	-1.21551	down	0.391304	0.0120138	-1.35364	down	0.410959	0.0392133	-1.28293	down	NA	NA	NA	NA	NA	NA	NA	NA	NA	NA	NA	NA	--	--	--	--	--	--	--	--
ENSBTAP00000023208.4	prdX-deacylase domain-containing protein 1	PRORSD1	170.4	71.6	185.9	133.7	0.420188	0.0259036	-1.25089	down	0.385153	0.0107372	-1.3765	down	NA	NA	NA	NA	NA	NA	NA	NA	NA	NA	NA	NA	NA	NA	NA	NA	1	Molecular Function:aminoacyl-tRNA editing activity (GO:0002161)	--	--	--	Uncharacterized protein	S	Function unknown ;
ENSBTAP00000023221.6	nucleobindin 2	NUCB2	135.1	246.9	169	164.6	1.82754	0.0349994	0.869899	up	NA	NA	NA	NA	NA	NA	NA	NA	NA	NA	NA	NA	NA	NA	NA	NA	NA	NA	NA	NA	1	Molecular Function:calcium ion binding (GO:0005509)	nucleobindin	--	--	--	--	--
ENSBTAP00000023744.4	peripherin	PRPH	284.9	129	223.7	256.1	0.45279	0.0397304	-1.14308	down	NA	NA	NA	NA	NA	NA	NA	NA	NA	NA	NA	NA	NA	NA	NA	NA	NA	NA	NA	NA	3	Molecular Function:structural molecule activity (GO:0005198),Cellular Component:intermediate filament (GO:0005882),Cellular Component:type III intermediate filament (GO:0045098)	peripherin	--	ko05014 Amyotrophic lateral sclerosis (ALS)	Chromosome segregation ATPase	D	Cell cycle control, cell division, chromosome partitioning ;
ENSBTAP00000024336.3	ring finger protein 181	RNF181	248	580.2	287.5	172.9	2.33952	0.00727742	1.22621	up	2.01809	0.00811194	1.01299	up	3.3557	0.000297287	1.74661	up	NA	NA	NA	NA	1.66281	0.000946702	0.733624	up	NA	NA	NA	NA	2	Molecular Function:protein binding (GO:0005515),Molecular Function:zinc ion binding (GO:0008270)				--	--	--
ENSBTAP00000024376.2	ribosomal protein lateral stalk subunit P1	RPLP1	17.4	3.6	30.3	19.3	0.206897	8.68e-05	-2.27302	down	0.118812	2.12e-08	-3.07325	down	0.186528	0.000156227	-2.42253	down	1.74138	0.000612182	0.80023	up	1.56995	0.00275625	0.650717	up	NA	NA	NA	NA	--	--	large subunit ribosomal protein LP1	--	ko03010 Ribosome	--	--	--
ENSBTAP00000024529.6	ubiquitin conjugating enzyme E2 J1	UBE2J1	211.1	364.5	315.5	180.6	1.72667	0.0477785	0.787992	up	NA	NA	NA	NA	2.01827	0.0162859	1.01312	up	NA	NA	NA	NA	1.74695	0.000348441	0.804842	up	NA	NA	NA	NA	--	--	ubiquitin-conjugating enzyme E2 J1	2.3.2.23	ko04120 Ubiquitin mediated proteolysis ko04141 Protein processing in endoplasmic reticulum ko05012 Parkinson's disease	--	--	--
ENSBTAP00000024788.2	ribosomal protein L29	RPL29	1939.1	3551.3	2421	1597.5	1.83142	0.0345824	0.87296	up	NA	NA	NA	NA	2.22304	0.00856773	1.15253	up	NA	NA	NA	NA	1.51549	0.00505399	0.599787	up	NA	NA	NA	NA	4	Molecular Function:structural constituent of ribosome (GO:0003735),Cellular Component:intracellular (GO:0005622),Cellular Component:ribosome (GO:0005840),Biological Process:translation (GO:0006412)	large subunit ribosomal protein L29e	--	ko03010 Ribosome	--	--	--
ENSBTAP00000025190.5	tripartite motif containing 47	TRIM47	81.8	33.9	91	98.7	0.414425	0.0238512	-1.27082	down	0.372527	0.00843159	-1.42458	down	0.343465	0.0146695	-1.54176	down	NA	NA	NA	NA	NA	NA	NA	NA	NA	NA	NA	NA	3	Molecular Function:protein binding (GO:0005515),Cellular Component:intracellular (GO:0005622),Molecular Function:zinc ion binding (GO:0008270)	tripartite motif-containing protein 47	--	--	--	--	--
ENSBTAP00000025957.5	USP6 N-terminal like	USP6NL	112.2	303.3	141.8	126.5	2.70321	0.00245677	1.43467	up	2.13893	0.00497892	1.09689	up	2.39763	0.00498847	1.26161	up	NA	NA	NA	NA	NA	NA	NA	NA	NA	NA	NA	NA	--	--	USP6 N-terminal-like protein	--	--	--	--	--
ENSBTAP00000025979.4	mediator complex subunit 4	MED4	79.6	228.2	116.2	101.3	2.86683	0.00152387	1.51946	up	1.96386	0.0101005	0.973689	up	2.25271	0.00781131	1.17166	up	NA	NA	NA	NA	NA	NA	NA	NA	NA	NA	NA	NA	3	Molecular Function:RNA polymerase II transcription cofactor activity (GO:0001104),Biological Process:regulation of transcription from RNA polymerase II promoter (GO:0006357),Cellular Component:mediator complex (GO:0016592)	mediator of RNA polymerase II transcription subunit 4	--	ko04919 Thyroid hormone signaling pathway	--	--	--
ENSBTAP00000026003.3	protein phosphatase, Mg2+/Mn2+ dependent 1G	PPM1G	411.5	886.3	547.5	419.1	2.15383	0.0128119	1.1069	up	1.61881	0.0403781	0.694936	up	2.11477	0.0120214	1.0805	up	NA	NA	NA	NA	NA	NA	NA	NA	NA	NA	NA	NA	3	Molecular Function:catalytic activity (GO:0003824),Molecular Function:protein serine/threonine phosphatase activity (GO:0004722),Biological Process:protein dephosphorylation (GO:0006470)	protein phosphatase 1G	3.1.3.16	--	Serine/threonine protein phosphatase PrpC	T	Signal transduction mechanisms ;
ENSBTAP00000026053.4	progesterone receptor membrane component 1	PGRMC1	209.4	91	224.3	242.5	0.434575	0.0315332	-1.20232	down	0.405707	0.0154274	-1.30149	down	0.375258	0.0242967	-1.41405	down	NA	NA	NA	NA	NA	NA	NA	NA	NA	NA	NA	NA	--	--	membrane-associated progesterone receptor component	--	--	--	--	--
ENSBTAP00000026124.3	G protein-coupled receptor class C group 5 member A	GPRC5A	255.5	503	372.6	249.1	1.96869	0.0226366	0.977235	up	NA	NA	NA	NA	2.01927	0.0162348	1.01383	up	NA	NA	NA	NA	NA	NA	NA	NA	NA	NA	NA	NA	3	Molecular Function:G-protein coupled receptor activity (GO:0004930),Biological Process:G-protein coupled receptor signaling pathway (GO:0007186),Cellular Component:integral component of membrane (GO:0016021)	G protein-coupled receptor family C group 5 member A	--	--	--	--	--
ENSBTAP00000026319.4	transmembrane protein 106B	TMEM106B	640	1148.5	845	791.5	1.79453	0.0387541	0.843607	up	NA	NA	NA	NA	NA	NA	NA	NA	NA	NA	NA	NA	NA	NA	NA	NA	NA	NA	NA	NA	--	--	--	--	--	--	--	--
ENSBTAP00000026353.5	cell division cycle associated 3	CDCA3	398.4	822.2	484.7	508.3	2.06376	0.0168911	1.04527	up	1.69631	0.0296622	0.762397	up	NA	NA	NA	NA	NA	NA	NA	NA	NA	NA	NA	NA	NA	NA	NA	NA	--	--	--	--	--	--	--	--
ENSBTAP00000026420.4	mitochondrial ribosomal protein L46	MRPL46	74.1	31.5	76.6	79	0.425101	0.0277442	-1.23412	down	0.411227	0.0169026	-1.28199	down	0.398734	0.0335937	-1.3265	down	NA	NA	NA	NA	NA	NA	NA	NA	NA	NA	NA	NA	--	--	large subunit ribosomal protein L46	--	--	--	--	--
ENSBTAP00000026487.6	dedicator of cytokinesis 7	DOCK7	301.7	595.8	292.8	315.8	1.97481	0.0222133	0.981713	up	2.03484	0.00758089	1.02491	up	1.88664	0.02469	0.915817	up	NA	NA	NA	NA	NA	NA	NA	NA	NA	NA	NA	NA	2	Molecular Function:guanyl-nucleotide exchange factor activity (GO:0005085),Biological Process:small GTPase mediated signal transduction (GO:0007264)	dedicator of cytokinesis protein 6/7/8	--	--	--	--	--
ENSBTAP00000026495.5	dihydroorotate dehydrogenase (quinone)	DHODH	89.8	40.4	67.5	110.9	0.449889	0.0383429	-1.15236	down	NA	NA	NA	NA	0.364292	0.0206052	-1.45683	down	NA	NA	NA	NA	0.608656	0.00212407	-0.7163	down	NA	NA	NA	NA	2	Cellular Component:cytoplasm (GO:0005737),Biological Process:oxidation-reduction process (GO:0055114)	dihydroorotate dehydrogenase	1.3.5.2	ko00240 Pyrimidine metabolism ko01100 Metabolic pathways	Dihydroorotate dehydrogenase	F	Nucleotide transport and metabolism ;
ENSBTAP00000026632.3	heat shock protein nuclear import factor hikeshi	HIKESHI	61.7	18.8	67.3	58.3	0.3047	0.00283953	-1.71454	down	0.279346	0.000767032	-1.83987	down	0.32247	0.0100035	-1.63276	down	NA	NA	NA	NA	NA	NA	NA	NA	NA	NA	NA	NA	--	--	--	--	--	--	--	--
ENSBTAP00000027067.5	G3BP stress granule assembly factor 1	G3BP1	662.3	312.4	535.9	581.1	0.47169	0.0495374	-1.08409	down	NA	NA	NA	NA	NA	NA	NA	NA	NA	NA	NA	NA	NA	NA	NA	NA	NA	NA	NA	NA	3	Molecular Function:nucleic acid binding (GO:0003676),Cellular Component:intracellular (GO:0005622),Biological Process:transport (GO:0006810)	--	--	--	RNA recognition motif (RRM) domain	J	Translation, ribosomal structure and biogenesis ;
ENSBTAP00000027106.2	zinc finger protein 830	ZNF830	111.5	212.6	234	158.6	1.90673	0.0274064	0.931098	up	NA	NA	NA	NA	NA	NA	NA	NA	2.09865	5.34e-06	1.06946	up	NA	NA	NA	NA	NA	NA	NA	NA	2	Molecular Function:nucleic acid binding (GO:0003676),Molecular Function:zinc ion binding (GO:0008270)	zinc finger protein 830	--	--	--	--	--
ENSBTAP00000027289.5	serine palmitoyltransferase long chain base subunit 2	SPTLC2	252.1	118	142.4	223.3	0.468068	0.0475543	-1.09521	down	NA	NA	NA	NA	NA	NA	NA	NA	0.564855	0.00402473	-0.824047	down	0.637707	0.00504296	-0.649034	down	NA	NA	NA	NA	2	Biological Process:biosynthetic process (GO:0009058),Molecular Function:pyridoxal phosphate binding (GO:0030170)	serine palmitoyltransferase	2.3.1.50	ko00600 Sphingolipid metabolism ko01100 Metabolic pathways ko04071 Sphingolipid signaling pathway	7-keto-8-aminopelargonate synthetase or related enzyme	H	Coenzyme transport and metabolism ;
ENSBTAP00000027666.5	synaptosome associated protein 29	SNAP29	436.3	807.4	521.5	472.1	1.85056	0.032597	0.887963	up	NA	NA	NA	NA	1.71023	0.0431806	0.774191	up	NA	NA	NA	NA	NA	NA	NA	NA	NA	NA	NA	NA	1	Molecular Function:protein binding (GO:0005515)	synaptosomal-associated protein 29	--	ko04130 SNARE interactions in vesicular transport ko04140 Autophagy - animal	--	--	--
ENSBTAP00000027728.4	FAU ubiquitin like and ribosomal protein S30 fusion	FAU	634.9	251.7	712.6	507.5	0.39644	0.0181586	-1.33482	down	0.353214	0.00564401	-1.50139	down	NA	NA	NA	NA	NA	NA	NA	NA	NA	NA	NA	NA	NA	NA	NA	NA	5	Molecular Function:structural constituent of ribosome (GO:0003735),Molecular Function:protein binding (GO:0005515),Cellular Component:intracellular (GO:0005622),Cellular Component:ribosome (GO:0005840),Biological Process:translation (GO:0006412)	small subunit ribosomal protein S30e	--	ko03010 Ribosome	Ubiquitin	O	Posttranslational modification, protein turnover, chaperones ;
ENSBTAP00000027744.6	YY1 transcription factor	YY1	572.1	1294.7	761.4	597.1	2.26307	0.00917845	1.17828	up	1.70042	0.0291786	0.765891	up	2.16831	0.0101646	1.11657	up	NA	NA	NA	NA	NA	NA	NA	NA	NA	NA	NA	NA	1	Molecular Function:metal ion binding (GO:0046872)	transcription factor YY	--	--	FOG: Zn-finger	R	General function prediction only ;
ENSBTAP00000027811.3	gamma-glutamyl carboxylase	GGCX	64.8	29.2	67.5	67.3	0.450617	0.0386884	-1.15003	down	0.432593	0.0235495	-1.20892	down	NA	NA	NA	NA	NA	NA	NA	NA	NA	NA	NA	NA	NA	NA	NA	NA	2	Molecular Function:gamma-glutamyl carboxylase activity (GO:0008488),Biological Process:peptidyl-glutamic acid carboxylation (GO:0017187)	vitamin K-dependent gamma-carboxylase	4.1.1.90	ko00130 Ubiquinone and other terpenoid-quinone biosynthesis	Antitoxin component YwqK of the YwqJK toxin-antitoxin module	V	Defense mechanisms ;
ENSBTAP00000028388.5	tumor protein p53 binding protein 1	TP53BP1	18.4	36.9	19.2	19	2.00543	0.0202124	1.00392	up	1.92188	0.0119683	0.942515	up	1.94211	0.0207149	0.957621	up	NA	NA	NA	NA	NA	NA	NA	NA	NA	NA	NA	NA	--	--	tumor suppressor p53-binding protein 1	--	ko04621 NOD-like receptor signaling pathway	--	--	--
ENSBTAP00000028661.1	ADP ribosylation factor like GTPase 6 interacting protein 5	ARL6IP5	111.8	22.5	127.3	151.5	0.201252	6.53e-05	-2.31292	down	0.176748	5.26e-06	-2.50024	down	0.148515	1.76e-05	-2.75132	down	NA	NA	NA	NA	NA	NA	NA	NA	NA	NA	NA	NA	--	--	PRA1 family protein 3	--	--	--	--	--
ENSBTAP00000028958.4	pyruvate dehydrogenase E1 beta subunit	PDHB	123	50.9	86.4	129.8	0.413821	0.0236425	-1.27292	down	NA	NA	NA	NA	0.392142	0.0307867	-1.35055	down	NA	NA	NA	NA	0.665639	0.010453	-0.587187	down	NA	NA	NA	NA	2	Molecular Function:pyruvate dehydrogenase (acetyl-transferring) activity (GO:0004739),Biological Process:acetyl-CoA biosynthetic process from pyruvate (GO:0006086)	pyruvate dehydrogenase E1 component beta subunit	1.2.4.1	ko00010 Glycolysis / Gluconeogenesis ko00020 Citrate cycle (TCA cycle) ko00620 Pyruvate metabolism ko01100 Metabolic pathways ko01200 Carbon metabolism ko04066 HIF-1 signaling pathway ko04922 Glucagon signaling pathway ko05230 Central carbon metabolism in cancer	Pyruvate/2-oxoglutarate/acetoin dehydrogenase complex, dehydrogenase (E1) component	C	Energy production and conversion ;
ENSBTAP00000028994.4	DnaJ heat shock protein family (Hsp40) member B4	DNAJB4	270.5	492.5	382.2	266.2	1.8207	0.0357458	0.864495	up	NA	NA	NA	NA	1.85011	0.0277186	0.887613	up	NA	NA	NA	NA	NA	NA	NA	NA	NA	NA	NA	NA	--	--	DnaJ homolog subfamily B member 4	--	--	DnaJ-class molecular chaperone with C-terminal Zn finger domain	O	Posttranslational modification, protein turnover, chaperones ;
ENSBTAP00000029056.6	erb-b2 receptor tyrosine kinase 2	ERBB2	103	193.7	105.1	116.9	1.88058	0.0297106	0.91118	up	1.84301	0.0164555	0.882061	up	NA	NA	NA	NA	NA	NA	NA	NA	NA	NA	NA	NA	NA	NA	NA	NA	7	Molecular Function:protein kinase activity (GO:0004672),Molecular Function:protein tyrosine kinase activity (GO:0004713),Molecular Function:transmembrane receptor protein tyrosine kinase activity (GO:0004714),Molecular Function:ATP binding (GO:0005524),Biological Process:protein phosphorylation (GO:0006468),Biological Process:transmembrane receptor protein tyrosine kinase signaling pathway (GO:00…	receptor tyrosine-protein kinase erbB-2	2.7.10.1	ko01521 EGFR tyrosine kinase inhibitor resistance ko01522 Endocrine resistance ko01524 Platinum drug resistance ko04012 ErbB signaling pathway ko04020 Calcium signaling pathway ko04066 HIF-1 signaling pathway ko04510 Focal adhesion ko04520 Adherens junction ko04530 Tight junction ko05200 Pathways in cancer ko05205 Proteoglycans in cancer ko05206 MicroRNAs in cancer ko05212 Pancreatic cancer ko052…	Serine/threonine protein kinase	T	Signal transduction mechanisms ;
ENSBTAP00000029129.5	dihydrouridine synthase 4 like	DUS4L	71.9	222.3	99.8	85.2	3.09179	0.00079976	1.62844	up	2.22745	0.00348529	1.1554	up	2.60915	0.00261699	1.38358	up	NA	NA	NA	NA	NA	NA	NA	NA	NA	NA	NA	NA	3	Cellular Component:endoplasmic reticulum (GO:0005783),Biological Process:intracellular protein transport (GO:0006886),Cellular Component:integral component of membrane (GO:0016021)	--	--	--	--	--	--
ENSBTAP00000029272.4	iron-sulfur cluster assembly 2	ISCA2	92.7	40.3	88.4	105.3	0.434736	0.0316003	-1.20179	down	0.455882	0.0326211	-1.13327	down	0.382716	0.027041	-1.38565	down	NA	NA	NA	NA	NA	NA	NA	NA	NA	NA	NA	NA	--	--	iron-sulfur cluster assembly 2	--	--	Fe-S cluster assembly iron-binding protein IscA	O	Posttranslational modification, protein turnover, chaperones ;
ENSBTAP00000029375.2	peptidylprolyl isomerase like 2	PPIL2	397.2	915.8	422.3	433.1	2.30564	0.0080645	1.20517	up	2.1686	0.0044174	1.11676	up	2.11452	0.0120307	1.08033	up	NA	NA	NA	NA	NA	NA	NA	NA	NA	NA	NA	NA	5	Biological Process:protein peptidyl-prolyl isomerization (GO:0000413),Molecular Function:peptidyl-prolyl cis-trans isomerase activity (GO:0003755),Molecular Function:ubiquitin-protein transferase activity (GO:0004842),Biological Process:protein folding (GO:0006457),Biological Process:protein ubiquitination (GO:0016567)	peptidyl-prolyl cis-trans isomerase-like 2	5.2.1.8	ko04120 Ubiquitin mediated proteolysis	Peptidyl-prolyl cis-trans isomerase (rotamase) - cyclophilin family	O	Posttranslational modification, protein turnover, chaperones ;
ENSBTAP00000029618.4	ataxin 2	ATXN2	155.4	312.8	135.3	131.6	2.01287	0.0197547	1.00925	up	2.3119	0.00248303	1.20908	up	2.3769	0.00531732	1.24908	up	NA	NA	NA	NA	NA	NA	NA	NA	NA	NA	NA	NA	--	--	--	--	--	--	--	--
ENSBTAP00000029889.4	nucleosome assembly protein 1 like 4	NAP1L4	188.6	499	261.6	189.2	2.64581	0.00290973	1.40371	up	1.90749	0.0126844	0.931677	up	2.63742	0.00240304	1.39913	up	NA	NA	NA	NA	NA	NA	NA	NA	NA	NA	NA	NA	2	Cellular Component:nucleus (GO:0005634),Biological Process:nucleosome assembly (GO:0006334)	nucleosome assembly protein 1-like 4	--	--	--	--	--
ENSBTAP00000030114.1	translocase of inner mitochondrial membrane 8A	TIMM8A	118	216.5	138.9	137.9	1.83475	0.0342287	0.87558	up	NA	NA	NA	NA	NA	NA	NA	NA	NA	NA	NA	NA	NA	NA	NA	NA	NA	NA	NA	NA	--	--	mitochondrial import inner membrane translocase subunit TIM8	--	--	--	--	--
ENSBTAP00000032039.4	DnaJ heat shock protein family (Hsp40) member C19	DNAJC19	207.4	94.4	204.6	235.6	0.455159	0.0408862	-1.13556	down	0.461388	0.0350604	-1.11595	down	0.400679	0.0344516	-1.31948	down	NA	NA	NA	NA	NA	NA	NA	NA	NA	NA	NA	NA	--	--	DnaJ homolog subfamily C member 19	--	--	Curved DNA-binding protein CbpA, contains a DnaJ-like domain	K	Transcription ;
ENSBTAP00000032188.4	translocase of outer mitochondrial membrane 40	TOMM40	64.9	28.6	43.4	63.8	0.440678	0.0341445	-1.1822	down	NA	NA	NA	NA	NA	NA	NA	NA	NA	NA	NA	NA	NA	NA	NA	NA	NA	NA	NA	NA	2	Cellular Component:mitochondrial outer membrane (GO:0005741),Biological Process:transmembrane transport (GO:0055085)	mitochondrial import receptor subunit TOM40	--	ko05014 Amyotrophic lateral sclerosis (ALS)	--	--	--
ENSBTAP00000032258.3	chromosome 23 C6orf47 homolog	C23H6orf47	222	457.6	294.1	202.9	2.06126	0.0170211	1.04353	up	NA	NA	NA	NA	2.2553	0.00774878	1.17332	up	NA	NA	NA	NA	NA	NA	NA	NA	NA	NA	NA	NA	--	--	--	--	--	--	--	--
ENSBTAP00000032642.2	protein phosphatase 2 phosphatase activator	PTPA	436.9	182.6	392.5	438.9	0.417945	0.0250911	-1.25862	down	0.465223	0.036828	-1.10401	down	0.41604	0.0417091	-1.26521	down	NA	NA	NA	NA	NA	NA	NA	NA	NA	NA	NA	NA	1	Molecular Function:phosphatase activator activity (GO:0019211)	serine/threonine-protein phosphatase 2A activator	--	ko04931 Insulin resistance	--	--	--
ENSBTAP00000033188.5	microtubule actin crosslinking factor 1	MACF1	160.5	507.2	267.1	195	3.16012	0.000659358	1.65998	up	1.89891	0.0131316	0.925175	up	2.60103	0.00268209	1.37908	up	1.66417	0.00159444	0.734807	up	NA	NA	NA	NA	NA	NA	NA	NA	7	Molecular Function:actin binding (GO:0003779),Molecular Function:calcium ion binding (GO:0005509),Molecular Function:protein binding (GO:0005515),Cellular Component:cytoskeleton (GO:0005856),Molecular Function:microtubule binding (GO:0008017),Biological Process:Wnt signaling pathway (GO:0016055),Molecular Function:ATPase activity (GO:0016887)	microtuble-actin crosslinking factor 1	--	--	--	--	--
ENSBTAP00000033452.4	ATP binding cassette subfamily D member 3	ABCD3	157	65.1	152.4	154.1	0.41465	0.0239289	-1.27004	down	0.427165	0.0217149	-1.22713	down	0.422453	0.0449938	-1.24314	down	NA	NA	NA	NA	NA	NA	NA	NA	NA	NA	NA	NA	8	Molecular Function:ATP binding (GO:0005524),Cellular Component:peroxisome (GO:0005777),Biological Process:transport (GO:0006810),Biological Process:peroxisomal long-chain fatty acid import (GO:0015910),Cellular Component:integral component of membrane (GO:0016021),Molecular Function:ATPase activity (GO:0016887),Molecular Function:protein homodimerization activity (GO:0042803),Biological Process:t…	ATP-binding cassette, subfamily D (ALD), member 3	--	ko02010 ABC transporters ko04146 Peroxisome	ABC-type uncharacterized transport system, permease and ATPase components	R	General function prediction only ;
ENSBTAP00000034182.4	SH2 domain containing adaptor protein B	SHB	116	199.3	126.2	119.7	1.7181	0.0490564	0.780817	up	1.57924	0.0472131	0.65923	up	1.665	0.0498261	0.735519	up	NA	NA	NA	NA	NA	NA	NA	NA	NA	NA	NA	NA	--	--	--	--	--	--	--	--
ENSBTAP00000034418.3	DSN1 component of MIS12 kinetochore complex	DSN1	270.6	472.2	323.5	247.4	1.74501	0.0451519	0.803236	up	NA	NA	NA	NA	1.90865	0.0230278	0.932553	up	NA	NA	NA	NA	NA	NA	NA	NA	NA	NA	NA	NA	3	Cellular Component:MIS12/MIND type complex (GO:0000444),Biological Process:chromosome segregation (GO:0007059),Biological Process:cell division (GO:0051301)	kinetochore-associated protein DSN1	--	--	--	--	--
ENSBTAP00000035211.4	collagen type IV alpha 1 chain	COL4A1	99.3	170.9	115.2	93.3	1.72105	0.0486135	0.783287	up	NA	NA	NA	NA	1.83173	0.0293818	0.873203	up	NA	NA	NA	NA	NA	NA	NA	NA	NA	NA	NA	NA	2	Molecular Function:extracellular matrix structural constituent (GO:0005201),Cellular Component:collagen trimer (GO:0005581)	collagen, type IV, alpha	--	ko04151 PI3K-Akt signaling pathway ko04510 Focal adhesion ko04512 ECM-receptor interaction ko04926 Relaxin signaling pathway ko04933 AGE-RAGE signaling pathway in diabetic complications ko04974 Protein digestion and absorption ko05146 Amoebiasis ko05165 Human papillomavirus infection ko05200 Pathways in cancer ko05222 Small cell lung cancer	Autotransporter adhesin	UW	Intracellular trafficking, secretion, and vesicular transport ; Extracellular structures ;
ENSBTAP00000037070.5	EPH receptor B4	EPHB4	284.6	646.7	344.9	350.1	2.27231	0.00892385	1.18416	up	1.87504	0.0144607	0.906918	up	1.84719	0.0279768	0.88533	up	NA	NA	NA	NA	NA	NA	NA	NA	NA	NA	NA	NA	5	Molecular Function:protein kinase activity (GO:0004672),Molecular Function:protein tyrosine kinase activity (GO:0004713),Molecular Function:protein binding (GO:0005515),Molecular Function:ATP binding (GO:0005524),Biological Process:protein phosphorylation (GO:0006468)	Eph receptor B4	2.7.10.1	ko04360 Axon guidance	Ankyrin repeat	T	Signal transduction mechanisms ;
ENSBTAP00000037546.5	phosphatase and actin regulator 2	PHACTR2	259.5	531.6	403.6	269.3	2.04855	0.0176995	1.03461	up	NA	NA	NA	NA	1.97401	0.018728	0.981127	up	1.5553	0.00578749	0.637192	up	NA	NA	NA	NA	NA	NA	NA	NA	--	--	--	--	--	--	--	--
ENSBTAP00000037777.4	dynamin 1 like	DNM1L	149.3	64.6	104.6	138.2	0.432686	0.0307522	-1.20861	down	NA	NA	NA	NA	NA	NA	NA	NA	NA	NA	NA	NA	NA	NA	NA	NA	NA	NA	NA	NA	4	Biological Process:mitochondrial fission (GO:0000266),Molecular Function:GTPase activity (GO:0003924),Molecular Function:GTP binding (GO:0005525),Biological Process:peroxisome fission (GO:0016559)	dynamin 1-like protein	3.6.5.5	ko04217 Necroptosis ko04621 NOD-like receptor signaling pathway ko04668 TNF signaling pathway	--	--	--
ENSBTAP00000037803.4	serine and arginine rich splicing factor 4	SRSF4	304.1	581.1	368.8	281.8	1.91088	0.0270568	0.934241	up	1.57565	0.0478853	0.655948	up	2.0621	0.0141855	1.04411	up	NA	NA	NA	NA	NA	NA	NA	NA	NA	NA	NA	NA	1	Molecular Function:nucleic acid binding (GO:0003676)	splicing factor, arginine/serine-rich 4/5/6	--	ko03040 Spliceosome ko05168 Herpes simplex infection	RNA recognition motif (RRM) domain	J	Translation, ribosomal structure and biogenesis ;
ENSBTAP00000038128.3	caspase 8	CASP8	317.3	146.1	227.7	303.3	0.460448	0.0435423	-1.11889	down	NA	NA	NA	NA	NA	NA	NA	NA	NA	NA	NA	NA	NA	NA	NA	NA	NA	NA	NA	NA	5	Molecular Function:cysteine-type endopeptidase activity (GO:0004197),Molecular Function:protein binding (GO:0005515),Biological Process:proteolysis (GO:0006508),Molecular Function:cysteine-type peptidase activity (GO:0008234),Biological Process:regulation of apoptotic process (GO:0042981)	caspase 8	3.4.22.61	ko01524 Platinum drug resistance ko04115 p53 signaling pathway ko04210 Apoptosis ko04215 Apoptosis - multiple species ko04217 Necroptosis ko04620 Toll-like receptor signaling pathway ko04621 NOD-like receptor signaling pathway ko04622 RIG-I-like receptor signaling pathway ko04657 IL-17 signaling pathway ko04668 TNF signaling pathway ko04932 Non-alcoholic fatty liver disease (NAFLD) ko05010 Alzhei…	--	--	--
ENSBTAP00000038184.3	tubulin alpha 1c	TUBA1C	4325.5	1668.7	2901	4123	0.385782	0.0152713	-1.37414	down	NA	NA	NA	NA	0.40473	0.0362821	-1.30497	down	NA	NA	NA	NA	NA	NA	NA	NA	NA	NA	NA	NA	5	Molecular Function:GTPase activity (GO:0003924),Molecular Function:structural constituent of cytoskeleton (GO:0005200),Molecular Function:GTP binding (GO:0005525),Cellular Component:microtubule (GO:0005874),Biological Process:microtubule-based process (GO:0007017)	tubulin alpha	--	ko04145 Phagosome ko04210 Apoptosis ko04530 Tight junction ko04540 Gap junction	--	--	--
ENSBTAP00000039003.5	cathepsin A	CTSA	66.5	21	87.5	64.8	0.315789	0.00374279	-1.66297	down	0.24	0.000172638	-2.05889	down	0.324074	0.0103167	-1.6256	down	NA	NA	NA	NA	NA	NA	NA	NA	NA	NA	NA	NA	2	Molecular Function:serine-type carboxypeptidase activity (GO:0004185),Biological Process:proteolysis (GO:0006508)	cathepsin A (carboxypeptidase C)	3.4.16.5	ko04142 Lysosome ko04614 Renin-angiotensin system	Carboxypeptidase C (cathepsin A)	E	Amino acid transport and metabolism ;
ENSBTAP00000039600.3	pyridoxal phosphate binding protein	PLPBP	36.9	11.9	52.4	31.1	0.322493	0.00438661	-1.63266	down	0.227099	9.64e-05	-2.13861	down	0.382637	0.0270108	-1.38595	down	NA	NA	NA	NA	1.68489	0.000730217	0.752652	up	NA	NA	NA	NA	--	--	PLP dependent protein	--	--	Uncharacterized pyridoxal phosphate-containing protein, affects Ilv metabolism, UPF0001 family	R	General function prediction only ;
ENSBTAP00000040189.4	small ubiquitin like modifier 2	SUMO2	1148.5	2166.1	1373.2	1042.1	1.88603	0.0292154	0.915349	up	1.57741	0.0475546	0.657558	up	2.07859	0.0134684	1.05561	up	NA	NA	NA	NA	NA	NA	NA	NA	NA	NA	NA	NA	3	Molecular Function:protein binding (GO:0005515),Cellular Component:nucleus (GO:0005634),Biological Process:protein sumoylation (GO:0016925)	small ubiquitin-related modifier	--	ko03013 RNA transport ko05418 Fluid shear stress and atherosclerosis	--	--	--
ENSBTAP00000040455.3	tubulin gamma 2	TUBG2	306	120.4	214.1	256.5	0.393464	0.0173171	-1.3457	down	NA	NA	NA	NA	NA	NA	NA	NA	NA	NA	NA	NA	NA	NA	NA	NA	NA	NA	NA	NA	6	Cellular Component:gamma-tubulin complex (GO:0000930),Molecular Function:GTPase activity (GO:0003924),Cellular Component:microtubule (GO:0005874),Biological Process:microtubule-based process (GO:0007017),Biological Process:microtubule nucleation (GO:0007020),Biological Process:cytoplasmic microtubule organization (GO:0031122)	tubulin gamma	--	ko05165 Human papillomavirus infection	Cell division GTPase FtsZ	D	Cell cycle control, cell division, chromosome partitioning ;
ENSBTAP00000040759.3	purine rich element binding protein A	PURA	396.3	687.1	482.8	420.9	1.73379	0.0467417	0.793927	up	NA	NA	NA	NA	NA	NA	NA	NA	NA	NA	NA	NA	NA	NA	NA	NA	NA	NA	NA	NA	3	Molecular Function:RNA binding (GO:0003723),Biological Process:cell differentiation (GO:0030154),Biological Process:regulation of cell proliferation (GO:0042127)	transcriptional activator protein Pur-alpha	--	--	--	--	--
ENSBTAP00000040788.4	solute carrier family 35 member A4	SLC35A4	55.3	18.3	58.5	72.4	0.330922	0.00531166	-1.59544	down	0.312821	0.00210433	-1.67659	down	0.252762	0.00189543	-1.98415	down	NA	NA	NA	NA	NA	NA	NA	NA	NA	NA	NA	NA	--	--	--	--	--	--	--	--
ENSBTAP00000040894.2	thiosulfate sulfurtransferase	TST	59.4	25.6	61.7	68.4	0.430976	0.0300564	-1.21432	down	0.414911	0.0179406	-1.26913	down	0.374269	0.0239472	-1.41785	down	NA	NA	NA	NA	NA	NA	NA	NA	NA	NA	NA	NA	--	--	--	--	ko00270 Cysteine and methionine metabolism ko00920 Sulfur metabolism ko01100 Metabolic pathways ko04122 Sulfur relay system	3-mercaptopyruvate sulfurtransferase SseA, contains two rhodanese domains	P	Inorganic ion transport and metabolism ;
ENSBTAP00000040945.1	phosducin like	PDCL	252.5	559.1	308.6	234.5	2.21426	0.0106506	1.14682	up	1.81173	0.0186658	0.857368	up	2.38422	0.00519869	1.25352	up	NA	NA	NA	NA	NA	NA	NA	NA	NA	NA	NA	NA	--	--	--	--	--	--	--	--
ENSBTAP00000042222.3	golgi membrane protein 1	GOLM1	651.3	1181.9	805.8	751.5	1.81468	0.0364169	0.859714	up	NA	NA	NA	NA	NA	NA	NA	NA	NA	NA	NA	NA	NA	NA	NA	NA	NA	NA	NA	NA	--	--	--	--	--	--	--	--
ENSBTAP00000042353.3	ubiquitin like with PHD and ring finger domains 1	UHRF1	55.8	25.4	51.2	42.2	0.455197	0.040905	-1.13544	down	NA	NA	NA	NA	NA	NA	NA	NA	NA	NA	NA	NA	NA	NA	NA	NA	NA	NA	NA	NA	3	Molecular Function:protein binding (GO:0005515),Molecular Function:zinc ion binding (GO:0008270),Molecular Function:histone binding (GO:0042393)	E3 ubiquitin-protein ligase UHRF1	2.3.2.27	--	Predicted restriction endonuclease	V	Defense mechanisms ;
ENSBTAP00000042524.3	serine dehydratase	SDS	65.9	27.7	56	65.5	0.420334	0.0259571	-1.25039	down	NA	NA	NA	NA	0.422901	0.0452288	-1.24161	down	NA	NA	NA	NA	NA	NA	NA	NA	NA	NA	NA	NA	--	--	--	--	ko00260 Glycine, serine and threonine metabolism ko00270 Cysteine and methionine metabolism ko00290 Valine, leucine and isoleucine biosynthesis ko01100 Metabolic pathways ko01200 Carbon metabolism ko01230 Biosynthesis of amino acids	Threonine dehydratase	E	Amino acid transport and metabolism ;
ENSBTAP00000043333.2	glutaryl-CoA dehydrogenase	GCDH	91.2	41.8	93.8	111.5	0.458333	0.0424679	-1.12553	down	0.445629	0.0283826	-1.16608	down	0.374888	0.0241655	-1.41547	down	NA	NA	NA	NA	NA	NA	NA	NA	NA	NA	NA	NA	4	Molecular Function:acyl-CoA dehydrogenase activity (GO:0003995),Biological Process:metabolic process (GO:0008152),Molecular Function:flavin adenine dinucleotide binding (GO:0050660),Biological Process:oxidation-reduction process (GO:0055114)	glutaryl-CoA dehydrogenase	1.3.8.6	ko00071 Fatty acid degradation ko00310 Lysine degradation ko00380 Tryptophan metabolism ko01100 Metabolic pathways	Acyl-CoA dehydrogenase related to the alkylation response protein AidB	I	Lipid transport and metabolism ;
ENSBTAP00000043848.2	syntaxin 5	STX5	150.4	68.8	154.9	199.8	0.457447	0.0420224	-1.12832	down	0.444158	0.0278063	-1.17086	down	0.344344	0.0148928	-1.53808	down	NA	NA	NA	NA	NA	NA	NA	NA	NA	NA	NA	NA	1	Molecular Function:protein binding (GO:0005515)	syntaxin 5	--	ko04130 SNARE interactions in vesicular transport	--	--	--
ENSBTAP00000044120.3	fumarylacetoacetate hydrolase domain containing 1	FAHD1	60.4	27.4	70.8	57.2	0.453642	0.0401437	-1.14037	down	0.387006	0.0111107	-1.36957	down	NA	NA	NA	NA	NA	NA	NA	NA	NA	NA	NA	NA	NA	NA	NA	NA	2	Molecular Function:catalytic activity (GO:0003824),Biological Process:metabolic process (GO:0008152)	acylpyruvate hydrolase	3.7.1.5	ko00350 Tyrosine metabolism ko01100 Metabolic pathways	2-keto-4-pentenoate hydratase/2-oxohepta-3-ene-1,7-dioic acid hydratase (catechol pathway)	Q	Secondary metabolites biosynthesis, transport and catabolism ;
ENSBTAP00000044825.1	MAK16 homolog	MAK16	81.6	29.8	76.3	69.7	0.365196	0.0106372	-1.45326	down	0.390564	0.0118545	-1.35637	down	0.427547	0.0477104	-1.22585	down	NA	NA	NA	NA	NA	NA	NA	NA	NA	NA	NA	NA	--	--	protein MAK16	--	--	--	--	--
ENSBTAP00000045318.1	ankyrin repeat domain 49	ANKRD49	118.9	56	97.7	125.8	0.470984	0.0491472	-1.08625	down	NA	NA	NA	NA	NA	NA	NA	NA	NA	NA	NA	NA	NA	NA	NA	NA	NA	NA	NA	NA	1	Molecular Function:protein binding (GO:0005515)	ankyrin repeat domain-containing protein 49	--	--	Ankyrin repeat	T	Signal transduction mechanisms ;
ENSBTAP00000046113.3	-	-	1848	3681.9	2600.2	1820.9	1.99237	0.0210427	0.994486	up	NA	NA	NA	NA	2.02202	0.0160945	1.0158	up	NA	NA	NA	NA	NA	NA	NA	NA	NA	NA	NA	NA	2	Cellular Component:nucleosome (GO:0000786),Molecular Function:DNA binding (GO:0003677)	histone H2B	--	ko05034 Alcoholism ko05203 Viral carcinogenesis ko05322 Systemic lupus erythematosus	--	--	--
ENSBTAP00000046646.3	thioredoxin related transmembrane protein 4	TMX4	538.1	1132.3	651.6	572.8	2.10426	0.0149148	1.07331	up	1.73772	0.0251311	0.797198	up	1.97678	0.0185646	0.983153	up	NA	NA	NA	NA	NA	NA	NA	NA	NA	NA	NA	NA	1	Biological Process:cell redox homeostasis (GO:0045454)	--	--	--	--	--	--
ENSBTAP00000047554.1	-	-	1526.7	2853	1922.4	1367.1	1.86874	0.0308177	0.902063	up	NA	NA	NA	NA	2.0869	0.0131212	1.06136	up	NA	NA	NA	NA	NA	NA	NA	NA	NA	NA	NA	NA	1	Molecular Function:nucleic acid binding (GO:0003676)	nucleophosmin 1	--	--	--	--	--
ENSBTAP00000048441.2	purinergic receptor P2Y2	P2RY2	84	197.3	112.1	116	2.34881	0.00707555	1.23193	up	1.76004	0.022979	0.815605	up	1.70086	0.0444807	0.766266	up	NA	NA	NA	NA	NA	NA	NA	NA	NA	NA	NA	NA	7	Molecular Function:G-protein coupled receptor activity (GO:0004930),Biological Process:G-protein coupled receptor signaling pathway (GO:0007186),Biological Process:phospholipase C-activating G-protein coupled receptor signaling pathway (GO:0007200),Cellular Component:integral component of membrane (GO:0016021),Biological Process:regulation of vasodilation (GO:0042312),Molecular Function:G-protein…	purinergic receptor P2Y, G protein-coupled, 2	--	ko04080 Neuroactive ligand-receptor interaction ko04750 Inflammatory mediator regulation of TRP channels	--	--	--
ENSBTAP00000048703.2	protein phosphatase 1 regulatory inhibitor subunit 14C	PPP1R14C	57.5	114.9	54.6	54.9	1.99826	0.0206641	0.998745	up	2.1044	0.00572357	1.07341	up	2.0929	0.0128762	1.0655	up	NA	NA	NA	NA	NA	NA	NA	NA	NA	NA	NA	NA	2	Cellular Component:cytoplasm (GO:0005737),Biological Process:regulation of phosphorylation (GO:0042325)	protein phosphatase 1 regulatory subunit 14C	--	--	--	--	--
ENSBTAP00000049247.2	SCAN domain containing 1-like	-	99.5	222.3	120.4	109	2.23417	0.0100229	1.15974	up	1.84635	0.0162354	0.884673	up	2.03945	0.0152343	1.02818	up	NA	NA	NA	NA	NA	NA	NA	NA	NA	NA	NA	NA	--	--	--	--	--	--	--	--
ENSBTAP00000049695.3	tumor necrosis factor receptor superfamily member 26	-	64.4	145.2	98.8	84.1	2.25466	0.00941638	1.17291	up	NA	NA	NA	NA	1.72652	0.0410099	0.787864	up	1.53416	0.00736235	0.61745	up	NA	NA	NA	NA	NA	NA	NA	NA	1	Molecular Function:protein binding (GO:0005515)	--	--	--	--	--	--
ENSBTAP00000050307.1	CCAAT enhancer binding protein zeta	CEBPZ	28.5	13.1	29.7	36.3	0.459649	0.0431346	-1.1214	down	0.441077	0.0266256	-1.1809	down	0.360882	0.0195384	-1.4704	down	NA	NA	NA	NA	NA	NA	NA	NA	NA	NA	NA	NA	--	--	ribosome biogenesis protein MAK21	--	--	--	--	--
ENSBTAP00000050312.2	alpha and gamma adaptin binding protein	AAGAB	139	248.5	165	157.2	1.78777	0.0395715	0.838161	up	NA	NA	NA	NA	NA	NA	NA	NA	NA	NA	NA	NA	NA	NA	NA	NA	NA	NA	NA	NA	--	--	--	--	--	--	--	--
ENSBTAP00000050413.3	lipase maturation factor 2	LMF2	68.6	154.4	77.4	77.6	2.25073	0.00952974	1.17039	up	1.99483	0.00891158	0.996267	up	1.98969	0.017823	0.992544	up	NA	NA	NA	NA	NA	NA	NA	NA	NA	NA	NA	NA	--	--	--	--	--	Predicted thiol-disulfide oxidoreductase YuxK, DCC family	R	General function prediction only ;
ENSBTAP00000050994.2	histone cluster 2, H3d	-	165.5	305.1	157	169.5	1.8435	0.0333152	0.882451	up	1.94331	0.0109751	0.958518	up	1.8	0.03249	0.847997	up	NA	NA	NA	NA	NA	NA	NA	NA	NA	NA	NA	NA	2	Cellular Component:nucleosome (GO:0000786),Molecular Function:DNA binding (GO:0003677)	histone H3	--	ko05034 Alcoholism ko05202 Transcriptional misregulation in cancer ko05322 Systemic lupus erythematosus	--	--	--
ENSBTAP00000051782.1	mitochondrial ribosomal protein S18A	MRPS18A	164.8	328.7	277.4	225.4	1.99454	0.0209025	0.996055	up	NA	NA	NA	NA	NA	NA	NA	NA	1.68325	0.00126237	0.751252	up	NA	NA	NA	NA	NA	NA	NA	NA	4	Molecular Function:structural constituent of ribosome (GO:0003735),Cellular Component:intracellular (GO:0005622),Cellular Component:ribosome (GO:0005840),Biological Process:translation (GO:0006412)	small subunit ribosomal protein S18	--	ko03010 Ribosome	Ribosomal protein S18	J	Translation, ribosomal structure and biogenesis ;
ENSBTAP00000052175.2	replication initiator 1	REPIN1	491.7	1154.1	606.4	554.3	2.34716	0.00711089	1.23092	up	1.9032	0.0129062	0.928427	up	2.08209	0.0133212	1.05803	up	NA	NA	NA	NA	NA	NA	NA	NA	NA	NA	NA	NA	1	Molecular Function:metal ion binding (GO:0046872)	--	--	--	FOG: Zn-finger	R	General function prediction only ;
ENSBTAP00000052507.2	Fas associated factor family member 2	FAF2	47.3	18.3	19.6	34.5	0.386892	0.0155559	-1.37	down	NA	NA	NA	NA	NA	NA	NA	NA	0.414376	3.22e-05	-1.27099	down	0.568116	0.000514807	-0.815743	down	NA	NA	NA	NA	1	Molecular Function:protein binding (GO:0005515)	FAS-associated factor 2	--	--	--	--	--
ENSBTAP00000052631.2	sulfatase modifying factor 1	SUMF1	230.7	486.3	367.4	267.8	2.10793	0.0147475	1.07583	up	NA	NA	NA	NA	1.81591	0.0308924	0.860691	up	1.59254	0.00375692	0.671334	up	NA	NA	NA	NA	NA	NA	NA	NA	--	--	formylglycine-generating enzyme	1.8.3.7	ko04142 Lysosome	Formylglycine-generating enzyme, required for sulfatase activity, contains SUMF1/FGE domain	O	Posttranslational modification, protein turnover, chaperones ;
ENSBTAP00000053019.2	plastin 1	PLS1	363.2	148.7	256.3	337.3	0.409416	0.0221586	-1.28836	down	NA	NA	NA	NA	NA	NA	NA	NA	NA	NA	NA	NA	NA	NA	NA	NA	NA	NA	NA	NA	4	Molecular Function:actin binding (GO:0003779),Molecular Function:calcium ion binding (GO:0005509),Molecular Function:protein binding (GO:0005515),Molecular Function:actin filament binding (GO:0051015)	plastin-1	--	--	--	--	--
ENSBTAP00000053158.3	thioredoxin reductase 2	TXNRD2	186.3	488.2	195	210	2.6205	0.00313596	1.38984	up	2.50359	0.00115644	1.324	up	2.32476	0.00624638	1.21708	up	NA	NA	NA	NA	NA	NA	NA	NA	NA	NA	NA	NA	3	Molecular Function:oxidoreductase activity (GO:0016491),Biological Process:cell redox homeostasis (GO:0045454),Biological Process:oxidation-reduction process (GO:0055114)	thioredoxin reductase (NADPH)	1.8.1.9	ko00450 Selenocompound metabolism ko05200 Pathways in cancer ko05225 Hepatocellular carcinoma	Pyruvate/2-oxoglutarate dehydrogenase complex, dihydrolipoamide dehydrogenase (E3) component or related enzyme	C	Energy production and conversion ;
ENSBTAP00000053333.3	ATRX chromatin remodeler	ATRX	467.5	1185.8	616.8	508.4	2.53647	0.00402582	1.34282	up	1.9225	0.0119379	0.942986	up	2.33242	0.00610021	1.22182	up	NA	NA	NA	NA	NA	NA	NA	NA	NA	NA	NA	NA	1	Molecular Function:ATP binding (GO:0005524)	transcriptional regulator ATRX	3.6.4.12	--	Superfamily II DNA or RNA helicase, SNF2 family	KL	Transcription ; Replication, recombination and repair ;
ENSBTAP00000053498.2	protein tyrosine phosphatase receptor type K	PTPRK	203.2	89.7	250.2	275.2	0.441437	0.0344788	-1.17972	down	0.358513	0.0063267	-1.4799	down	0.325945	0.0106906	-1.6173	down	NA	NA	NA	NA	NA	NA	NA	NA	NA	NA	NA	NA	6	Molecular Function:protein tyrosine phosphatase activity (GO:0004725),Molecular Function:protein binding (GO:0005515),Biological Process:protein dephosphorylation (GO:0006470),Cellular Component:membrane (GO:0016020),Biological Process:dephosphorylation (GO:0016311),Molecular Function:phosphatase activity (GO:0016791)	receptor-type tyrosine-protein phosphatase kappa	3.1.3.48	--	Protein tyrosine phosphatase	T	Signal transduction mechanisms ;
ENSBTAP00000053642.2	ring finger protein 31	RNF31	270.6	557.3	258.5	276.4	2.0595	0.0171136	1.04229	up	2.1559	0.0046495	1.10829	up	2.01628	0.0163885	1.0117	up	NA	NA	NA	NA	NA	NA	NA	NA	NA	NA	NA	NA	4	Molecular Function:ubiquitin-protein transferase activity (GO:0004842),Cellular Component:intracellular (GO:0005622),Molecular Function:zinc ion binding (GO:0008270),Cellular Component:LUBAC complex (GO:0071797)	E3 ubiquitin-protein ligase RNF31	2.3.2.27	ko04217 Necroptosis ko04621 NOD-like receptor signaling pathway	--	--	--
ENSBTAP00000053799.3	tetratricopeptide repeat domain 17	TTC17	133.8	314	169.8	181.4	2.34679	0.00711901	1.23069	up	1.84923	0.0160473	0.886928	up	1.73098	0.0404339	0.79159	up	NA	NA	NA	NA	NA	NA	NA	NA	NA	NA	NA	NA	1	Molecular Function:protein binding (GO:0005515)	--	--	--	Predicted O-linked N-acetylglucosamine transferase, SPINDLY family	O	Posttranslational modification, protein turnover, chaperones ;
ENSBTAP00000054096.2	zinc finger CCCH-type containing 18	ZC3H18	649	1118.7	799.7	609.6	1.72373	0.0482135	0.785533	up	NA	NA	NA	NA	1.83514	0.0290657	0.875888	up	NA	NA	NA	NA	NA	NA	NA	NA	NA	NA	NA	NA	1	Molecular Function:metal ion binding (GO:0046872)	nuclear protein NHN1	--	--	--	--	--
ENSBTAP00000054288.1	THUMP domain containing 1	THUMPD1	390.5	746.7	502.9	382	1.91216	0.0269502	0.935206	up	NA	NA	NA	NA	1.95471	0.0199054	0.966956	up	NA	NA	NA	NA	NA	NA	NA	NA	NA	NA	NA	NA	1	Molecular Function:RNA binding (GO:0003723)	tRNA acetyltransferase TAN1	--	--	tRNA(Ser,Leu) C12 N-acetylase TAN1, contains THUMP domain	J	Translation, ribosomal structure and biogenesis ;
ENSBTAP00000054776.1	outer mitochondrial membrane lipid metabolism regulator OPA3	OPA3	45.9	81.7	54.4	51.4	1.77996	0.0405374	0.831842	up	NA	NA	NA	NA	NA	NA	NA	NA	NA	NA	NA	NA	NA	NA	NA	NA	NA	NA	NA	NA	--	--	--	--	--	--	--	--
ENSBTAP00000054922.2	tumor necrosis factor receptor superfamily, member 10d, decoy with truncated death domain	TNFRSF10D	194.7	336.1	265.1	277.5	1.72625	0.047841	0.787638	up	NA	NA	NA	NA	NA	NA	NA	NA	NA	NA	NA	NA	NA	NA	NA	NA	NA	NA	NA	NA	2	Molecular Function:protein binding (GO:0005515),Molecular Function:TRAIL binding (GO:0045569)	tumor necrosis factor receptor superfamily member 10	--	ko04210 Apoptosis ko04217 Necroptosis ko04650 Natural killer cell mediated cytotoxicity ko05162 Measles ko05164 Influenza A	--	--	--
ENSBTAP00000055250.1	CUB domain containing protein 1	CDCP1	508.9	1021.7	735.9	567.2	2.00766	0.020074	1.00552	up	NA	NA	NA	NA	1.8013	0.0323559	0.849042	up	NA	NA	NA	NA	NA	NA	NA	NA	NA	NA	NA	NA	--	--	CUB domain-containing protein 1	--	--	--	--	--
ENSBTAP00000055621.2	N(alpha)-acetyltransferase 10, NatA catalytic subunit	NAA10	541	983.9	721.8	455.3	1.81867	0.0359709	0.862883	up	NA	NA	NA	NA	2.16099	0.0104001	1.11169	up	NA	NA	NA	NA	1.58533	0.00231574	0.664782	up	NA	NA	NA	NA	1	Molecular Function:N-acetyltransferase activity (GO:0008080)	N-alpha-acetyltransferase 10/11	2.3.1.255	--	Ribosomal protein S18 acetylase RimI and related acetyltransferases	J	Translation, ribosomal structure and biogenesis ;
ENSBTAP00000055632.1	40S ribosomal protein S25	-	1909.4	848.6	2111.7	1711.1	0.444433	0.0358184	-1.16996	down	0.401856	0.0144544	-1.31525	down	NA	NA	NA	NA	NA	NA	NA	NA	NA	NA	NA	NA	NA	NA	NA	NA	--	--	small subunit ribosomal protein S25e	--	ko03010 Ribosome	--	--	--
ENSBTAP00000055844.2	centromere protein V	-	723.7	1349	882.4	809.4	1.86403	0.0312687	0.898427	up	NA	NA	NA	NA	1.66667	0.0495635	0.736966	up	NA	NA	NA	NA	NA	NA	NA	NA	NA	NA	NA	NA	2	Biological Process:metabolic process (GO:0008152),Molecular Function:carbon-sulfur lyase activity (GO:0016846)	--	--	--	Uncharacterized conserved protein	S	Function unknown ;
ENSBTAP00000056439.2	phospholipase C eta 1	PLCH1	271.2	107.1	303.3	313.5	0.394912	0.0177229	-1.3404	down	0.353116	0.00563196	-1.50179	down	0.341627	0.0142101	-1.54951	down	NA	NA	NA	NA	NA	NA	NA	NA	NA	NA	NA	NA	8	Molecular Function:phosphatidylinositol phospholipase C activity (GO:0004435),Molecular Function:calcium ion binding (GO:0005509),Molecular Function:protein binding (GO:0005515),Biological Process:lipid metabolic process (GO:0006629),Biological Process:signal transduction (GO:0007165),Biological Process:intracellular signal transduction (GO:0035556),Biological Process:phosphatidylinositol-mediate…	phosphatidylinositol phospholipase C, eta	3.1.4.11	ko00562 Inositol phosphate metabolism ko01100 Metabolic pathways	--	--	--
ENSBTAP00000056536.1	ADP ribosylation factor 6	ARF6	122.4	51.5	150.1	125.6	0.420752	0.0261105	-1.24896	down	0.343105	0.00449831	-1.54328	down	0.410032	0.0387682	-1.28619	down	NA	NA	NA	NA	NA	NA	NA	NA	NA	NA	NA	NA	3	Molecular Function:GTP binding (GO:0005525),Cellular Component:intracellular (GO:0005622),Biological Process:small GTPase mediated signal transduction (GO:0007264)	ADP-ribosylation factor 6	--	ko04014 Ras signaling pathway ko04072 Phospholipase D signaling pathway ko04144 Endocytosis ko04666 Fc gamma R-mediated phagocytosis	GTPase SAR1 family domain	R	General function prediction only ;
ENSBTAP00000056713.1	ADAM metallopeptidase domain 15	ADAM15	226.8	522.1	296.3	290.9	2.30203	0.00815338	1.20291	up	1.76207	0.0227925	0.817268	up	1.79477	0.0330326	0.843803	up	NA	NA	NA	NA	NA	NA	NA	NA	NA	NA	NA	NA	3	Molecular Function:metalloendopeptidase activity (GO:0004222),Molecular Function:protein binding (GO:0005515),Biological Process:proteolysis (GO:0006508)	disintegrin and metalloproteinase domain-containing protein 15	3.4.24.-	--	--	--	--
ENSBTAP00000056911.1	trafficking protein particle complex 3	TRAPPC3	231.5	32	289.5	261.5	0.138229	8.55e-07	-2.85487	down	0.110535	6.92e-09	-3.17742	down	0.122371	2.22e-06	-3.03067	down	NA	NA	NA	NA	NA	NA	NA	NA	NA	NA	NA	NA	2	Cellular Component:TRAPP complex (GO:0030008),Biological Process:Golgi vesicle transport (GO:0048193)	trafficking protein particle complex subunit 3	--	--	--	--	--
ENSBTAP00000057230.1	neuroplastin	NPTN	1049.5	1998.9	1364.3	1261.6	1.90462	0.0275851	0.929504	up	NA	NA	NA	NA	NA	NA	NA	NA	NA	NA	NA	NA	NA	NA	NA	NA	NA	NA	NA	NA	1	Molecular Function:protein binding (GO:0005515)	--	--	--	--	--	--
ENSBTAP00000057244.1	glutamate-ammonia ligase	GLUL	45.1	15.7	38.1	49.8	0.348115	0.00764465	-1.52236	down	0.412073	0.0171372	-1.27903	down	0.315261	0.00867934	-1.66538	down	NA	NA	NA	NA	NA	NA	NA	NA	NA	NA	NA	NA	3	Molecular Function:glutamate-ammonia ligase activity (GO:0004356),Biological Process:glutamine biosynthetic process (GO:0006542),Biological Process:nitrogen compound metabolic process (GO:0006807)	glutamine synthetase	6.3.1.2	ko00220 Arginine biosynthesis ko00250 Alanine, aspartate and glutamate metabolism ko00630 Glyoxylate and dicarboxylate metabolism ko00910 Nitrogen metabolism ko01100 Metabolic pathways ko01230 Biosynthesis of amino acids ko04217 Necroptosis ko04724 Glutamatergic synapse ko04727 GABAergic synapse	Glutamine synthetase	E	Amino acid transport and metabolism ;
ENSBTAP00000057353.1	polypyrimidine tract binding protein 3	PTBP3	181.2	361	226.2	198.5	1.99227	0.021049	0.994416	up	1.59593	0.0442037	0.6744	up	1.81864	0.030626	0.86286	up	NA	NA	NA	NA	NA	NA	NA	NA	NA	NA	NA	NA	1	Molecular Function:nucleic acid binding (GO:0003676)	polypyrimidine tract-binding protein 3	--	--	--	--	--
ENSBTAP00000057509.1	aminoadipate-semialdehyde dehydrogenase-phosphopantetheinyl transferase	AASDHPPT	110.2	34.4	91.7	67.7	0.31216	0.00342585	-1.67964	down	0.375136	0.00887472	-1.41451	down	NA	NA	NA	NA	NA	NA	NA	NA	NA	NA	NA	NA	0.614338	0.000112487	-0.702896	down	2	Molecular Function:magnesium ion binding (GO:0000287),Molecular Function:holo-[acyl-carrier-protein] synthase activity (GO:0008897)	4'-phosphopantetheinyl transferase	2.7.8.-	ko00770 Pantothenate and CoA biosynthesis	Phosphopantetheinyl transferase	H	Coenzyme transport and metabolism ;
ENSBTAP00000057591.1	Enah/Vasp-like	EVL	430.2	909.6	533.7	468.8	2.11437	0.0144592	1.08022	up	1.70433	0.0287263	0.769203	up	1.94027	0.0208353	0.95626	up	NA	NA	NA	NA	NA	NA	NA	NA	NA	NA	NA	NA	2	Biological Process:actin polymerization or depolymerization (GO:0008154),Biological Process:actin nucleation (GO:0045010)	--	--	--	--	--	--
ENSBTAP00000058012.1	phosphodiesterase 6D	PDE6D	51.6	18.4	44.8	60.4	0.356589	0.00903916	-1.48767	down	0.410714	0.0167615	-1.28379	down	0.304636	0.00696442	-1.71484	down	NA	NA	NA	NA	NA	NA	NA	NA	NA	NA	NA	NA	--	--	retinal rod rhodopsin-sensitive cGMP 3',5'-cyclic phosphodiesterase subunit delta	--	ko00230 Purine metabolism	--	--	--
ENSBTAP00000058080.1	acyl-CoA dehydrogenase short chain	ACADS	621.2	1063.7	668	418.6	1.71233	0.0499366	0.775962	up	1.59237	0.0448308	0.671171	up	2.54109	0.00321655	1.34545	up	NA	NA	NA	NA	1.5958	0.00205553	0.674276	up	NA	NA	NA	NA	4	Molecular Function:acyl-CoA dehydrogenase activity (GO:0003995),Biological Process:metabolic process (GO:0008152),Molecular Function:flavin adenine dinucleotide binding (GO:0050660),Biological Process:oxidation-reduction process (GO:0055114)	butyryl-CoA dehydrogenase	1.3.8.1	ko00071 Fatty acid degradation ko00280 Valine, leucine and isoleucine degradation ko00650 Butanoate metabolism ko01100 Metabolic pathways ko01200 Carbon metabolism ko01212 Fatty acid metabolism	Acyl-CoA dehydrogenase related to the alkylation response protein AidB	I	Lipid transport and metabolism ;
ENSBTAP00000058170.1	caveolin 2	CAV2	40.1	14.9	40.5	41.6	0.371571	0.0119458	-1.42829	down	0.367901	0.00768647	-1.44261	down	0.358173	0.0187183	-1.48127	down	NA	NA	NA	NA	NA	NA	NA	NA	NA	NA	NA	NA	2	Cellular Component:caveola (GO:0005901),Biological Process:caveola assembly (GO:0070836)	caveolin 2	--	ko04144 Endocytosis ko04510 Focal adhesion ko05100 Bacterial invasion of epithelial cells ko05205 Proteoglycans in cancer ko05418 Fluid shear stress and atherosclerosis	--	--	--
ENSBTAP00000058243.1	N-acetyl-alpha-glucosaminidase	NAGLU	30.1	11.4	25.2	36.3	0.378738	0.0135504	-1.40073	down	0.452381	0.0311295	-1.14439	down	0.31405	0.00846986	-1.67094	down	NA	NA	NA	NA	NA	NA	NA	NA	NA	NA	NA	NA	--	--	alpha-N-acetylglucosaminidase	3.2.1.50	ko00531 Glycosaminoglycan degradation ko01100 Metabolic pathways ko04142 Lysosome	Alpha-L-fucosidase	G	Carbohydrate transport and metabolism ;
ENSBTAP00000058419.1	misshapen like kinase 1	MINK1	118.4	344.1	163.3	150.5	2.90625	0.00135973	1.53916	up	2.10716	0.00565993	1.0753	up	2.28638	0.00703546	1.19306	up	NA	NA	NA	NA	NA	NA	NA	NA	NA	NA	NA	NA	3	Molecular Function:protein kinase activity (GO:0004672),Molecular Function:ATP binding (GO:0005524),Biological Process:protein phosphorylation (GO:0006468)	misshapen/NIK-related kinase	2.7.11.1	--	Serine/threonine protein kinase	T	Signal transduction mechanisms ;
ENSBTAP00000058523.1	zinc ribbon domain containing 2	ZNRD2	13.1	3.6	12.3	18	0.274809	0.00122464	-1.8635	down	0.292683	0.00117493	-1.77259	down	0.2	0.000288837	-2.32193	down	NA	NA	NA	NA	NA	NA	NA	NA	NA	NA	NA	NA	--	--	--	--	--	--	--	--
ENSBTAP00000058546.1	FMRP translational regulator 1	FMR1	381.6	813.8	436.4	317.6	2.1326	0.0136728	1.09261	up	1.8648	0.0150704	0.899023	up	2.56234	0.00301549	1.35746	up	NA	NA	NA	NA	NA	NA	NA	NA	NA	NA	NA	NA	2	Molecular Function:nucleic acid binding (GO:0003676),Molecular Function:RNA binding (GO:0003723)	fragile X mental retardation protein	--	ko03013 RNA transport	--	--	--
ENSBTAP00000059564.1	WASH complex subunit 1	WASHC1	138.3	64.2	109.8	130.7	0.464208	0.0454949	-1.10716	down	NA	NA	NA	NA	NA	NA	NA	NA	NA	NA	NA	NA	NA	NA	NA	NA	NA	NA	NA	NA	5	Molecular Function:actin binding (GO:0003779),Cellular Component:early endosome (GO:0005769),Biological Process:Arp2/3 complex-mediated actin nucleation (GO:0034314),Molecular Function:alpha-tubulin binding (GO:0043014),Cellular Component:WASH complex (GO:0071203)	WAS protein family homolog 1	--	ko04144 Endocytosis	--	--	--
ENSBTAP00000059606.1	histone deacetylase 2	HDAC2	78.2	35.8	77.9	59.8	0.457801	0.0421998	-1.12721	down	0.459564	0.0342392	-1.12166	down	NA	NA	NA	NA	NA	NA	NA	NA	NA	NA	NA	NA	NA	NA	NA	NA	2	Molecular Function:histone deacetylase activity (GO:0004407),Biological Process:histone deacetylation (GO:0016575)	histone deacetylase 1/2	3.5.1.98	ko04110 Cell cycle ko04213 Longevity regulating pathway - multiple species ko04330 Notch signaling pathway ko04919 Thyroid hormone signaling pathway ko05016 Huntington's disease ko05034 Alcoholism ko05165 Human papillomavirus infection ko05169 Epstein-Barr virus infection ko05200 Pathways in cancer ko05202 Transcriptional misregulation in cancer ko05203 Viral carcinogenesis ko05220 Chronic myeloi…	Acetoin utilization deacetylase AcuC or a related deacetylase	BQ	Chromatin structure and dynamics ; Secondary metabolites biosynthesis, transport and catabolism ;
ENSBTAP00000059714.1	solute carrier family 25 member 5	SLC25A5	136.9	56.9	96.2	125.6	0.415632	0.0242715	-1.26662	down	NA	NA	NA	NA	NA	NA	NA	NA	NA	NA	NA	NA	NA	NA	NA	NA	NA	NA	NA	NA	4	Molecular Function:transporter activity (GO:0005215),Cellular Component:mitochondrial inner membrane (GO:0005743),Biological Process:transport (GO:0006810),Biological Process:transmembrane transport (GO:0055085)	solute carrier family 25 (mitochondrial adenine nucleotide translocator), member 4/5/6/31	--	ko04020 Calcium signaling pathway ko04022 cGMP-PKG signaling pathway ko04217 Necroptosis ko04218 Cellular senescence ko05012 Parkinson's disease ko05016 Huntington's disease ko05166 HTLV-I infection	--	--	--
ENSBTAP00000059760.1	cysteine rich protein 1	CRIP1	475	938.4	639.9	483	1.97558	0.0221607	0.982275	up	NA	NA	NA	NA	1.94286	0.0206657	0.95818	up	NA	NA	NA	NA	NA	NA	NA	NA	NA	NA	NA	NA	1	Molecular Function:zinc ion binding (GO:0008270)	--	--	--	--	--	--
ENSBTAP00000059914.1	ATP citrate lyase	ACLY	114.1	44	77.8	108.9	0.385627	0.0152317	-1.37472	down	NA	NA	NA	NA	0.40404	0.0359665	-1.30743	down	NA	NA	NA	NA	NA	NA	NA	NA	NA	NA	NA	NA	3	Molecular Function:catalytic activity (GO:0003824),Biological Process:metabolic process (GO:0008152),Molecular Function:cofactor binding (GO:0048037)	ATP citrate (pro-S)-lyase	2.3.3.8	ko00020 Citrate cycle (TCA cycle) ko01100 Metabolic pathways	Citrate synthase	C	Energy production and conversion ;
ENSBTAP00000060114.1	myosin phosphatase Rho interacting protein	MPRIP	350.5	825.6	450.7	367.8	2.35549	0.00693394	1.23603	up	1.83182	0.0172148	0.873276	up	2.2447	0.00800863	1.16652	up	NA	NA	NA	NA	NA	NA	NA	NA	NA	NA	NA	NA	--	--	--	--	--	--	--	--
ENSBTAP00000060315.1	ribosomal protein S24	RPS24	250.4	493.5	361.3	162.1	1.97085	0.0224864	0.978816	up	NA	NA	NA	NA	3.04442	0.000721824	1.60617	up	NA	NA	NA	NA	2.22887	8.17e-07	1.15631	up	0.647364	0.00044769	-0.62735	down	4	Molecular Function:structural constituent of ribosome (GO:0003735),Cellular Component:intracellular (GO:0005622),Cellular Component:ribosome (GO:0005840),Biological Process:translation (GO:0006412)	small subunit ribosomal protein S24e	--	ko03010 Ribosome	Ribosomal protein S24E	J	Translation, ribosomal structure and biogenesis ;
ENSBTAP00000060652.1	nuclear transport factor 2 like export factor 2	NXT2	221.2	413.4	281.2	187	1.8689	0.0308024	0.902187	up	NA	NA	NA	NA	2.2107	0.00890391	1.1445	up	NA	NA	NA	NA	1.50374	0.00574746	0.588558	up	NA	NA	NA	NA	2	Cellular Component:intracellular (GO:0005622),Biological Process:transport (GO:0006810)	NTF2-related export protein 1/2	--	ko03008 Ribosome biogenesis in eukaryotes ko03013 RNA transport ko03015 mRNA surveillance pathway ko05164 Influenza A	--	--	--
ENSBTAP00000060821.1	nuclear receptor corepressor 2	NCOR2	251.3	445.6	245.1	179	1.77318	0.0413941	0.826339	up	1.81803	0.0181979	0.862379	up	2.48939	0.00376536	1.31579	up	NA	NA	NA	NA	NA	NA	NA	NA	NA	NA	NA	NA	--	--	nuclear receptor co-repressor 2	--	ko04330 Notch signaling pathway ko05169 Epstein-Barr virus infection	--	--	--
ENSBTAP00000060938.1	ribulose-5-phosphate-3-epimerase	RPE	94.2	238.2	114.4	110	2.52866	0.00412071	1.33837	up	2.08217	0.00626115	1.05809	up	2.16545	0.0102559	1.11467	up	NA	NA	NA	NA	NA	NA	NA	NA	NA	NA	NA	NA	1	Biological Process:carbohydrate metabolic process (GO:0005975)	ribulose-phosphate 3-epimerase	5.1.3.1	ko00030 Pentose phosphate pathway ko00040 Pentose and glucuronate interconversions ko01100 Metabolic pathways ko01200 Carbon metabolism ko01230 Biosynthesis of amino acids	Pentose-5-phosphate-3-epimerase	G	Carbohydrate transport and metabolism ;
ENSBTAP00000061126.1	glycogenin 2	GYG2	168.3	67.1	135	164.5	0.398693	0.018814	-1.32665	down	NA	NA	NA	NA	0.407903	0.0377576	-1.2937	down	NA	NA	NA	NA	NA	NA	NA	NA	NA	NA	NA	NA	--	--	glycogenin	2.4.1.186	ko00500 Starch and sucrose metabolism ko01100 Metabolic pathways	Lipopolysaccharide biosynthesis protein, LPS:glycosyltransferase	M	Cell wall/membrane/envelope biogenesis ;
ENSBTAP00000061438.1	flotillin 2	FLOT2	374.2	731.7	334.8	299.6	1.95537	0.0235858	0.967443	up	2.18548	0.00412685	1.12795	up	2.44226	0.00434945	1.28821	up	NA	NA	NA	NA	NA	NA	NA	NA	NA	NA	NA	NA	--	--	flotillin	--	ko04910 Insulin signaling pathway	Uncharacterized membrane protein YqiK, contains Band7/PHB/SPFH domain	S	Function unknown ;
ENSBTAP00000061493.1	netrin 1	NTN1	241.2	461.6	297.6	252.3	1.91376	0.0268173	0.936413	up	NA	NA	NA	NA	1.82957	0.0295834	0.871503	up	NA	NA	NA	NA	NA	NA	NA	NA	NA	NA	NA	NA	1	Molecular Function:protein binding (GO:0005515)	netrin 1	--	ko04360 Axon guidance	--	--	--
ENSBTAP00000061516.1	proteolipid protein 2	PLP2	72.4	33.6	64.8	84.4	0.464088	0.0454318	-1.10753	down	NA	NA	NA	NA	0.398104	0.0333188	-1.32878	down	NA	NA	NA	NA	NA	NA	NA	NA	NA	NA	NA	NA	1	Cellular Component:membrane (GO:0016020)	--	--	--	--	--	--
ENSBTAP00000061827.1	regulator of G protein signaling 10	RGS10	113.5	265.2	180.7	136.6	2.33656	0.00734277	1.22439	up	NA	NA	NA	NA	1.94143	0.0207589	0.957123	up	1.59207	0.00377787	0.670904	up	NA	NA	NA	NA	NA	NA	NA	NA	--	--	regulator of G-protein signaling	--	--	--	--	--
ENSBTAP00000061958.1	translation machinery associated 16 homolog	TMA16	42.9	20	56.2	62.2	0.4662	0.0465508	-1.10098	down	0.355872	0.00597909	-1.49057	down	0.321543	0.00982571	-1.63691	down	NA	NA	NA	NA	NA	NA	NA	NA	NA	NA	NA	NA	--	--	translation machinery-associated protein 16	--	--	--	--	--
ENSBTAP00000062125.1	ubiquitination factor E4B	UBE4B	42.7	18.2	30.8	34.3	0.42623	0.0281788	-1.2303	down	NA	NA	NA	NA	NA	NA	NA	NA	NA	NA	NA	NA	NA	NA	NA	NA	NA	NA	NA	NA	5	Cellular Component:ubiquitin ligase complex (GO:0000151),Molecular Function:ubiquitin-protein transferase activity (GO:0004842),Biological Process:ubiquitin-dependent protein catabolic process (GO:0006511),Biological Process:protein ubiquitination (GO:0016567),Molecular Function:ubiquitin-ubiquitin ligase activity (GO:0034450)	ubiquitin conjugation factor E4 B	2.3.2.27	ko04120 Ubiquitin mediated proteolysis ko04141 Protein processing in endoplasmic reticulum	--	--	--
ENSBTAP00000062210.1	GC vitamin D binding protein	GC	512.9	1265.5	788.4	1004.6	2.46734	0.0049506	1.30296	up	1.60515	0.0426222	0.682708	up	NA	NA	NA	NA	1.53714	0.00711817	0.62025	up	NA	NA	NA	NA	1.95867	1.98e-06	0.969872	up	5	Molecular Function:vitamin D binding (GO:0005499),Cellular Component:extracellular space (GO:0005615),Biological Process:transport (GO:0006810),Biological Process:vitamin transport (GO:0051180),Molecular Function:vitamin transporter activity (GO:0051183)	vitamin D-binding protein	--	--	--	--	--
ENSBTAP00000062248.1	AT-rich interaction domain 1A	ARID1A	274	125.7	313	372.4	0.458759	0.0426829	-1.12419	down	0.401597	0.0143906	-1.31618	down	0.33754	0.0132249	-1.56687	down	NA	NA	NA	NA	NA	NA	NA	NA	NA	NA	NA	NA	3	Molecular Function:DNA binding (GO:0003677),Biological Process:chromatin remodeling (GO:0006338),Cellular Component:BAF-type complex (GO:0090544)	AT-rich interactive domain-containing protein 1	--	ko05225 Hepatocellular carcinoma	--	--	--
ENSBTAP00000062322.1	ILK associated serine/threonine phosphatase	ILKAP	437.9	770.5	504.4	435.8	1.75953	0.043174	0.815194	up	NA	NA	NA	NA	1.76801	0.035957	0.822129	up	NA	NA	NA	NA	NA	NA	NA	NA	NA	NA	NA	NA	3	Molecular Function:catalytic activity (GO:0003824),Molecular Function:protein serine/threonine phosphatase activity (GO:0004722),Biological Process:protein dephosphorylation (GO:0006470)	integrin-linked kinase-associated serine/threonine phosphatase 2C	3.1.3.16	--	Serine/threonine protein phosphatase PrpC	T	Signal transduction mechanisms ;
ENSBTAP00000062380.1	mono-ADP ribosylhydrolase 1	MACROD1	415.1	746.7	561.9	438.3	1.79884	0.0382416	0.84707	up	NA	NA	NA	NA	1.70363	0.044093	0.76861	up	NA	NA	NA	NA	NA	NA	NA	NA	NA	NA	NA	NA	--	--	--	--	--	O-acetyl-ADP-ribose deacetylase (regulator of RNase III), contains Macro domain	J	Translation, ribosomal structure and biogenesis ;
ENSBTAP00000062725.1	MOB kinase activator 3A	MOB3A	128.5	328.4	200.1	149.8	2.55564	0.00380222	1.35369	up	1.64118	0.0369492	0.714733	up	2.19226	0.00943151	1.13242	up	1.5572	0.0056627	0.638953	up	NA	NA	NA	NA	NA	NA	NA	NA	--	--	--	--	--	--	--	--
ENSBTAP00000062741.1	coiled-coil domain containing 12	CCDC12	187.2	85.7	230	171.7	0.457799	0.0421991	-1.12721	down	0.372609	0.00844513	-1.42427	down	NA	NA	NA	NA	NA	NA	NA	NA	NA	NA	NA	NA	NA	NA	NA	NA	--	--	coiled-coil domain-containing protein 12	--	ko03040 Spliceosome	--	--	--
ENSBTAP00000062840.1	UPF2 regulator of nonsense mediated mRNA decay	UPF2	106.6	37.6	62.2	89.4	0.35272	0.0083812	-1.5034	down	NA	NA	NA	NA	0.420582	0.0440197	-1.24954	down	0.58349	0.00605388	-0.777221	down	NA	NA	NA	NA	NA	NA	NA	NA	2	Molecular Function:RNA binding (GO:0003723),Molecular Function:protein binding (GO:0005515)	regulator of nonsense transcripts 2	--	ko03013 RNA transport ko03015 mRNA surveillance pathway	--	--	--
ENSBTAP00000062884.1	TEA domain transcription factor 1	TEAD1	58.8	23.7	34.2	53.6	0.403061	0.0201313	-1.31093	down	NA	NA	NA	NA	NA	NA	NA	NA	0.581633	0.00582064	-0.78182	down	0.63806	0.00509263	-0.648237	down	NA	NA	NA	NA	--	--	transcriptional enhancer factor	--	ko04390 Hippo signaling pathway ko04392 Hippo signaling pathway - multiple species	--	--	--
ENSBTAP00000063009.1	target of myb1 like 1 membrane trafficking protein	TOM1L1	50.1	22.8	42.8	52	0.45509	0.0408521	-1.13578	down	NA	NA	NA	NA	NA	NA	NA	NA	NA	NA	NA	NA	NA	NA	NA	NA	NA	NA	NA	NA	3	Cellular Component:intracellular (GO:0005622),Biological Process:intracellular protein transport (GO:0006886),Molecular Function:protein kinase activator activity (GO:0030295)	--	--	--	--	--	--
ENSBTAP00000063096.1	heparin binding growth factor	HDGF	1681.2	4065.4	2432.9	1787.4	2.41815	0.00573926	1.27391	up	1.67101	0.0328132	0.74072	up	2.27448	0.00730032	1.18553	up	NA	NA	NA	NA	NA	NA	NA	NA	NA	NA	NA	NA	--	--	hepatoma-derived growth factor	--	--	--	--	--
ENSBTAP00000063152.1	cytohesin 1	CYTH1	160.6	69.7	162.3	192	0.433998	0.0312931	-1.20424	down	0.429452	0.0224753	-1.21943	down	0.363021	0.0202031	-1.46188	down	NA	NA	NA	NA	NA	NA	NA	NA	NA	NA	NA	NA	2	Molecular Function:ARF guanyl-nucleotide exchange factor activity (GO:0005086),Biological Process:regulation of ARF protein signal transduction (GO:0032012)	cytohesin	--	ko04072 Phospholipase D signaling pathway ko04144 Endocytosis	Guanine-nucleotide exchange factor, contains Sec7 domain	R	General function prediction only ;
ENSBTAP00000063262.1	pleckstrin homology like domain family A member 3	PHLDA3	141.4	339.2	190.7	125.2	2.39887	0.00608263	1.26235	up	1.77871	0.021318	0.830831	up	2.70927	0.00193665	1.4379	up	NA	NA	NA	NA	1.52316	0.00464502	0.60707	up	NA	NA	NA	NA	--	--	--	--	--	--	--	--
ENSBTAP00000063407.1	NudC domain containing 1	NUDCD1	131.9	56.1	121.2	123.5	0.425322	0.027829	-1.23337	down	0.462871	0.0357373	-1.11132	down	NA	NA	NA	NA	NA	NA	NA	NA	NA	NA	NA	NA	NA	NA	NA	NA	--	--	--	--	--	--	--	--
ENSBTAP00000063413.1	HCLS1 binding protein 3	HS1BP3	14.1	5.5	13.6	21.6	0.390071	0.0163913	-1.35819	down	0.404412	0.0150951	-1.3061	down	0.25463	0.00200185	-1.97353	down	NA	NA	NA	NA	0.62963	0.00401113	-0.667425	down	1.53191	0.00235893	0.615336	up	1	Molecular Function:phosphatidylinositol binding (GO:0035091)	--	--	--	--	--	--
ENSBTAP00000063539.1	cystathionine beta-synthase	CBS	124.5	52.5	63.5	110.3	0.421687	0.0264562	-1.24576	down	NA	NA	NA	NA	NA	NA	NA	NA	0.51004	0.000989255	-0.971317	down	0.575703	0.000685084	-0.796604	down	NA	NA	NA	NA	--	--	cystathionine beta-synthase	4.2.1.22	ko00260 Glycine, serine and threonine metabolism ko00270 Cysteine and methionine metabolism ko01100 Metabolic pathways ko01230 Biosynthesis of amino acids	CBS domain	T	Signal transduction mechanisms ;
ENSBTAP00000063682.1	prostaglandin D2 receptor 2	PTGDR2	21.7	9.2	20.9	29.5	0.423963	0.0273104	-1.23799	down	0.440191	0.0262923	-1.1838	down	0.311864	0.00810127	-1.68101	down	NA	NA	NA	NA	NA	NA	NA	NA	NA	NA	NA	NA	3	Molecular Function:G-protein coupled receptor activity (GO:0004930),Biological Process:G-protein coupled receptor signaling pathway (GO:0007186),Cellular Component:integral component of membrane (GO:0016021)	G protein-coupled receptor 44	--	--	--	--	--
ENSBTAP00000063685.1	mammary serum amyloid A3.2	M-SAA3.2	45.3	17.1	66.2	78	0.377483	0.0132591	-1.40551	down	0.258308	0.000362546	-1.95283	down	0.219231	0.00062446	-2.18948	down	NA	NA	NA	NA	NA	NA	NA	NA	1.72185	0.00011838	0.783963	up	1	Cellular Component:extracellular region (GO:0005576)	serum amyloid A protein	--	--	--	--	--
ENSBTAP00000063808.1	calcium binding protein 39	CAB39	63.1	23.1	45.8	51.3	0.366086	0.0108133	-1.44975	down	NA	NA	NA	NA	NA	NA	NA	NA	NA	NA	NA	NA	NA	NA	NA	NA	NA	NA	NA	NA	--	--	calcium binding protein 39	--	ko04150 mTOR signaling pathway ko04152 AMPK signaling pathway	--	--	--
ENSBTAP00000063824.1	GAR1 ribonucleoprotein	GAR1	190.2	87.3	244.1	213.2	0.458991	0.0428001	-1.12346	down	0.35764	0.00621018	-1.48342	down	0.409475	0.0385021	-1.28815	down	NA	NA	NA	NA	NA	NA	NA	NA	NA	NA	NA	NA	3	Biological Process:pseudouridine synthesis (GO:0001522),Cellular Component:box H/ACA snoRNP complex (GO:0031429),Biological Process:ribosome biogenesis (GO:0042254)	H/ACA ribonucleoprotein complex subunit 1	--	ko03008 Ribosome biogenesis in eukaryotes	--	--	--
ENSBTAP00000063922.1	family with sequence similarity 110 member C	FAM110C	236.8	461.8	325.1	260.5	1.95017	0.0239674	0.963599	up	NA	NA	NA	NA	1.77274	0.0354217	0.825985	up	NA	NA	NA	NA	NA	NA	NA	NA	NA	NA	NA	NA	--	--	--	--	--	--	--	--
ENSBTAP00000064087.1	adaptor related protein complex 1 subunit mu 1	AP1M1	127.3	53.9	100.3	110.9	0.423409	0.0271009	-1.23988	down	NA	NA	NA	NA	NA	NA	NA	NA	NA	NA	NA	NA	NA	NA	NA	NA	NA	NA	NA	NA	3	Biological Process:intracellular protein transport (GO:0006886),Biological Process:vesicle-mediated transport (GO:0016192),Cellular Component:clathrin adaptor complex (GO:0030131)	AP-1 complex subunit mu	--	ko04142 Lysosome	--	--	--
ENSBTAP00000064647.1	solute carrier family 16 member 3	SLC16A3	122.4	365.7	143.4	139.2	2.98775	0.00107574	1.57906	up	2.55021	0.000961632	1.35062	up	2.62716	0.00247858	1.3935	up	NA	NA	NA	NA	NA	NA	NA	NA	NA	NA	NA	NA	6	Cellular Component:integral component of plasma membrane (GO:0005887),Molecular Function:monocarboxylic acid transmembrane transporter activity (GO:0008028),Molecular Function:lactate transmembrane transporter activity (GO:0015129),Biological Process:monocarboxylic acid transport (GO:0015718),Cellular Component:integral component of membrane (GO:0016021),Biological Process:transmembrane transport…	MFS transporter, MCP family, solute carrier family 16 (monocarboxylic acid transporters), member 3	--	ko05230 Central carbon metabolism in cancer	Predicted arabinose efflux permease, MFS family	G	Carbohydrate transport and metabolism ;
ENSBTAP00000064895.1	DAZ associated protein 1	DAZAP1	485.7	1262.8	573	429.5	2.59996	0.0033329	1.37849	up	2.20384	0.00383277	1.14002	up	2.94016	0.00097776	1.5559	up	NA	NA	NA	NA	NA	NA	NA	NA	NA	NA	NA	NA	1	Molecular Function:nucleic acid binding (GO:0003676)	RNA-binding protein Musashi	--	ko03015 mRNA surveillance pathway	RNA recognition motif (RRM) domain	J	Translation, ribosomal structure and biogenesis ;
ENSBTAP00000065151.1	splicing factor 3a subunit 3	SF3A3	99.4	39.9	113.9	80	0.401408	0.0196257	-1.31686	down	0.350307	0.00529419	-1.51331	down	NA	NA	NA	NA	NA	NA	NA	NA	NA	NA	NA	NA	NA	NA	NA	NA	5	Molecular Function:nucleic acid binding (GO:0003676),Molecular Function:RNA binding (GO:0003723),Cellular Component:nucleus (GO:0005634),Cellular Component:spliceosomal complex (GO:0005681),Molecular Function:zinc ion binding (GO:0008270)	splicing factor 3A subunit 3	--	ko03040 Spliceosome	--	--	--
ENSBTAP00000065414.1	methionine sulfoxide reductase A	MSRA	743.1	1352.6	992.2	907.4	1.82021	0.0357999	0.864107	up	NA	NA	NA	NA	NA	NA	NA	NA	NA	NA	NA	NA	NA	NA	NA	NA	NA	NA	NA	NA	2	Molecular Function:peptide-methionine (S)-S-oxide reductase activity (GO:0008113),Biological Process:oxidation-reduction process (GO:0055114)	peptide-methionine (S)-S-oxide reductase	1.8.4.11	--	Peptide methionine sulfoxide reductase MsrA	O	Posttranslational modification, protein turnover, chaperones ;
ENSBTAP00000065552.1	-	-	188.6	363.8	237.4	221.3	1.92895	0.0255893	0.947816	up	NA	NA	NA	NA	NA	NA	NA	NA	NA	NA	NA	NA	NA	NA	NA	NA	NA	NA	NA	NA	1	Molecular Function:metal ion binding (GO:0046872)	--	--	--	--	--	--
ENSBTAP00000065785.1	nudix hydrolase 5	NUDT5	158.1	72.3	142.6	143.9	0.457306	0.0419516	-1.12877	down	NA	NA	NA	NA	NA	NA	NA	NA	NA	NA	NA	NA	NA	NA	NA	NA	NA	NA	NA	NA	1	Molecular Function:hydrolase activity (GO:0016787)	--	--	ko00230 Purine metabolism	8-oxo-dGTP pyrophosphatase MutT and related house-cleaning NTP pyrophosphohydrolases, NUDIX family	V	Defense mechanisms ;
ENSBTAP00000065924.1	pleckstrin homology domain containing A1	PLEKHA1	362.1	642.9	418	418.6	1.77548	0.0411017	0.828206	up	NA	NA	NA	NA	NA	NA	NA	NA	NA	NA	NA	NA	NA	NA	NA	NA	NA	NA	NA	NA	--	--	--	--	--	--	--	--
ENSBTAP00000066532.1	platelet activating factor acetylhydrolase 1b catalytic subunit 3	PAFAH1B3	947	1879.9	1193	1027.8	1.98511	0.0215189	0.98922	up	1.57578	0.0478618	0.656062	up	1.82905	0.0296318	0.871096	up	NA	NA	NA	NA	NA	NA	NA	NA	NA	NA	NA	NA	--	--	platelet-activating factor acetylhydrolase IB subunit beta/gamma	3.1.1.47	ko00565 Ether lipid metabolism ko01100 Metabolic pathways	Lysophospholipase L1 or related esterase	E	Amino acid transport and metabolism ;
ENSBTAP00000067786.1	SWI/SNF related, matrix associated, actin dependent regulator of chromatin, subfamily b, member 1	SMARCB1	226.3	546.1	255.8	238.6	2.41317	0.00582608	1.27093	up	2.13487	0.00506109	1.09415	up	2.28877	0.00698349	1.19457	up	NA	NA	NA	NA	NA	NA	NA	NA	NA	NA	NA	NA	2	Cellular Component:nuclear chromosome (GO:0000228),Biological Process:chromatin remodeling (GO:0006338)	SWI/SNF-related matrix-associated actin-dependent regulator of chromatin subfamily B member 1	--	ko05225 Hepatocellular carcinoma	--	--	--
ENSBTAP00000068276.1	chromosome 6 C4orf3 homolog	C6H4orf3	465.7	1028.4	790.4	389.7	2.20829	0.0108464	1.14293	up	NA	NA	NA	NA	2.63895	0.00239197	1.39997	up	1.69723	0.00106247	0.763182	up	2.02823	1.07e-05	1.02022	up	NA	NA	NA	NA	--	--	--	--	--	--	--	--
ENSBTAP00000068363.1	alpha-L-iduronidase	IDUA	410.3	862.1	441.4	471.6	2.10115	0.0150579	1.07118	up	1.9531	0.0105492	0.965769	up	1.82803	0.0297277	0.870292	up	NA	NA	NA	NA	NA	NA	NA	NA	NA	NA	NA	NA	1	Biological Process:carbohydrate metabolic process (GO:0005975)	L-iduronidase	3.2.1.76	ko00531 Glycosaminoglycan degradation ko01100 Metabolic pathways ko04142 Lysosome	Beta-xylosidase	G	Carbohydrate transport and metabolism ;
ENSBTAP00000068712.1	ankyrin repeat domain 31	ANKRD31	121.2	209.6	153.7	109.7	1.72937	0.0473821	0.790249	up	NA	NA	NA	NA	1.91067	0.0228814	0.934075	up	NA	NA	NA	NA	NA	NA	NA	NA	NA	NA	NA	NA	1	Molecular Function:protein binding (GO:0005515)	--	--	--	Ankyrin repeat	T	Signal transduction mechanisms ;
ENSBTAP00000068771.1	guanylate kinase 1	GUK1	84.2	32.4	103	111.8	0.384798	0.0150221	-1.37783	down	0.314563	0.00220625	-1.66858	down	0.289803	0.00500229	-1.78685	down	NA	NA	NA	NA	NA	NA	NA	NA	NA	NA	NA	NA	--	--	guanylate kinase	2.7.4.8	ko00230 Purine metabolism ko01100 Metabolic pathways	Guanylate kinase	F	Nucleotide transport and metabolism ;
ENSBTAP00000069018.1	-	-	646.9	284.3	821.4	753.8	0.439481	0.0336216	-1.18613	down	0.346116	0.00481909	-1.53067	down	0.377156	0.0249769	-1.40677	down	NA	NA	NA	NA	NA	NA	NA	NA	NA	NA	NA	NA	3	Cellular Component:nucleosome (GO:0000786),Molecular Function:DNA binding (GO:0003677),Cellular Component:nucleus (GO:0005634)	histone H2A	--	ko04217 Necroptosis ko05034 Alcoholism ko05322 Systemic lupus erythematosus	--	--	--
ENSBTAP00000069134.1	prion protein	PRNP	381.2	794.8	499.4	592.5	2.08499	0.0158236	1.06004	up	1.59151	0.0449825	0.670396	up	NA	NA	NA	NA	NA	NA	NA	NA	NA	NA	NA	NA	1.5543	0.00168796	0.636267	up	2	Cellular Component:membrane (GO:0016020),Biological Process:protein homooligomerization (GO:0051260)	--	--	--	16S rRNA U516 pseudouridylate synthase RsuA and related 23S rRNA U2605, pseudouridylate synthases	J	Translation, ribosomal structure and biogenesis ;
ENSBTAP00000069496.1	chromatin target of PRMT1	CHTOP	506.9	1101.3	592.4	586.2	2.17262	0.0120958	1.11943	up	1.85905	0.0154245	0.894564	up	1.87871	0.0253177	0.909743	up	NA	NA	NA	NA	NA	NA	NA	NA	NA	NA	NA	NA	--	--	--	--	--	--	--	--
ENSBTAP00000069521.1	Rho GTPase activating protein 12	ARHGAP12	710.1	1327.7	771.8	653	1.86974	0.0307226	0.902835	up	1.72026	0.0269519	0.78263	up	2.03323	0.0155357	1.02377	up	NA	NA	NA	NA	NA	NA	NA	NA	NA	NA	NA	NA	2	Molecular Function:protein binding (GO:0005515),Biological Process:signal transduction (GO:0007165)	Rho GTPase-activating protein 12/27	--	--	--	--	--
ENSBTAP00000069716.1	24-dehydrocholesterol reductase	DHCR24	226.8	91.4	207.9	206.4	0.402998	0.0201119	-1.31115	down	0.439634	0.0260842	-1.18562	down	NA	NA	NA	NA	NA	NA	NA	NA	NA	NA	NA	NA	NA	NA	NA	NA	4	Molecular Function:catalytic activity (GO:0003824),Molecular Function:oxidoreductase activity (GO:0016491),Molecular Function:flavin adenine dinucleotide binding (GO:0050660),Biological Process:oxidation-reduction process (GO:0055114)	--	--	ko00100 Steroid biosynthesis ko01100 Metabolic pathways	FAD/FMN-containing dehydrogenase	C	Energy production and conversion ;
ENSBTAP00000069923.1	oxidation resistance 1	OXR1	82.4	38.6	57.2	83.2	0.468447	0.0477592	-1.09404	down	NA	NA	NA	NA	NA	NA	NA	NA	NA	NA	NA	NA	NA	NA	NA	NA	NA	NA	NA	NA	--	--	--	--	--	--	--	--
ENSBTAP00000070030.1	eukaryotic translation initiation factor 4E	EIF4E	792.4	1444.9	1075.4	730	1.82345	0.035444	0.866669	up	NA	NA	NA	NA	1.97932	0.0184166	0.985001	up	NA	NA	NA	NA	NA	NA	NA	NA	NA	NA	NA	NA	4	Molecular Function:RNA binding (GO:0003723),Molecular Function:translation initiation factor activity (GO:0003743),Cellular Component:cytoplasm (GO:0005737),Biological Process:translational initiation (GO:0006413)	translation initiation factor 4E	--	ko01521 EGFR tyrosine kinase inhibitor resistance ko03013 RNA transport ko04066 HIF-1 signaling pathway ko04150 mTOR signaling pathway ko04151 PI3K-Akt signaling pathway ko04211 Longevity regulating pathway ko04910 Insulin signaling pathway	--	--	--
ENSBTAP00000070272.1	ArfGAP with FG repeats 1	AGFG1	424.7	739.2	428.4	477.5	1.74052	0.0457812	0.799521	up	1.72549	0.0263937	0.787006	up	NA	NA	NA	NA	NA	NA	NA	NA	NA	NA	NA	NA	NA	NA	NA	NA	1	Molecular Function:GTPase activator activity (GO:0005096)	Arf-GAP domain and FG repeats-containing protein 1	--	ko05164 Influenza A	--	--	--
ENSBTAP00000070278.1	BBX high mobility group box domain containing	BBX	118.8	236.3	155	126.7	1.98906	0.0212587	0.992085	up	NA	NA	NA	NA	1.86504	0.0264385	0.899203	up	NA	NA	NA	NA	NA	NA	NA	NA	NA	NA	NA	NA	--	--	HMG box transcription factor BBX	--	--	--	--	--
ENSBTAP00000070724.1	metallothionein 1E	MT1E	438.3	888.2	535.2	326.4	2.02647	0.0189446	1.01897	up	1.65957	0.0343436	0.730806	up	2.7212	0.00186872	1.44424	up	NA	NA	NA	NA	1.63971	0.00123962	0.713437	up	NA	NA	NA	NA	1	Molecular Function:metal ion binding (GO:0046872)	metallothionein 1/2	--	ko04978 Mineral absorption	--	--	--
ENSBTAP00000070954.1	zinc finger C2HC-type containing 1A	ZC2HC1A	563.9	1066.4	670	559.7	1.89112	0.0287598	0.919237	up	1.59164	0.0449591	0.670516	up	1.90531	0.0232728	0.930023	up	NA	NA	NA	NA	NA	NA	NA	NA	NA	NA	NA	NA	--	--	--	--	--	--	--	--
ENSBTAP00000071018.1	chromosome 25 C7orf50 homolog	C25H7orf50	220.5	397.1	277.7	241.7	1.80091	0.0379988	0.848724	up	NA	NA	NA	NA	NA	NA	NA	NA	NA	NA	NA	NA	NA	NA	NA	NA	NA	NA	NA	NA	--	--	--	--	--	--	--	--
ENSBTAP00000071145.1	cullin 4A	CUL4A	405.1	768.9	431.6	365.9	1.89805	0.0281506	0.924518	up	1.78151	0.0210793	0.833101	up	2.10139	0.012537	1.07135	up	NA	NA	NA	NA	NA	NA	NA	NA	NA	NA	NA	NA	2	Biological Process:ubiquitin-dependent protein catabolic process (GO:0006511),Molecular Function:ubiquitin protein ligase binding (GO:0031625)	cullin 4	--	ko03420 Nucleotide excision repair ko04120 Ubiquitin mediated proteolysis	--	--	--
ENSBTAP00000071742.1	S100 calcium binding protein A2	S100A2	829.4	271.5	881.3	797	0.327345	0.0049027	-1.61112	down	0.308068	0.00184515	-1.69868	down	0.340652	0.0139708	-1.55363	down	NA	NA	NA	NA	NA	NA	NA	NA	NA	NA	NA	NA	1	Molecular Function:calcium ion binding (GO:0005509)	--	--	--	--	--	--
ENSBTAP00000071799.1	syndecan 2	SDC2	188.8	421.2	266	261.6	2.23093	0.0101223	1.15765	up	1.58346	0.0464343	0.663079	up	NA	NA	NA	NA	NA	NA	NA	NA	NA	NA	NA	NA	NA	NA	NA	NA	1	Cellular Component:membrane (GO:0016020)	syndecan 2	--	ko04514 Cell adhesion molecules (CAMs) ko05144 Malaria ko05205 Proteoglycans in cancer ko05418 Fluid shear stress and atherosclerosis	--	--	--
ENSBTAP00000071865.1	SPT5 homolog, DSIF elongation factor subunit	SUPT5H	157	357.7	189.2	169.7	2.27834	0.00876166	1.18799	up	1.89059	0.0135804	0.918838	up	2.10784	0.0122859	1.07576	up	NA	NA	NA	NA	NA	NA	NA	NA	NA	NA	NA	NA	1	Molecular Function:protein binding (GO:0005515)	transcription elongation factor SPT5	--	--	Transcription antitermination factor NusG	K	Transcription ;
ENSBTAP00000071874.1	EWS RNA binding protein 1	EWSR1	374	176.5	262.8	354.1	0.471925	0.0496682	-1.08337	down	NA	NA	NA	NA	NA	NA	NA	NA	NA	NA	NA	NA	NA	NA	NA	NA	NA	NA	NA	NA	3	Molecular Function:nucleic acid binding (GO:0003676),Molecular Function:RNA binding (GO:0003723),Molecular Function:zinc ion binding (GO:0008270)	RNA-binding protein EWS	--	ko05202 Transcriptional misregulation in cancer	RNA recognition motif (RRM) domain	J	Translation, ribosomal structure and biogenesis ;
ENSBTAP00000072037.1	A-kinase anchoring protein 17A	AKAP17A	130	249.8	164	142.2	1.92154	0.0261814	0.942262	up	NA	NA	NA	NA	1.75668	0.0372718	0.812852	up	NA	NA	NA	NA	NA	NA	NA	NA	NA	NA	NA	NA	--	--	splicing factor, arginine/serine-rich 17	--	--	--	--	--
ENSBTAP00000072228.1	synaptotagmin 11	SYT11	23.9	9.7	24	29	0.405858	0.0210071	-1.30095	down	0.404167	0.0150328	-1.30698	down	0.334483	0.0125197	-1.58	down	NA	NA	NA	NA	NA	NA	NA	NA	NA	NA	NA	NA	2	Molecular Function:protein binding (GO:0005515),Cellular Component:membrane (GO:0016020)	synaptotagmin-11	--	--	--	--	--
ENSBTAP00000072673.1	chromosome 18 C19orf33 homolog	C18H19orf33	589.9	1294.6	862.2	552.9	2.19461	0.0113092	1.13396	up	NA	NA	NA	NA	2.34147	0.00593175	1.22742	up	NA	NA	NA	NA	1.55941	0.00310319	0.641004	up	NA	NA	NA	NA	1	Cellular Component:nucleus (GO:0005634)	--	--	--	--	--	--
ENSBTAP00000072700.1	RAB31, member RAS oncogene family	RAB31	350.9	690.2	405.9	354.4	1.96694	0.0227588	0.975955	up	1.70042	0.0291788	0.76589	up	1.94752	0.0203634	0.961636	up	NA	NA	NA	NA	NA	NA	NA	NA	NA	NA	NA	NA	2	Molecular Function:GTP binding (GO:0005525),Biological Process:small GTPase mediated signal transduction (GO:0007264)	Ras-related protein Rab-22	--	ko04144 Endocytosis	GTPase SAR1 family domain	R	General function prediction only ;
ENSBTAP00000072944.1	ribosomal protein SA	RPSA	575.4	264.8	526.4	479.8	0.460202	0.0434165	-1.11966	down	NA	NA	NA	NA	NA	NA	NA	NA	NA	NA	NA	NA	NA	NA	NA	NA	NA	NA	NA	NA	5	Molecular Function:structural constituent of ribosome (GO:0003735),Cellular Component:intracellular (GO:0005622),Cellular Component:ribosome (GO:0005840),Biological Process:translation (GO:0006412),Cellular Component:small ribosomal subunit (GO:0015935)	small subunit ribosomal protein SAe	--	ko03010 Ribosome	Ribosomal protein S2	J	Translation, ribosomal structure and biogenesis ;
ENSBTAP00000073062.1	transmembrane p24 trafficking protein 2	TMED2	130.1	491.4	194.3	227.5	3.77709	0.000122333	1.91728	up	2.52908	0.00104542	1.33861	up	2.16	0.0104325	1.11103	up	NA	NA	NA	NA	NA	NA	NA	NA	1.74865	7.58e-05	0.806246	up	2	Biological Process:transport (GO:0006810),Cellular Component:integral component of membrane (GO:0016021)	p24 family protein beta-1	--	--	--	--	--
ENSBTAP00000073145.1	stromal cell derived factor 2	SDF2	125.7	418.6	189.5	143	3.33015	0.000410164	1.73559	up	2.20897	0.00375441	1.14337	up	2.92727	0.00101537	1.54956	up	1.50756	0.00991785	0.592213	up	NA	NA	NA	NA	NA	NA	NA	NA	1	Cellular Component:membrane (GO:0016020)	--	--	--	Dolichyl-phosphate-mannose--protein O-mannosyl transferase	O	Posttranslational modification, protein turnover, chaperones ;
ENSBTAP00000073394.1	macrophage migration inhibitory factor	MIF	163.5	58.5	219.2	145.8	0.357798	0.00925231	-1.48278	down	0.26688	0.000498045	-1.90574	down	0.401235	0.0346992	-1.31748	down	NA	NA	NA	NA	1.50343	0.00576717	0.588257	up	NA	NA	NA	NA	--	--	phenylpyruvate tautomerase	5.3.2.1	ko00350 Tyrosine metabolism ko00360 Phenylalanine metabolism	Phenylpyruvate tautomerase PptA, 4-oxalocrotonate tautomerase family	Q	Secondary metabolites biosynthesis, transport and catabolism ;
ENSBTAP00000073552.1	SRSF protein kinase 2	SRPK2	73	28.6	52.7	72.1	0.391781	0.0168534	-1.35188	down	NA	NA	NA	NA	0.396671	0.0326987	-1.33398	down	NA	NA	NA	NA	NA	NA	NA	NA	NA	NA	NA	NA	3	Molecular Function:protein kinase activity (GO:0004672),Molecular Function:ATP binding (GO:0005524),Biological Process:protein phosphorylation (GO:0006468)	serine/threonine-protein kinase SRPK2	2.7.11.1	--	PASTA domain, binds beta-lactams	M	Cell wall/membrane/envelope biogenesis ;
ENSBTAP00000073565.1	RAN binding protein 10	RANBP10	232.3	761.5	455.3	354.9	3.27809	0.00047393	1.71285	up	1.67252	0.0326158	0.742027	up	2.14567	0.0109111	1.10143	up	1.95997	3.53e-05	0.970828	up	NA	NA	NA	NA	1.52777	0.00250836	0.611423	up	1	Molecular Function:protein binding (GO:0005515)	--	--	--	--	--	--
ENSBTAP00000074095.1	adaptor related protein complex 1 subunit sigma 1	AP1S1	96.9	30.6	79.6	75.2	0.315789	0.00374279	-1.66297	down	0.384422	0.0105923	-1.37924	down	0.406915	0.0372943	-1.2972	down	NA	NA	NA	NA	NA	NA	NA	NA	NA	NA	NA	NA	2	Molecular Function:protein transporter activity (GO:0008565),Biological Process:protein transport (GO:0015031)	AP-1 complex subunit sigma 1/2	--	ko04142 Lysosome	--	--	--
ENSBTAP00000074505.1	ubiquitin specific peptidase 10	USP10	234.2	498.8	342.1	295.5	2.1298	0.0137905	1.09072	up	NA	NA	NA	NA	1.68799	0.0463309	0.755303	up	NA	NA	NA	NA	NA	NA	NA	NA	NA	NA	NA	NA	2	Biological Process:protein deubiquitination (GO:0016579),Molecular Function:thiol-dependent ubiquitinyl hydrolase activity (GO:0036459)	ubiquitin carboxyl-terminal hydrolase 10	3.4.19.12		--	--	--
ENSBTAP00000000445.2	activity dependent neuroprotector homeobox	ADNP	268.7	386.3	222.2	189.3	NA	NA	NA	NA	1.73852	0.0250505	0.797863	up	2.04068	0.0151755	1.02905	up	NA	NA	NA	NA	NA	NA	NA	NA	NA	NA	NA	NA	2	Molecular Function:DNA binding (GO:0003677),Molecular Function:metal ion binding (GO:0046872)	--	--	--	--	--	--
ENSBTAP00000000722.2	survival motor neuron domain containing 1	SMNDC1	11.3	8.3	23	15.9	NA	NA	NA	NA	0.36087	0.00664948	-1.47045	down	NA	NA	NA	NA	2.0354	1.27e-05	1.02531	up	NA	NA	NA	NA	NA	NA	NA	NA	4	Molecular Function:RNA binding (GO:0003723),Cellular Component:nucleus (GO:0005634),Cellular Component:cytoplasm (GO:0005737),Biological Process:mRNA processing (GO:0006397)	survival of motor neuron-related-splicing factor 30	--	ko03040 Spliceosome	--	--	--
ENSBTAP00000001091.2	mitochondrial ribosomal protein S26	MRPS26	477.6	809.4	502.1	449.7	NA	NA	NA	NA	1.61203	0.0414776	0.688878	up	1.79987	0.0325038	0.84789	up	NA	NA	NA	NA	NA	NA	NA	NA	NA	NA	NA	NA	1	Cellular Component:mitochondrial small ribosomal subunit (GO:0005763)	small subunit ribosomal protein S26	--	--	--	--	--
ENSBTAP00000001099.6	endoplasmic reticulum oxidoreductase 1 beta	ERO1B	65.7	39.8	82.4	84.2	NA	NA	NA	NA	0.48301	0.0457752	-1.04988	down	NA	NA	NA	NA	NA	NA	NA	NA	NA	NA	NA	NA	NA	NA	NA	NA	3	Molecular Function:protein disulfide isomerase activity (GO:0003756),Cellular Component:endoplasmic reticulum (GO:0005783),Biological Process:oxidation-reduction process (GO:0055114)	ERO1-like protein beta	1.8.4.-	ko04141 Protein processing in endoplasmic reticulum	--	--	--
ENSBTAP00000001250.6	lysophosphatidylcholine acyltransferase 1	LPCAT1	258.4	351.8	155	157	NA	NA	NA	NA	2.26968	0.00294131	1.18249	up	2.24076	0.00810732	1.16399	up	0.599845	0.00844958	-0.737338	down	NA	NA	NA	NA	0.607585	8.27e-05	-0.718842	down	2	Molecular Function:calcium ion binding (GO:0005509),Biological Process:metabolic process (GO:0008152)	--	--	ko00564 Glycerophospholipid metabolism ko00565 Ether lipid metabolism ko01100 Metabolic pathways	1-acyl-sn-glycerol-3-phosphate acyltransferase	I	Lipid transport and metabolism ;
ENSBTAP00000001346.4	STE20 like kinase	SLK	274.4	375.6	235.6	272.8	NA	NA	NA	NA	1.59423	0.0445024	0.672858	up	NA	NA	NA	NA	NA	NA	NA	NA	NA	NA	NA	NA	NA	NA	NA	NA	5	Molecular Function:protein kinase activity (GO:0004672),Molecular Function:protein serine/threonine kinase activity (GO:0004674),Molecular Function:protein binding (GO:0005515),Molecular Function:ATP binding (GO:0005524),Biological Process:protein phosphorylation (GO:0006468)	STE20-like kinase	2.7.11.1	ko04114 Oocyte meiosis	Serine/threonine protein kinase	T	Signal transduction mechanisms ;
ENSBTAP00000001376.5	splicing factor 1	SF1	725.2	946.7	521	558.9	NA	NA	NA	NA	1.81708	0.0182678	0.861624	up	1.69386	0.0454772	0.760317	up	NA	NA	NA	NA	NA	NA	NA	NA	NA	NA	NA	NA	4	Molecular Function:nucleic acid binding (GO:0003676),Molecular Function:RNA binding (GO:0003723),Molecular Function:zinc ion binding (GO:0008270),Molecular Function:pre-mRNA branch point binding (GO:0045131)	splicing factor 1	--	--	--	--	--
ENSBTAP00000001572.3	SH2 domain containing 4A	SH2D4A	548.6	900	549.8	555.9	NA	NA	NA	NA	1.63696	0.0375738	0.711018	up	NA	NA	NA	NA	NA	NA	NA	NA	NA	NA	NA	NA	NA	NA	NA	NA	--	--	SH2 domain-containing protein 4A	--	--	--	--	--
ENSBTAP00000001687.4	ClpB homolog, mitochondrial AAA ATPase chaperonin	CLPB	329.3	463.9	264.3	324.7	NA	NA	NA	NA	1.7552	0.0234292	0.811637	up	NA	NA	NA	NA	NA	NA	NA	NA	NA	NA	NA	NA	NA	NA	NA	NA	2	Molecular Function:protein binding (GO:0005515),Molecular Function:ATP binding (GO:0005524)	ATP-dependent Clp protease ATP-binding subunit ClpB	--	ko04213 Longevity regulating pathway - multiple species	ATP-dependent Clp protease ATP-binding subunit ClpA	O	Posttranslational modification, protein turnover, chaperones ;
ENSBTAP00000001846.3	adaptor related protein complex 3 subunit sigma 2	AP3S2	298.9	501.8	318.2	258.9	NA	NA	NA	NA	1.577	0.0476323	0.657179	up	1.9382	0.0209723	0.954718	up	NA	NA	NA	NA	NA	NA	NA	NA	NA	NA	NA	NA	2	Molecular Function:protein transporter activity (GO:0008565),Biological Process:protein transport (GO:0015031)	AP-3 complex subunit sigma	--	ko04142 Lysosome	--	--	--
ENSBTAP00000002604.4	phosphatidylinositol 4-kinase type 2 alpha	PI4K2A	105.4	178.1	102.6	122.2	NA	NA	NA	NA	1.73587	0.0253187	0.795657	up	NA	NA	NA	NA	NA	NA	NA	NA	NA	NA	NA	NA	NA	NA	NA	NA	1	Molecular Function:kinase activity (GO:0016301)	phosphatidylinositol 4-kinase type 2	2.7.1.67	ko00562 Inositol phosphate metabolism ko01100 Metabolic pathways ko04070 Phosphatidylinositol signaling system	--	--	--
ENSBTAP00000003959.3	G protein subunit gamma 2	GNG2	54.9	26.4	72.5	66.2	NA	NA	NA	NA	0.364138	0.00711749	-1.45744	down	0.398792	0.0336188	-1.32629	down	NA	NA	NA	NA	NA	NA	NA	NA	NA	NA	NA	NA	3	Molecular Function:signal transducer activity (GO:0004871),Cellular Component:heterotrimeric G-protein complex (GO:0005834),Biological Process:G-protein coupled receptor signaling pathway (GO:0007186)	guanine nucleotide-binding protein G(I)/G(S)/G(O) subunit gamma-2	--	ko04014 Ras signaling pathway ko04062 Chemokine signaling pathway ko04151 PI3K-Akt signaling pathway ko04371 Apelin signaling pathway ko04713 Circadian entrainment ko04723 Retrograde endocannabinoid signaling ko04724 Glutamatergic synapse ko04725 Cholinergic synapse ko04726 Serotonergic synapse ko04727 GABAergic synapse ko04728 Dopaminergic synapse ko04926 Relaxin signaling pathway ko05032 Morphi…	--	--	--
ENSBTAP00000005795.3	carbohydrate sulfotransferase 14	CHST14	83.3	49.2	108.6	109.7	NA	NA	NA	NA	0.453039	0.0314062	-1.14229	down	NA	NA	NA	NA	NA	NA	NA	NA	NA	NA	NA	NA	NA	NA	NA	NA	3	Molecular Function:sulfotransferase activity (GO:0008146),Cellular Component:integral component of membrane (GO:0016021),Biological Process:carbohydrate biosynthetic process (GO:0016051)	dermatan 4-sulfotransferase 1	2.8.2.35	ko00532 Glycosaminoglycan biosynthesis - chondroitin sulfate / dermatan sulfate	Putative Zn-dependent protease, contains TPR repeats	R	General function prediction only ;
ENSBTAP00000005894.4	ubiquitin like modifier activating enzyme 5	UBA5	212.4	353.7	213.6	210.6	NA	NA	NA	NA	1.6559	0.0348487	0.727615	up	1.67949	0.0475938	0.748021	up	NA	NA	NA	NA	NA	NA	NA	NA	NA	NA	NA	NA	1	Molecular Function:small protein activating enzyme activity (GO:0008641)	ubiquitin-like modifier-activating enzyme 5	--	--	Molybdopterin or thiamine biosynthesis adenylyltransferase	H	Coenzyme transport and metabolism ;
ENSBTAP00000006291.5	charged multivesicular body protein 4C	CHMP4C	179.9	164.9	666.4	180	NA	NA	NA	NA	0.247449	0.000236089	-2.0148	down	NA	NA	NA	NA	3.70428	8.33e-16	1.88919	up	3.70222	5.96e-15	1.88839	up	NA	NA	NA	NA	1	Biological Process:vacuolar transport (GO:0007034)	charged multivesicular body protein 4	--	ko04144 Endocytosis ko04217 Necroptosis	--	--	--
ENSBTAP00000006406.3	mitochondrial ribosomal protein L20	MRPL20	53.5	25.9	56	63.3	NA	NA	NA	NA	0.4625	0.0355671	-1.11247	down	0.409163	0.0383536	-1.28925	down	NA	NA	NA	NA	NA	NA	NA	NA	NA	NA	NA	NA	5	Molecular Function:structural constituent of ribosome (GO:0003735),Cellular Component:intracellular (GO:0005622),Cellular Component:ribosome (GO:0005840),Biological Process:translation (GO:0006412),Molecular Function:rRNA binding (GO:0019843)	large subunit ribosomal protein L20	--	ko03010 Ribosome	Ribosomal protein L20	J	Translation, ribosomal structure and biogenesis ;
ENSBTAP00000006575.3	actin binding transcription modulator	ABITRAM	29	16.2	33.2	43.6	NA	NA	NA	NA	0.487952	0.0484828	-1.03519	down	0.37156	0.0230065	-1.42833	down	NA	NA	NA	NA	NA	NA	NA	NA	1.50345	0.00358108	0.588275	up	--	--	--	--	--	--	--	--
ENSBTAP00000008363.3	NHP2 ribonucleoprotein	NHP2	155.3	261.9	166.3	144.4	NA	NA	NA	NA	1.57486	0.0480338	0.655228	up	1.81371	0.0311081	0.858945	up	NA	NA	NA	NA	NA	NA	NA	NA	NA	NA	NA	NA	2	Molecular Function:RNA binding (GO:0003723),Cellular Component:nucleolus (GO:0005730)	H/ACA ribonucleoprotein complex subunit 2	--	ko03008 Ribosome biogenesis in eukaryotes	Ribosomal protein L7Ae or related RNA K-turn-binding protein	J	Translation, ribosomal structure and biogenesis ;
ENSBTAP00000008544.4	developmentally regulated GTP binding protein 2	DRG2	147.1	69.7	153.9	216.2	NA	NA	NA	NA	0.452891	0.0313441	-1.14276	down	0.322387	0.00998741	-1.63314	down	NA	NA	NA	NA	NA	NA	NA	NA	NA	NA	NA	NA	1	Molecular Function:GTP binding (GO:0005525)	uncharacterized protein	--	--	Ribosome-interacting GTPase 1	J	Translation, ribosomal structure and biogenesis ;
ENSBTAP00000008979.6	lectin, mannose binding 1	LMAN1	310.1	444.4	274.2	284.6	NA	NA	NA	NA	1.62071	0.0400749	0.69663	up	NA	NA	NA	NA	NA	NA	NA	NA	NA	NA	NA	NA	NA	NA	NA	NA	3	Molecular Function:mannose binding (GO:0005537),Biological Process:ER to Golgi vesicle-mediated transport (GO:0006888),Cellular Component:membrane (GO:0016020)	lectin, mannose-binding 1	--	ko04141 Protein processing in endoplasmic reticulum	--	--	--
ENSBTAP00000009709.5	ER membrane protein complex subunit 7	EMC7	104.7	62.1	140.6	133.8	NA	NA	NA	NA	0.441679	0.0268533	-1.17893	down	NA	NA	NA	NA	NA	NA	NA	NA	NA	NA	NA	NA	NA	NA	NA	NA	--	--	--	--	--	--	--	--
ENSBTAP00000009843.4	unc-119 lipid binding chaperone B	UNC119B	244.1	137.8	283.9	274.6	NA	NA	NA	NA	0.485382	0.0470629	-1.04281	down	NA	NA	NA	NA	NA	NA	NA	NA	NA	NA	NA	NA	NA	NA	NA	NA	--	--	--	--	--	--	--	--
ENSBTAP00000010714.5	microtubule associated monooxygenase, calponin and LIM domain containing 1	MICAL1	287.7	339.6	194.3	209.6	NA	NA	NA	NA	1.74781	0.0241344	0.805551	up	NA	NA	NA	NA	NA	NA	NA	NA	NA	NA	NA	NA	NA	NA	NA	NA	3	Molecular Function:protein binding (GO:0005515),Molecular Function:zinc ion binding (GO:0008270),Molecular Function:FAD binding (GO:0071949)	F-actin monooxygenase	1.14.13.225	--	--	--	--
ENSBTAP00000011063.2	three prime repair exonuclease 1	TREX1	280.3	439	240.3	256.9	NA	NA	NA	NA	1.82688	0.0175605	0.869384	up	1.70884	0.0433718	0.773014	up	NA	NA	NA	NA	NA	NA	NA	NA	NA	NA	NA	NA	--	--	three prime repair exonuclease 1	3.1.11.2	ko04623 Cytosolic DNA-sensing pathway	--	--	--
ENSBTAP00000011734.5	splicing factor 3b subunit 1	SF3B1	873.6	1146	663.6	768.9	NA	NA	NA	NA	1.72694	0.0262404	0.788221	up	NA	NA	NA	NA	NA	NA	NA	NA	NA	NA	NA	NA	NA	NA	NA	NA	--	--	splicing factor 3B subunit 1	--	ko03040 Spliceosome	--	--	--
ENSBTAP00000012025.6	inhibitor of growth family member 5	ING5	151.3	240.3	123.5	150.8	NA	NA	NA	NA	1.94575	0.0108675	0.960326	up	NA	NA	NA	NA	NA	NA	NA	NA	NA	NA	NA	NA	NA	NA	NA	NA	4	Cellular Component:nucleus (GO:0005634),Biological Process:negative regulation of cell proliferation (GO:0008285),Biological Process:histone acetylation (GO:0016573),Cellular Component:MOZ/MORF histone acetyltransferase complex (GO:0070776)	inhibitor of growth protein 5	--	--	--	--	--
ENSBTAP00000012612.5	protein phosphatase 6 regulatory subunit 3	PPP6R3	210.5	340.6	171.6	170.1	NA	NA	NA	NA	1.98485	0.00927863	0.989029	up	2.00235	0.0171247	1.0017	up	NA	NA	NA	NA	NA	NA	NA	NA	NA	NA	NA	NA	--	--	serine/threonine-protein phosphatase 6 regulatory subunit 3	--	--	--	--	--
ENSBTAP00000012701.4	solute carrier family 12 member 2	SLC12A2	1212.5	1803.5	1143.2	1285.3	NA	NA	NA	NA	1.57759	0.0475211	0.657722	up	NA	NA	NA	NA	NA	NA	NA	NA	NA	NA	NA	NA	NA	NA	NA	NA	5	Molecular Function:transporter activity (GO:0005215),Biological Process:transport (GO:0006810),Biological Process:ion transport (GO:0006811),Cellular Component:membrane (GO:0016020),Biological Process:transmembrane transport (GO:0055085)	solute carrier family 12 (sodium/potassium/chloride transporter), member 2	--	ko04970 Salivary secretion ko04972 Pancreatic secretion	Amino acid transporter	E	Amino acid transport and metabolism ;
ENSBTAP00000013197.3	ER membrane protein complex subunit 2	EMC2	139.7	73.2	158.2	144	NA	NA	NA	NA	0.462705	0.0356612	-1.11183	down	NA	NA	NA	NA	NA	NA	NA	NA	NA	NA	NA	NA	NA	NA	NA	NA	1	Molecular Function:protein binding (GO:0005515)	--	--	--	Tetratricopeptide (TPR) repeat	R	General function prediction only ;
ENSBTAP00000013466.3	UDP-N-acetylglucosamine pyrophosphorylase 1	UAP1	346.9	432.4	272.1	325.9	NA	NA	NA	NA	1.58912	0.0454085	0.66823	up	NA	NA	NA	NA	NA	NA	NA	NA	NA	NA	NA	NA	NA	NA	NA	NA	2	Biological Process:metabolic process (GO:0008152),Molecular Function:uridylyltransferase activity (GO:0070569)	--	--	ko00520 Amino sugar and nucleotide sugar metabolism ko01100 Metabolic pathways	UDP-N-acetylglucosamine pyrophosphorylase	G	Carbohydrate transport and metabolism ;
ENSBTAP00000013734.4	complement C1q binding protein	C1QBP	46.9	23.7	61.5	70.5	NA	NA	NA	NA	0.385366	0.0107796	-1.3757	down	0.33617	0.0129056	-1.57274	down	NA	NA	NA	NA	NA	NA	NA	NA	1.5032	0.00359409	0.588035	up	1	Cellular Component:mitochondrial matrix (GO:0005759)	complement component 1 Q subcomponent-binding protein, mitochondrial	--	ko05168 Herpes simplex infection	--	--	--
ENSBTAP00000014019.3	partner of NOB1 homolog	PNO1	97.7	72.7	194.8	168	NA	NA	NA	NA	0.373203	0.00854477	-1.42197	down	NA	NA	NA	NA	1.99386	2.24e-05	0.995563	up	NA	NA	NA	NA	1.71955	0.000122982	0.782031	up	1	Molecular Function:nucleic acid binding (GO:0003676)	RNA-binding protein PNO1	--	--	rRNA processing protein Krr1/Pno1, contains KH domain	J	Translation, ribosomal structure and biogenesis ;
ENSBTAP00000014212.4	NOP16 nucleolar protein	NOP16	183.9	100.4	231.3	196.4	NA	NA	NA	NA	0.434068	0.0240661	-1.20401	down	NA	NA	NA	NA	NA	NA	NA	NA	NA	NA	NA	NA	NA	NA	NA	NA	--	--	--	--	--	--	--	--
ENSBTAP00000014479.4	phosphodiesterase 5A	PDE5A	172.7	289.9	153	140	NA	NA	NA	NA	1.89477	0.0133531	0.922024	up	2.07071	0.0138063	1.05013	up	NA	NA	NA	NA	NA	NA	NA	NA	NA	NA	NA	NA	4	Molecular Function:3',5'-cyclic-nucleotide phosphodiesterase activity (GO:0004114),Molecular Function:protein binding (GO:0005515),Biological Process:signal transduction (GO:0007165),Molecular Function:phosphoric diester hydrolase activity (GO:0008081)	cGMP-specific 3',5'-cyclic phosphodiesterase	3.1.4.35	ko00230 Purine metabolism ko04022 cGMP-PKG signaling pathway	GAF domain	T	Signal transduction mechanisms ;
ENSBTAP00000014549.6	scavenger receptor class B member 2	SCARB2	527.5	324	683.5	815	NA	NA	NA	NA	0.474031	0.0411034	-1.07695	down	0.397546	0.0330763	-1.33081	down	NA	NA	NA	NA	NA	NA	NA	NA	1.54502	0.0019404	0.627629	up	3	Molecular Function:receptor activity (GO:0004872),Cellular Component:lysosome (GO:0005764),Cellular Component:membrane (GO:0016020)	lysosome membrane protein 2	--	ko04142 Lysosome	--	--	--
ENSBTAP00000014563.5	transmembrane p24 trafficking protein 1	TMED1	111	56.5	116.7	123.9	NA	NA	NA	NA	0.484147	0.0463899	-1.04648	down	NA	NA	NA	NA	NA	NA	NA	NA	NA	NA	NA	NA	NA	NA	NA	NA	2	Biological Process:transport (GO:0006810),Cellular Component:integral component of membrane (GO:0016021)	p24 family protein gamma-1	--	--	--	--	--
ENSBTAP00000014888.3	eukaryotic translation initiation factor 3 subunit K	EIF3K	323	218.5	455.5	381.4	NA	NA	NA	NA	0.479693	0.0440122	-1.05982	down	NA	NA	NA	NA	NA	NA	NA	NA	NA	NA	NA	NA	NA	NA	NA	NA	3	Molecular Function:translation initiation factor activity (GO:0003743),Cellular Component:cytoplasm (GO:0005737),Cellular Component:eukaryotic translation initiation factor 3 complex (GO:0005852)	translation initiation factor 3 subunit K	--	--	--	--	--
ENSBTAP00000015297.6	interferon gamma inducible protein 16	-	197.5	102.8	254.7	224.4	NA	NA	NA	NA	0.403612	0.0148925	-1.30896	down	NA	NA	NA	NA	NA	NA	NA	NA	NA	NA	NA	NA	NA	NA	NA	NA	--	--	gamma-interferon-inducible protein 16	--	ko04621 NOD-like receptor signaling pathway	--	--	--
ENSBTAP00000015703.2	aldehyde dehydrogenase 18 family member A1	ALDH18A1	390.2	518.8	287.7	276.8	NA	NA	NA	NA	1.80327	0.0193128	0.850613	up	1.87428	0.0256757	0.906335	up	NA	NA	NA	NA	NA	NA	NA	NA	NA	NA	NA	NA	4	Biological Process:proline biosynthetic process (GO:0006561),Biological Process:metabolic process (GO:0008152),Molecular Function:oxidoreductase activity (GO:0016491),Biological Process:oxidation-reduction process (GO:0055114)	--	--	ko00330 Arginine and proline metabolism ko01100 Metabolic pathways ko01230 Biosynthesis of amino acids	Gamma-glutamyl phosphate reductase	E	Amino acid transport and metabolism ;
ENSBTAP00000015736.5	protein phosphatase, Mg2+/Mn2+ dependent 1H	PPM1H	225.8	341.2	212.9	238.3	NA	NA	NA	NA	1.60263	0.043049	0.680442	up	NA	NA	NA	NA	NA	NA	NA	NA	NA	NA	NA	NA	NA	NA	NA	NA	3	Molecular Function:catalytic activity (GO:0003824),Molecular Function:protein serine/threonine phosphatase activity (GO:0004722),Biological Process:protein dephosphorylation (GO:0006470)	protein phosphatase 1H	3.1.3.16	--	--	--	--
ENSBTAP00000015759.5	CAP-Gly domain containing linker protein 2	CLIP2	551.7	789.4	496.4	491.1	NA	NA	NA	NA	1.59025	0.0452068	0.669253	up	NA	NA	NA	NA	NA	NA	NA	NA	NA	NA	NA	NA	NA	NA	NA	NA	--	--	CAP-Gly domain-containing linker protein 2	--	--	--	--	--
ENSBTAP00000016395.5	ring finger protein 220	RNF220	210.6	131.7	275.4	224.1	NA	NA	NA	NA	0.478214	0.0432401	-1.06427	down	NA	NA	NA	NA	NA	NA	NA	NA	NA	NA	NA	NA	NA	NA	NA	NA	4	Molecular Function:protein binding (GO:0005515),Molecular Function:zinc ion binding (GO:0008270),Biological Process:protein ubiquitination (GO:0016567),Biological Process:positive regulation of canonical Wnt signaling pathway (GO:0090263)	--	--	--	--	--	--
ENSBTAP00000016464.5	RAB27A, member RAS oncogene family	RAB27A	51.3	32.2	72.8	49.9	NA	NA	NA	NA	0.442308	0.027093	-1.17688	down	NA	NA	NA	NA	NA	NA	NA	NA	NA	NA	NA	NA	NA	NA	NA	NA	2	Molecular Function:GTP binding (GO:0005525),Biological Process:small GTPase mediated signal transduction (GO:0007264)	Ras-related protein Rab-27A	--	--	GTPase SAR1 family domain	R	General function prediction only ;
ENSBTAP00000016548.2	SNAP associated protein	SNAPIN	177.8	86.9	177.2	185.1	NA	NA	NA	NA	0.490406	0.0498638	-1.02795	down	NA	NA	NA	NA	NA	NA	NA	NA	NA	NA	NA	NA	NA	NA	NA	NA	2	Biological Process:intracellular protein transport (GO:0006886),Cellular Component:BLOC-1 complex (GO:0031083)	SNARE-associated protein Snapin	--	--	--	--	--
ENSBTAP00000016887.5	delta 4-desaturase, sphingolipid 1	DEGS1	217.4	354.3	184.5	206.6	NA	NA	NA	NA	1.92033	0.0120435	0.941351	up	1.71491	0.0425458	0.778131	up	NA	NA	NA	NA	NA	NA	NA	NA	NA	NA	NA	NA	1	Biological Process:lipid metabolic process (GO:0006629)	--	--	ko00600 Sphingolipid metabolism ko01100 Metabolic pathways ko04071 Sphingolipid signaling pathway	Fatty acid desaturase	I	Lipid transport and metabolism ;
ENSBTAP00000016954.6	chaperonin containing TCP1 subunit 7	CCT7	1128.6	953.2	608.8	703	NA	NA	NA	NA	1.5657	0.0497972	0.646811	up	NA	NA	NA	NA	0.539429	0.00218549	-0.890494	down	NA	NA	NA	NA	0.622896	0.000164049	-0.682938	down	3	Molecular Function:ATP binding (GO:0005524),Biological Process:protein folding (GO:0006457),Molecular Function:unfolded protein binding (GO:0051082)	T-complex protein 1 subunit eta	--	--	Chaperonin GroEL (HSP60 family)	O	Posttranslational modification, protein turnover, chaperones ;
ENSBTAP00000016988.6	Rac GTPase activating protein 1	RACGAP1	457.7	581.2	358.6	289.8	NA	NA	NA	NA	1.62075	0.0400697	0.696659	up	2.00552	0.0169543	1.00398	up	NA	NA	NA	NA	NA	NA	NA	NA	0.633166	0.000253329	-0.659345	down	2	Biological Process:signal transduction (GO:0007165),Biological Process:intracellular signal transduction (GO:0035556)	Rac GTPase-activating protein 1	--	--	--	--	--
ENSBTAP00000017007.5	signal recognition particle 19	SRP19	182.6	106.6	253.9	164	NA	NA	NA	NA	0.41985	0.0194017	-1.25205	down	NA	NA	NA	NA	NA	NA	NA	NA	1.54817	0.0035195	0.630565	up	NA	NA	NA	NA	3	Biological Process:SRP-dependent cotranslational protein targeting to membrane (GO:0006614),Molecular Function:7S RNA binding (GO:0008312),Cellular Component:signal recognition particle (GO:0048500)	signal recognition particle subunit SRP19	--	ko03060 Protein export	Signal recognition particle subunit SEC65	U	Intracellular trafficking, secretion, and vesicular transport ;
ENSBTAP00000017376.4	geranylgeranyl diphosphate synthase 1	GGPS1	101.5	54	115.6	106.1	NA	NA	NA	NA	0.467128	0.0377272	-1.09811	down	NA	NA	NA	NA	NA	NA	NA	NA	NA	NA	NA	NA	NA	NA	NA	NA	1	Biological Process:isoprenoid biosynthetic process (GO:0008299)	--	--	ko00900 Terpenoid backbone biosynthesis ko01100 Metabolic pathways	Geranylgeranyl pyrophosphate synthase	H	Coenzyme transport and metabolism ;
ENSBTAP00000018234.3	mitochondrial ribosomal protein S25	MRPS25	33.1	16.8	34.5	38.5	NA	NA	NA	NA	0.486957	0.0479297	-1.03814	down	NA	NA	NA	NA	NA	NA	NA	NA	NA	NA	NA	NA	NA	NA	NA	NA	--	--	small subunit ribosomal protein S25	--	--	--	--	--
ENSBTAP00000018595.2	acylphosphatase 1	ACYP1	87.8	44.6	105.1	105	NA	NA	NA	NA	0.424358	0.0208057	-1.23665	down	0.424762	0.0462134	-1.23527	down	NA	NA	NA	NA	NA	NA	NA	NA	NA	NA	NA	NA	1	Molecular Function:acylphosphatase activity (GO:0003998)	acylphosphatase	3.6.1.7	ko00620 Pyruvate metabolism	Acylphosphatase	C	Energy production and conversion ;
ENSBTAP00000018720.6	GRB10 interacting GYF protein 2	GIGYF2	689.8	958.7	582.2	656.4	NA	NA	NA	NA	1.64668	0.0361495	0.719565	up	NA	NA	NA	NA	NA	NA	NA	NA	NA	NA	NA	NA	NA	NA	NA	NA	1	Molecular Function:protein binding (GO:0005515)	PERQ amino acid-rich with GYF domain-containing protein	--	--	Type V secretory pathway, adhesin AidA	MU	Cell wall/membrane/envelope biogenesis ; Intracellular trafficking, secretion, and vesicular transport ;
ENSBTAP00000018998.3	ras homolog family member C	RHOC	234	128.1	263.8	227.9	NA	NA	NA	NA	0.485595	0.0471796	-1.04217	down	NA	NA	NA	NA	NA	NA	NA	NA	NA	NA	NA	NA	NA	NA	NA	NA	2	Molecular Function:GTP binding (GO:0005525),Biological Process:small GTPase mediated signal transduction (GO:0007264)	Ras homolog gene family, member C	--	--	GTPase SAR1 family domain	R	General function prediction only ;
ENSBTAP00000020036.3	cofilin 2	CFL2	67.9	35.5	83.1	72.1	NA	NA	NA	NA	0.427196	0.021725	-1.22703	down	NA	NA	NA	NA	NA	NA	NA	NA	NA	NA	NA	NA	NA	NA	NA	NA	4	Molecular Function:actin binding (GO:0003779),Cellular Component:intracellular (GO:0005622),Cellular Component:actin cytoskeleton (GO:0015629),Biological Process:actin filament depolymerization (GO:0030042)	cofilin	--	ko04360 Axon guidance ko04666 Fc gamma R-mediated phagocytosis ko04810 Regulation of actin cytoskeleton ko05133 Pertussis	--	--	--
ENSBTAP00000020103.6	desmoplakin	DSP	738	1044.6	616.3	628.1	NA	NA	NA	NA	1.69495	0.0298231	0.761246	up	NA	NA	NA	NA	NA	NA	NA	NA	NA	NA	NA	NA	NA	NA	NA	NA	4	Cellular Component:cytoskeleton (GO:0005856),Biological Process:single organismal cell-cell adhesion (GO:0016337),Cellular Component:cell junction (GO:0030054),Molecular Function:cell adhesion molecule binding (GO:0050839)	desmoplakin	--	ko05412 Arrhythmogenic right ventricular cardiomyopathy (ARVC)	Chromosome segregation ATPase	D	Cell cycle control, cell division, chromosome partitioning ;
ENSBTAP00000020296.5	galactosidase beta 1	GLB1	187.5	89	354.5	226.4	NA	NA	NA	NA	0.251058	0.000273208	-1.99391	down	0.39311	0.0311891	-1.347	down	1.89067	8.89e-05	0.918895	up	1.56581	0.00288777	0.646912	up	NA	NA	NA	NA	1	Biological Process:carbohydrate metabolic process (GO:0005975)	beta-galactosidase	3.2.1.23	ko00052 Galactose metabolism ko00511 Other glycan degradation ko00531 Glycosaminoglycan degradation ko00600 Sphingolipid metabolism ko00604 Glycosphingolipid biosynthesis - ganglio series ko01100 Metabolic pathways ko04142 Lysosome	Beta-galactosidase GanA	G	Carbohydrate transport and metabolism ;
ENSBTAP00000020832.3	cytochrome c oxidase assembly factor COX16	COX16	146.3	82.3	169.1	167.9	NA	NA	NA	NA	0.486694	0.0477846	-1.03891	down	NA	NA	NA	NA	NA	NA	NA	NA	NA	NA	NA	NA	NA	NA	NA	NA	1	Cellular Component:mitochondrial membrane (GO:0031966)	cytochrome c oxidase assembly protein subunit 16	--	--	--	--	--
ENSBTAP00000020889.5	regulator of microtubule dynamics 1	RMDN1	361.1	188.5	415	385.7	NA	NA	NA	NA	0.454217	0.0319058	-1.13855	down	NA	NA	NA	NA	NA	NA	NA	NA	NA	NA	NA	NA	NA	NA	NA	NA	--	--	--	--	--	Tetratricopeptide (TPR) repeat	R	General function prediction only ;
ENSBTAP00000021544.6	ENAH actin regulator	ENAH	763.4	1188	582.2	720.7	NA	NA	NA	NA	2.04054	0.00740823	1.02895	up	NA	NA	NA	NA	NA	NA	NA	NA	NA	NA	NA	NA	NA	NA	NA	NA	--	--	enabled	--	ko04360 Axon guidance ko04810 Regulation of actin cytoskeleton	Membrane protein involved in colicin uptake	M	Cell wall/membrane/envelope biogenesis ;
ENSBTAP00000021686.5	transmembrane 9 superfamily member 3	TM9SF3	108.9	106.2	67.3	81.7	NA	NA	NA	NA	1.57801	0.0474426	0.658105	up	NA	NA	NA	NA	0.617998	0.0119299	-0.694326	down	NA	NA	NA	NA	NA	NA	NA	NA	1	Cellular Component:integral component of membrane (GO:0016021)	transmembrane 9 superfamily member 3	--	--	--	--	--
ENSBTAP00000021719.5	splicing factor proline and glutamine rich	SFPQ	1985.2	2353.7	1440.2	1567.5	NA	NA	NA	NA	1.63429	0.0379746	0.708661	up	NA	NA	NA	NA	NA	NA	NA	NA	NA	NA	NA	NA	NA	NA	NA	NA	1	Molecular Function:nucleic acid binding (GO:0003676)	splicing factor, proline- and glutamine-rich	--	--	RNA recognition motif (RRM) domain	J	Translation, ribosomal structure and biogenesis ;
ENSBTAP00000022217.4	ribosome biogenesis regulator 1 homolog	RRS1	48.2	23.7	53.2	55	NA	NA	NA	NA	0.445489	0.0283273	-1.16654	down	0.430909	0.0495559	-1.21454	down	NA	NA	NA	NA	NA	NA	NA	NA	NA	NA	NA	NA	2	Cellular Component:nucleus (GO:0005634),Biological Process:ribosome biogenesis (GO:0042254)	regulator of ribosome biosynthesis	--	--	--	--	--
ENSBTAP00000022480.5	trafficking protein particle complex 13	TRAPPC13	179.2	245.2	155.9	168.5	NA	NA	NA	NA	1.5728	0.0484253	0.653338	up	NA	NA	NA	NA	NA	NA	NA	NA	NA	NA	NA	NA	NA	NA	NA	NA	--	--	trafficking protein particle complex subunit 13	--	--	--	--	--
ENSBTAP00000022979.5	complement C3	C3	670.6	895.9	471.9	651.6	NA	NA	NA	NA	1.8985	0.0131538	0.924857	up	NA	NA	NA	NA	NA	NA	NA	NA	NA	NA	NA	NA	NA	NA	NA	NA	6	Molecular Function:endopeptidase inhibitor activity (GO:0004866),Molecular Function:protein binding (GO:0005515),Cellular Component:extracellular region (GO:0005576),Cellular Component:extracellular space (GO:0005615),Biological Process:inflammatory response (GO:0006954),Biological Process:complement activation (GO:0006956)	complement component 3	--	ko04145 Phagosome ko04610 Complement and coagulation cascades ko05133 Pertussis ko05134 Legionellosis ko05140 Leishmaniasis ko05142 Chagas disease (American trypanosomiasis) ko05150 Staphylococcus aureus infection ko05152 Tuberculosis ko05167 Kaposi's sarcoma-associated herpesvirus infection ko05168 Herpes simplex infection ko05203 Viral carcinogenesis ko05322 Systemic lupus erythematosus	Uncharacterized conserved protein YfaS, alpha-2-macroglobulin family	R	General function prediction only ;
ENSBTAP00000023912.4	zyxin	ZYX	1941.9	2913.2	1606	1732.8	NA	NA	NA	NA	1.81395	0.0184999	0.859133	up	1.68121	0.0473352	0.7495	up	NA	NA	NA	NA	NA	NA	NA	NA	NA	NA	NA	NA	1	Molecular Function:zinc ion binding (GO:0008270)	zyxin	--	ko04510 Focal adhesion	--	--	--
ENSBTAP00000024034.3	RNA binding motif protein 3	RBM3	40	22.9	60.9	61	NA	NA	NA	NA	0.376026	0.00902975	-1.41109	down	0.37541	0.0243507	-1.41346	down	1.5225	0.00839539	0.606442	up	NA	NA	NA	NA	1.525	0.00261292	0.608809	up	1	Molecular Function:nucleic acid binding (GO:0003676)	RNA-binding protein 3	--	--	RNA recognition motif (RRM) domain	J	Translation, ribosomal structure and biogenesis ;
ENSBTAP00000024209.3	NADH:ubiquinone oxidoreductase subunit C2	NDUFC2	202	107.2	224.7	235.5	NA	NA	NA	NA	0.477081	0.0426546	-1.0677	down	NA	NA	NA	NA	NA	NA	NA	NA	NA	NA	NA	NA	NA	NA	NA	NA	2	Cellular Component:mitochondrial inner membrane (GO:0005743),Molecular Function:NADH dehydrogenase (ubiquinone) activity (GO:0008137)	NADH dehydrogenase (ubiquinone) 1 subunit C2	--	ko00190 Oxidative phosphorylation ko01100 Metabolic pathways ko04723 Retrograde endocannabinoid signaling ko04932 Non-alcoholic fatty liver disease (NAFLD) ko05010 Alzheimer's disease ko05012 Parkinson's disease ko05016 Huntington's disease	--	--	--
ENSBTAP00000025584.5	THO complex 1	THOC1	236.4	312.4	193.7	205.5	NA	NA	NA	NA	1.6128	0.0413507	0.68957	up	NA	NA	NA	NA	NA	NA	NA	NA	NA	NA	NA	NA	NA	NA	NA	NA	2	Molecular Function:protein binding (GO:0005515),Biological Process:signal transduction (GO:0007165)	THO complex subunit 1	--	ko03013 RNA transport ko03040 Spliceosome	--	--	--
ENSBTAP00000026019.4	CKLF like MARVEL transmembrane domain containing 6	CMTM6	99.2	159.3	95	93.3	NA	NA	NA	NA	1.67684	0.032059	0.745747	up	1.7074	0.0435701	0.771797	up	NA	NA	NA	NA	NA	NA	NA	NA	NA	NA	NA	NA	1	Cellular Component:membrane (GO:0016020)	--	--	--	--	--	--
ENSBTAP00000026745.3	neutral cholesterol ester hydrolase 1	NCEH1	109.2	71.3	154.4	134.3	NA	NA	NA	NA	0.461788	0.0352419	-1.1147	down	NA	NA	NA	NA	NA	NA	NA	NA	NA	NA	NA	NA	NA	NA	NA	NA	2	Biological Process:metabolic process (GO:0008152),Molecular Function:hydrolase activity (GO:0016787)	neutral cholesterol ester hydrolase 1	3.1.1.-	ko04976 Bile secretion ko04979 Cholesterol metabolism	Acetyl esterase/lipase	I	Lipid transport and metabolism ;
ENSBTAP00000026834.4	dipeptidyl peptidase 3	DPP3	464.3	610.8	315.7	318.7	NA	NA	NA	NA	1.93475	0.0113616	0.952146	up	1.91654	0.0224602	0.938501	up	NA	NA	NA	NA	NA	NA	NA	NA	NA	NA	NA	NA	--	--	dipeptidyl-peptidase III	3.4.14.4	--	--	--	--
ENSBTAP00000027388.2	allograft inflammatory factor 1	AIF1	67.9	35.5	77.1	79.3	NA	NA	NA	NA	0.460441	0.0346326	-1.11891	down	NA	NA	NA	NA	NA	NA	NA	NA	NA	NA	NA	NA	NA	NA	NA	NA	1	Molecular Function:calcium ion binding (GO:0005509)	allograft inflammatory factor 1	--	--	--	--	--
ENSBTAP00000027457.4	smoothelin like 2	SMTNL2	428.9	511.2	308.1	353.1	NA	NA	NA	NA	1.6592	0.0343935	0.730489	up	NA	NA	NA	NA	NA	NA	NA	NA	NA	NA	NA	NA	NA	NA	NA	NA	1	Molecular Function:protein binding (GO:0005515)	--	--	--	--	--	--
ENSBTAP00000027619.6	Rho guanine nucleotide exchange factor 7	ARHGEF7	158.6	207.1	114.9	117.5	NA	NA	NA	NA	1.80244	0.0193774	0.849949	up	1.76255	0.0365846	0.817667	up	NA	NA	NA	NA	NA	NA	NA	NA	NA	NA	NA	NA	3	Molecular Function:Rho guanyl-nucleotide exchange factor activity (GO:0005089),Molecular Function:protein binding (GO:0005515),Biological Process:regulation of Rho protein signal transduction (GO:0035023)	Rho guanine nucleotide exchange factor 7	--	ko04810 Regulation of actin cytoskeleton	--	--	--
ENSBTAP00000027695.6	CCR4-NOT transcription complex subunit 1	CNOT1	437	704.2	385	426.4	NA	NA	NA	NA	1.82909	0.017405	0.871127	up	NA	NA	NA	NA	NA	NA	NA	NA	NA	NA	NA	NA	NA	NA	NA	NA	--	--	CCR4-NOT transcription complex subunit 1	--	ko03018 RNA degradation	--	--	--
ENSBTAP00000028806.5	zinc finger CCCH-type containing, antiviral 1	ZC3HAV1	248.9	382.7	240.6	319.4	NA	NA	NA	NA	1.59061	0.0451431	0.669577	up	NA	NA	NA	NA	NA	NA	NA	NA	NA	NA	NA	NA	NA	NA	NA	NA	2	Molecular Function:NAD+ ADP-ribosyltransferase activity (GO:0003950),Molecular Function:metal ion binding (GO:0046872)	poly [ADP-ribose] polymerase 7/11/12/13	2.4.2.30	--	--	--	--
ENSBTAP00000029052.5	chromosome 17 C12orf43 homolog	C17H12orf43	59.4	34.2	86.2	60.8	NA	NA	NA	NA	0.396752	0.0132331	-1.33369	down	NA	NA	NA	NA	NA	NA	NA	NA	NA	NA	NA	NA	NA	NA	NA	NA	--	--	--	--	--	--	--	--
ENSBTAP00000029060.2	migration and invasion enhancer 1	MIEN1	98.2	57.5	130.8	114.2	NA	NA	NA	NA	0.439602	0.0260723	-1.18573	down	NA	NA	NA	NA	NA	NA	NA	NA	NA	NA	NA	NA	NA	NA	NA	NA	--	--	selenoprotein W-related protein	--	--	Predicted selenoprotein, Rdx family	S	Function unknown ;
ENSBTAP00000029840.3	pleiotropic regulator 1	PLRG1	474.7	607.7	382.5	429.9	NA	NA	NA	NA	1.58876	0.0454737	0.6679	up	NA	NA	NA	NA	NA	NA	NA	NA	NA	NA	NA	NA	NA	NA	NA	NA	1	Molecular Function:protein binding (GO:0005515)	pleiotropic regulator 1	--	ko03040 Spliceosome	WD40 repeat	R	General function prediction only ;
ENSBTAP00000030466.2	alanyl-tRNA synthetase domain containing 1	AARSD1	186.4	298.6	182.6	169.3	NA	NA	NA	NA	1.63527	0.0378269	0.709527	up	1.76373	0.036448	0.818632	up	NA	NA	NA	NA	NA	NA	NA	NA	NA	NA	NA	NA	6	Molecular Function:nucleotide binding (GO:0000166),Molecular Function:nucleic acid binding (GO:0003676),Molecular Function:alanine-tRNA ligase activity (GO:0004813),Molecular Function:ATP binding (GO:0005524),Biological Process:alanyl-tRNA aminoacylation (GO:0006419),Biological Process:tRNA aminoacylation (GO:0043039)	misacylated tRNA(Ala) deacylase	3.1.1.-	--	Alanyl-tRNA synthetase	J	Translation, ribosomal structure and biogenesis ;
ENSBTAP00000034619.2	coiled-coil domain containing 137	CCDC137	68.7	38.3	83.2	90.8	NA	NA	NA	NA	0.460337	0.0345856	-1.11924	down	0.421806	0.0446556	-1.24535	down	NA	NA	NA	NA	NA	NA	NA	NA	NA	NA	NA	NA	--	--	--	--	--	--	--	--
ENSBTAP00000037026.2	canopy FGF signaling regulator 4	CNPY4	285.4	174.8	432.4	405.6	NA	NA	NA	NA	0.404255	0.0150553	-1.30666	down	0.430966	0.0495877	-1.21435	down	1.51507	0.00912315	0.599381	up	NA	NA	NA	NA	NA	NA	NA	NA	--	--	--	--	--	--	--	--
ENSBTAP00000038767.2	calcineurin like EF-hand protein 1	CHP1	430.7	707.4	442.5	401.8	NA	NA	NA	NA	1.59864	0.0437327	0.676849	up	1.76058	0.0368144	0.816049	up	NA	NA	NA	NA	NA	NA	NA	NA	NA	NA	NA	NA	1	Molecular Function:calcium ion binding (GO:0005509)	calcineurin B homologous protein 1	--	--	--	--	--
ENSBTAP00000040952.1	ribosomal RNA processing 1	RRP1	174.7	281.5	167.1	197.5	NA	NA	NA	NA	1.68462	0.0310794	0.752423	up	NA	NA	NA	NA	NA	NA	NA	NA	NA	NA	NA	NA	NA	NA	NA	NA	1	Biological Process:rRNA processing (GO:0006364)	ribosomal RNA-processing protein 1	--	--	--	--	--
ENSBTAP00000042269.2	chromosome 16 C1orf174 homolog	C16H1orf174	226.9	312.1	196.8	223.2	NA	NA	NA	NA	1.58587	0.0459941	0.665278	up	NA	NA	NA	NA	NA	NA	NA	NA	NA	NA	NA	NA	NA	NA	NA	NA	--	--	--	--	--	--	--	--
ENSBTAP00000043577.2	pre-mRNA processing factor 8	PRPF8	247.2	350.6	142.9	107.2	NA	NA	NA	NA	2.45346	0.00141103	1.29482	up	3.27052	0.000377888	1.70952	up	0.578074	0.00539398	-0.790673	down	NA	NA	NA	NA	0.433657	4.26e-10	-1.20537	down	5	Molecular Function:RNA binding (GO:0003723),Molecular Function:protein binding (GO:0005515),Cellular Component:spliceosomal complex (GO:0005681),Molecular Function:U6 snRNA binding (GO:0017070),Molecular Function:U5 snRNA binding (GO:0030623)	pre-mRNA-processing factor 8	--	ko03040 Spliceosome	--	--	--
ENSBTAP00000044368.3	3-oxoacid CoA-transferase 1	OXCT1	715.4	971.7	585	657.5	NA	NA	NA	NA	1.66103	0.0341447	0.732074	up	NA	NA	NA	NA	NA	NA	NA	NA	NA	NA	NA	NA	NA	NA	NA	NA	2	Biological Process:metabolic process (GO:0008152),Molecular Function:CoA-transferase activity (GO:0008410)	3-oxoacid CoA-transferase	2.8.3.5	ko00072 Synthesis and degradation of ketone bodies ko00280 Valine, leucine and isoleucine degradation ko00650 Butanoate metabolism	Acyl CoA:acetate/3-ketoacid CoA transferase, beta subunit	I	Lipid transport and metabolism ;
ENSBTAP00000044670.3	NADH:ubiquinone oxidoreductase subunit S4	NDUFS4	89.5	49.1	100.1	100.1	NA	NA	NA	NA	0.490509	0.0499224	-1.02765	down	NA	NA	NA	NA	NA	NA	NA	NA	NA	NA	NA	NA	NA	NA	NA	NA	1	Biological Process:electron transport chain (GO:0022900)	NADH dehydrogenase (ubiquinone) Fe-S protein 4	--	ko00190 Oxidative phosphorylation ko01100 Metabolic pathways ko04723 Retrograde endocannabinoid signaling ko04932 Non-alcoholic fatty liver disease (NAFLD) ko05010 Alzheimer's disease ko05012 Parkinson's disease ko05016 Huntington's disease	--	--	--
ENSBTAP00000046146.4	eukaryotic translation initiation factor 3 subunit F	EIF3F	262.1	407.4	226.8	269.9	NA	NA	NA	NA	1.7963	0.0198623	0.845025	up	NA	NA	NA	NA	NA	NA	NA	NA	NA	NA	NA	NA	NA	NA	NA	NA	4	Molecular Function:translation initiation factor activity (GO:0003743),Molecular Function:protein binding (GO:0005515),Cellular Component:cytoplasm (GO:0005737),Cellular Component:eukaryotic translation initiation factor 3 complex (GO:0005852)	translation initiation factor 3 subunit F	--	ko03013 RNA transport	--	--	--
ENSBTAP00000046521.4	THO complex 3	THOC3	454.1	753.7	429.4	442.8	NA	NA	NA	NA	1.75524	0.0234257	0.811668	up	1.70212	0.0443035	0.767335	up	NA	NA	NA	NA	NA	NA	NA	NA	NA	NA	NA	NA	1	Molecular Function:protein binding (GO:0005515)	THO complex subunit 3	--	ko03013 RNA transport ko03040 Spliceosome	WD40 repeat	R	General function prediction only ;
ENSBTAP00000047156.3	N-myristoyltransferase 2	NMT2	110.8	171.3	107.6	106.8	NA	NA	NA	NA	1.59201	0.0448942	0.670847	up	NA	NA	NA	NA	NA	NA	NA	NA	NA	NA	NA	NA	NA	NA	NA	NA	2	Molecular Function:glycylpeptide N-tetradecanoyltransferase activity (GO:0004379),Biological Process:N-terminal protein myristoylation (GO:0006499)	glycylpeptide N-tetradecanoyltransferase	2.3.1.97	--	--	--	--
ENSBTAP00000047821.2	beta-1,3-galactosyltransferase 6	B3GALT6	96.2	48	101.6	116.8	NA	NA	NA	NA	0.472441	0.0403093	-1.08179	down	0.410959	0.0392133	-1.28293	down	NA	NA	NA	NA	NA	NA	NA	NA	NA	NA	NA	NA	3	Biological Process:protein glycosylation (GO:0006486),Molecular Function:galactosyltransferase activity (GO:0008378),Cellular Component:membrane (GO:0016020)	galactosylxylosylprotein 3-beta-galactosyltransferase	2.4.1.134	ko00532 Glycosaminoglycan biosynthesis - chondroitin sulfate / dermatan sulfate ko00534 Glycosaminoglycan biosynthesis - heparan sulfate / heparin ko01100 Metabolic pathways	--	--	--
ENSBTAP00000048954.1	mitochondrial ribosomal protein L41	MRPL41	52.4	25.8	64.8	62	NA	NA	NA	NA	0.398148	0.0135596	-1.32862	down	0.416129	0.0417536	-1.2649	down	NA	NA	NA	NA	NA	NA	NA	NA	NA	NA	NA	NA	--	--	large subunit ribosomal protein L41	--	--	--	--	--
ENSBTAP00000050465.3	cell division cycle and apoptosis regulator 1	CCAR1	448.3	571.2	356	400.2	NA	NA	NA	NA	1.60449	0.0427328	0.682119	up	NA	NA	NA	NA	NA	NA	NA	NA	NA	NA	NA	NA	NA	NA	NA	NA	--	--	--	--	--	--	--	--
ENSBTAP00000052124.3	X-prolyl aminopeptidase 1	XPNPEP1	37.8	19.5	39.8	47.8	NA	NA	NA	NA	0.48995	0.0496051	-1.02929	down	0.40795	0.0377798	-1.29354	down	NA	NA	NA	NA	NA	NA	NA	NA	NA	NA	NA	NA	1	Molecular Function:hydrolase activity (GO:0016787)	Xaa-Pro aminopeptidase	3.4.11.9	--	Xaa-Pro aminopeptidase	E	Amino acid transport and metabolism ;
ENSBTAP00000054254.2	eukaryotic translation initiation factor 4H	EIF4H	508.3	313.3	645.8	519	NA	NA	NA	NA	0.485135	0.0469275	-1.04354	down	NA	NA	NA	NA	NA	NA	NA	NA	NA	NA	NA	NA	NA	NA	NA	NA	1	Molecular Function:nucleic acid binding (GO:0003676)	--	--	--	RNA recognition motif (RRM) domain	J	Translation, ribosomal structure and biogenesis ;
ENSBTAP00000054782.1	afamin	AFM	16.1	9.2	21.7	35.6	NA	NA	NA	NA	0.423963	0.02068	-1.23799	down	0.258427	0.00223247	-1.95217	down	NA	NA	NA	NA	0.609551	0.0021852	-0.714182	down	2.21118	1.94e-08	1.14482	up	2	Cellular Component:extracellular space (GO:0005615),Biological Process:transport (GO:0006810)	--	--	--	--	--	--
ENSBTAP00000055082.1	peptidylprolyl isomerase E	PPIE	40.2	21.2	47.9	47	NA	NA	NA	NA	0.442589	0.0272006	-1.17596	down	NA	NA	NA	NA	NA	NA	NA	NA	NA	NA	NA	NA	NA	NA	NA	NA	4	Biological Process:protein peptidyl-prolyl isomerization (GO:0000413),Molecular Function:nucleic acid binding (GO:0003676),Molecular Function:peptidyl-prolyl cis-trans isomerase activity (GO:0003755),Biological Process:protein folding (GO:0006457)	peptidyl-prolyl isomerase E (cyclophilin E)	5.2.1.8	ko03040 Spliceosome	Peptidyl-prolyl cis-trans isomerase (rotamase) - cyclophilin family	O	Posttranslational modification, protein turnover, chaperones ;
ENSBTAP00000055736.2	exportin 7	XPO7	342.3	433.9	271.3	311.5	NA	NA	NA	NA	1.59934	0.0436132	0.677474	up	NA	NA	NA	NA	NA	NA	NA	NA	NA	NA	NA	NA	NA	NA	NA	NA	2	Biological Process:intracellular protein transport (GO:0006886),Molecular Function:Ran GTPase binding (GO:0008536)	exportin-7	--	--	--	--	--
ENSBTAP00000056584.1	GON7 subunit of KEOPS complex	GON7	17	8.9	19.4	25.9	NA	NA	NA	NA	0.458763	0.0338829	-1.12418	down	0.343629	0.014711	-1.54107	down	NA	NA	NA	NA	NA	NA	NA	NA	1.52353	0.00267018	0.607417	up	--	--	--	--	--	--	--	--
ENSBTAP00000058608.1	ubiquitin fold modifier 1	UFM1	22.5	12.2	33.8	18.7	NA	NA	NA	NA	0.360947	0.00666026	-1.47014	down	NA	NA	NA	NA	1.50222	0.0105213	0.587098	up	1.80749	0.000167247	0.853985	up	NA	NA	NA	NA	--	--	ubiquitin-fold modifier 1	--	--	--	--	--
ENSBTAP00000058703.1	protein phosphatase 1 regulatory inhibitor subunit 14B	-	143.5	99.1	211.4	143.3	NA	NA	NA	NA	0.46878	0.0385181	-1.09302	down	NA	NA	NA	NA	NA	NA	NA	NA	NA	NA	NA	NA	NA	NA	NA	NA	2	Cellular Component:cytoplasm (GO:0005737),Biological Process:regulation of phosphorylation (GO:0042325)	protein phosphatase 1 regulatory subunit 14C	--	--	--	--	--
ENSBTAP00000059780.1	translin	TSN	177.7	101.3	217.7	172.1	NA	NA	NA	NA	0.465319	0.0368731	-1.10371	down	NA	NA	NA	NA	NA	NA	NA	NA	NA	NA	NA	NA	NA	NA	NA	NA	4	Molecular Function:single-stranded DNA binding (GO:0003697),Molecular Function:RNA binding (GO:0003723),Biological Process:RNA metabolic process (GO:0016070),Molecular Function:sequence-specific DNA binding (GO:0043565)	--	--	--	--	--	--
ENSBTAP00000059916.1	NECAP endocytosis associated 2	NECAP2	227.2	118	254.7	287.2	NA	NA	NA	NA	0.46329	0.03593	-1.11001	down	0.410864	0.0391674	-1.28327	down	NA	NA	NA	NA	NA	NA	NA	NA	NA	NA	NA	NA	2	Biological Process:endocytosis (GO:0006897),Cellular Component:membrane (GO:0016020)	adaptin ear-binding coat-associated protein 1/2	--	--	--	--	--
ENSBTAP00000060928.1	EEF1A lysine methyltransferase 2	EEF1AKMT2	104.3	62.7	134.8	107	NA	NA	NA	NA	0.465134	0.0367861	-1.10428	down	NA	NA	NA	NA	NA	NA	NA	NA	NA	NA	NA	NA	NA	NA	NA	NA	--	--	--	--	--	Ubiquinone/menaquinone biosynthesis C-methylase UbiE	H	Coenzyme transport and metabolism ;
ENSBTAP00000061017.1	isocitrate dehydrogenase (NAD(+)) 3 non-catalytic subunit gamma	IDH3G	61.7	29.7	61.2	67.3	NA	NA	NA	NA	0.485294	0.0470147	-1.04307	down	NA	NA	NA	NA	NA	NA	NA	NA	NA	NA	NA	NA	NA	NA	NA	NA	1	Biological Process:oxidation-reduction process (GO:0055114)	isocitrate dehydrogenase (NAD+)	1.1.1.41	ko00020 Citrate cycle (TCA cycle) ko01100 Metabolic pathways ko01200 Carbon metabolism ko01210 2-Oxocarboxylic acid metabolism ko01230 Biosynthesis of amino acids	Isocitrate/isopropylmalate dehydrogenase	CE	Energy production and conversion ; Amino acid transport and metabolism ;
ENSBTAP00000061249.1	glutathione S-transferase pi 1	GSTP1	886.3	443.7	986.9	1023.2	NA	NA	NA	NA	0.44959	0.0299734	-1.15332	down	NA	NA	NA	NA	NA	NA	NA	NA	NA	NA	NA	NA	NA	NA	NA	NA	3	Molecular Function:glutathione transferase activity (GO:0004364),Molecular Function:protein binding (GO:0005515),Biological Process:metabolic process (GO:0008152)	glutathione S-transferase	2.5.1.18	ko00480 Glutathione metabolism ko00980 Metabolism of xenobiotics by cytochrome P450 ko00982 Drug metabolism - cytochrome P450 ko01524 Platinum drug resistance ko05200 Pathways in cancer ko05204 Chemical carcinogenesis ko05225 Hepatocellular carcinoma ko05418 Fluid shear stress and atherosclerosis	Glutathione S-transferase	O	Posttranslational modification, protein turnover, chaperones ;
ENSBTAP00000061610.1	transforming growth factor beta receptor 3	TGFBR3	83.5	105.2	503.2	94.9	NA	NA	NA	NA	0.209062	3.88e-05	-2.258	down	NA	NA	NA	NA	6.02635	1.63e-28	2.59128	up	5.30242	6.46e-23	2.40665	up	NA	NA	NA	NA	--	--	transforming growth factor, beta receptor III	--	--	--	--	--
ENSBTAP00000062162.1	PPFIA binding protein 1	PPFIBP1	230.9	393	244.2	201.6	NA	NA	NA	NA	1.60934	0.041922	0.686466	up	1.9494	0.0202422	0.963034	up	NA	NA	NA	NA	NA	NA	NA	NA	NA	NA	NA	NA	1	Molecular Function:protein binding (GO:0005515)	--	--	--	--	--	--
ENSBTAP00000062282.1	chromosome 21 C15orf40 homolog	C21H15orf40	45.9	35.6	78.8	61.1	NA	NA	NA	NA	0.451777	0.0308768	-1.14632	down	NA	NA	NA	NA	1.71678	0.000833399	0.779701	up	NA	NA	NA	NA	NA	NA	NA	NA	--	--	uncharacterized protein	--	--	Uncharacterized conserved protein YggU, UPF0235/DUF167 family	S	Function unknown ;
ENSBTAP00000062623.1	FKBP prolyl isomerase 11	FKBP11	357	258.1	528.6	461.7	NA	NA	NA	NA	0.488271	0.048661	-1.03425	down	NA	NA	NA	NA	NA	NA	NA	NA	NA	NA	NA	NA	NA	NA	NA	NA	--	--	FK506-binding protein 11	5.2.1.8	--	FKBP-type peptidyl-prolyl cis-trans isomerase 2	O	Posttranslational modification, protein turnover, chaperones ;
ENSBTAP00000063161.1	ubiquitin conjugating enzyme E2 A	UBE2A	211.3	122	255.8	208.5	NA	NA	NA	NA	0.476935	0.0425798	-1.06814	down	NA	NA	NA	NA	NA	NA	NA	NA	NA	NA	NA	NA	NA	NA	NA	NA	--	--	ubiquitin-conjugating enzyme E2 B	2.3.2.23	ko04120 Ubiquitin mediated proteolysis	Ubiquitin-protein ligase	O	Posttranslational modification, protein turnover, chaperones ;
ENSBTAP00000063585.1	adenylate kinase 1	AK1	335.5	174.6	376.4	412.4	NA	NA	NA	NA	0.463868	0.0361971	-1.10821	down	0.423375	0.0454787	-1.23999	down	NA	NA	NA	NA	NA	NA	NA	NA	NA	NA	NA	NA	3	Molecular Function:ATP binding (GO:0005524),Biological Process:nucleobase-containing compound metabolic process (GO:0006139),Molecular Function:nucleobase-containing compound kinase activity (GO:0019205)	adenylate kinase	2.7.4.3	ko00230 Purine metabolism ko00730 Thiamine metabolism ko01100 Metabolic pathways	Adenylate kinase or related kinase	F	Nucleotide transport and metabolism ;
ENSBTAP00000063980.1	uveal autoantigen with coiled-coil domains and ankyrin repeats	UACA	174.5	272.2	155.2	143.1	NA	NA	NA	NA	1.75387	0.0235552	0.810539	up	1.90217	0.0235053	0.927643	up	NA	NA	NA	NA	NA	NA	NA	NA	NA	NA	NA	NA	3	Molecular Function:protein binding (GO:0005515),Biological Process:apoptotic signaling pathway (GO:0097190),Biological Process:regulation of NIK/NF-kappaB signaling (GO:1901222)	--	--	--	Ankyrin repeat	T	Signal transduction mechanisms ;
ENSBTAP00000064061.1	LIM and calponin homology domains 1	LIMCH1	73.1	38	95.8	99.3	NA	NA	NA	NA	0.39666	0.0132118	-1.33403	down	0.382679	0.0270268	-1.38579	down	NA	NA	NA	NA	NA	NA	NA	NA	NA	NA	NA	NA	4	Molecular Function:actin binding (GO:0003779),Molecular Function:protein binding (GO:0005515),Molecular Function:zinc ion binding (GO:0008270),Biological Process:actomyosin structure organization (GO:0031032)	--	--	--	--	--	--
ENSBTAP00000065170.1	ribosomal protein L30	RPL30	180.3	95	232.8	169.5	NA	NA	NA	NA	0.408076	0.0160488	-1.29309	down	NA	NA	NA	NA	NA	NA	NA	NA	NA	NA	NA	NA	NA	NA	NA	NA	4	Molecular Function:structural constituent of ribosome (GO:0003735),Cellular Component:intracellular (GO:0005622),Cellular Component:ribosome (GO:0005840),Biological Process:translation (GO:0006412)	large subunit ribosomal protein L30e	--	ko03010 Ribosome	Ribosomal protein L30E	J	Translation, ribosomal structure and biogenesis ;
ENSBTAP00000066565.1	-	-	493	787.8	490	488.6	NA	NA	NA	NA	1.60776	0.0421852	0.685048	up	NA	NA	NA	NA	NA	NA	NA	NA	NA	NA	NA	NA	NA	NA	NA	NA	4	Molecular Function:DNA binding (GO:0003677),Molecular Function:DNA topoisomerase type I activity (GO:0003917),Cellular Component:chromosome (GO:0005694),Biological Process:DNA topological change (GO:0006265)	DNA topoisomerase I	5.99.1.2	--	DNA topoisomerase IB	L	Replication, recombination and repair ;
ENSBTAP00000066608.1	RNA binding fox-1 homolog 2	RBFOX2	52.2	24.9	51.2	53.5	NA	NA	NA	NA	0.486328	0.0475825	-1.04	down	NA	NA	NA	NA	NA	NA	NA	NA	NA	NA	NA	NA	NA	NA	NA	NA	1	Molecular Function:nucleic acid binding (GO:0003676)	RNA binding protein fox-1	--	--	RNA recognition motif (RRM) domain	J	Translation, ribosomal structure and biogenesis ;
ENSBTAP00000067281.1	AU RNA binding methylglutaconyl-CoA hydratase	AUH	74.7	40.3	86.4	93.8	NA	NA	NA	NA	0.466435	0.0373985	-1.10025	down	0.429638	0.0488531	-1.21881	down	NA	NA	NA	NA	NA	NA	NA	NA	NA	NA	NA	NA	2	Molecular Function:catalytic activity (GO:0003824),Biological Process:metabolic process (GO:0008152)	--	--	--	Enoyl-CoA hydratase/carnithine racemase	I	Lipid transport and metabolism ;
ENSBTAP00000067587.1	protein phosphatase, Mg2+/Mn2+ dependent 1F	PPM1F	223.7	301.6	181.2	252.5	NA	NA	NA	NA	1.66446	0.033681	0.735053	up	NA	NA	NA	NA	NA	NA	NA	NA	NA	NA	NA	NA	NA	NA	NA	NA	3	Molecular Function:catalytic activity (GO:0003824),Molecular Function:protein serine/threonine phosphatase activity (GO:0004722),Biological Process:protein dephosphorylation (GO:0006470)	protein phosphatase 1F	3.1.3.16	--	Serine/threonine protein phosphatase PrpC	T	Signal transduction mechanisms ;
ENSBTAP00000067662.1	casein kinase 1, epsilon	CSNK1E	128	197.1	119.1	114.5	NA	NA	NA	NA	1.65491	0.0349858	0.726754	up	1.7214	0.0416803	0.78358	up	NA	NA	NA	NA	NA	NA	NA	NA	NA	NA	NA	NA	3	Molecular Function:protein kinase activity (GO:0004672),Molecular Function:ATP binding (GO:0005524),Biological Process:protein phosphorylation (GO:0006468)	casein kinase 1, delta	2.7.11.1	ko04340 Hedgehog signaling pathway ko04390 Hippo signaling pathway ko04540 Gap junction ko04710 Circadian rhythm	Serine/threonine protein kinase	T	Signal transduction mechanisms ;
ENSBTAP00000067943.1	SWI/SNF related, matrix associated, actin dependent regulator of chromatin, subfamily a, member 5	SMARCA5	230.8	343.1	202.5	247.9	NA	NA	NA	NA	1.69432	0.0298985	0.760707	up	NA	NA	NA	NA	NA	NA	NA	NA	NA	NA	NA	NA	NA	NA	NA	NA	9	Molecular Function:nucleic acid binding (GO:0003676),Molecular Function:DNA binding (GO:0003677),Molecular Function:ATP binding (GO:0005524),Cellular Component:nucleus (GO:0005634),Biological Process:chromatin remodeling (GO:0006338),Cellular Component:NURF complex (GO:0016589),Molecular Function:ATPase activity (GO:0016887),Molecular Function:nucleosome binding (GO:0031491),Biological Process:AT…	SWI/SNF-related matrix-associated actin-dependent regulator of chromatin subfamily A member 5	3.6.4.-	--	Uncharacterized conserved protein, contains Zn finger domain	S	Function unknown ;
ENSBTAP00000068422.1	GTPase activating protein and VPS9 domains 1	GAPVD1	157.8	242.3	138.3	129.3	NA	NA	NA	NA	1.75199	0.0237334	0.808993	up	1.87394	0.0257034	0.906072	up	NA	NA	NA	NA	NA	NA	NA	NA	NA	NA	NA	NA	1	Biological Process:regulation of GTPase activity (GO:0043087)	--	--	--	--	--	--
ENSBTAP00000068930.1	nicastrin	NCSTN	456.9	252.1	573.9	604.5	NA	NA	NA	NA	0.439275	0.0259506	-1.1868	down	0.417039	0.0422107	-1.26175	down	NA	NA	NA	NA	NA	NA	NA	NA	NA	NA	NA	NA	2	Cellular Component:integral component of membrane (GO:0016021),Biological Process:protein processing (GO:0016485)	nicastrin	--	ko04330 Notch signaling pathway ko05010 Alzheimer's disease	--	--	--
ENSBTAP00000069758.1	prohibitin 2	PHB2	1035.6	1705.7	1008.1	953	NA	NA	NA	NA	1.69199	0.0301776	0.758725	up	1.78982	0.0335554	0.839816	up	NA	NA	NA	NA	NA	NA	NA	NA	NA	NA	NA	NA	1	Cellular Component:membrane (GO:0016020)	prohibitin 2	--	--	Regulator of protease activity HflC, stomatin/prohibitin superfamily	O	Posttranslational modification, protein turnover, chaperones ;
ENSBTAP00000069873.1	AKT interacting protein	AKTIP	33.9	20.5	42.4	44.5	NA	NA	NA	NA	0.483491	0.0460344	-1.04844	down	NA	NA	NA	NA	NA	NA	NA	NA	NA	NA	NA	NA	NA	NA	NA	NA	--	--	--	--	--	--	--	--
ENSBTAP00000070582.1	cut like homeobox 1	CUX1	124.6	180.9	97.5	139.4	NA	NA	NA	NA	1.85538	0.0156541	0.891718	up	NA	NA	NA	NA	NA	NA	NA	NA	NA	NA	NA	NA	NA	NA	NA	NA	1	Molecular Function:DNA binding (GO:0003677)	homeobox protein cut-like	--	--	Uncharacterized membrane protein YhgE, phage infection protein (PIP) family	S	Function unknown ;
ENSBTAP00000070643.1	YTH N6-methyladenosine RNA binding protein 3	YTHDF3	602	816.5	514.2	576.4	NA	NA	NA	NA	1.5879	0.0456273	0.667123	up	NA	NA	NA	NA	NA	NA	NA	NA	NA	NA	NA	NA	NA	NA	NA	NA	1	Molecular Function:RNA binding (GO:0003723)	YTH domain-containing family protein	--	--	--	--	--
ENSBTAP00000071909.1	AHNAK nucleoprotein 2	AHNAK2	429.9	698	388	547.8	NA	NA	NA	NA	1.79897	0.0196498	0.84717	up	NA	NA	NA	NA	NA	NA	NA	NA	NA	NA	NA	NA	NA	NA	NA	NA	1	Molecular Function:protein binding (GO:0005515)	--	--	--	--	--	--
ENSBTAP00000071995.1	archain 1	ARCN1	988	1071.6	600.1	691.9	NA	NA	NA	NA	1.7857	0.020727	0.836492	up	NA	NA	NA	NA	0.607389	0.00978205	-0.719308	down	NA	NA	NA	NA	NA	NA	NA	NA	1	Cellular Component:COPI vesicle coat (GO:0030126)	coatomer subunit delta	--	--	--	--	--
ENSBTAP00000072099.1	TLE family member 5, transcriptional modulator	TLE5	129	74.1	153.9	123.1	NA	NA	NA	NA	0.481481	0.0449575	-1.05445	down	NA	NA	NA	NA	NA	NA	NA	NA	NA	NA	NA	NA	NA	NA	NA	NA	1	Molecular Function:protein binding (GO:0005515)	--	--	--	--	--	--
ENSBTAP00000072467.1	signal sequence receptor subunit 1	SSR1	374	227.4	542.4	484	NA	NA	NA	NA	0.419248	0.0192192	-1.25412	down	NA	NA	NA	NA	NA	NA	NA	NA	NA	NA	NA	NA	NA	NA	NA	NA	1	Cellular Component:endoplasmic reticulum membrane (GO:0005789)	translocon-associated protein subunit alpha	--	ko04141 Protein processing in endoplasmic reticulum	--	--	--
ENSBTAP00000072522.1	A-kinase anchoring protein 8 like	AKAP8L	78.5	42.1	86.1	85.8	NA	NA	NA	NA	0.488966	0.0490507	-1.03219	down	NA	NA	NA	NA	NA	NA	NA	NA	NA	NA	NA	NA	NA	NA	NA	NA	2	Molecular Function:DNA binding (GO:0003677),Cellular Component:nucleus (GO:0005634)	A-kinase anchor protein 8-like protein	--	ko05169 Epstein-Barr virus infection	--	--	--
ENSBTAP00000072891.1	S100 calcium binding protein A11	S100A11	389.9	643.4	404.2	327	NA	NA	NA	NA	1.59179	0.0449334	0.670647	up	1.96758	0.0191119	0.976425	up	NA	NA	NA	NA	NA	NA	NA	NA	NA	NA	NA	NA	3	Molecular Function:calcium ion binding (GO:0005509),Biological Process:regulation of cell proliferation (GO:0042127),Molecular Function:calcium-dependent protein binding (GO:0048306)	--	--	--	--	--	--
ENSBTAP00000073129.1	CD47 molecule	CD47	239.3	120.8	291.8	352.9	NA	NA	NA	NA	0.413982	0.0176748	-1.27236	down	0.342307	0.0143788	-1.54664	down	NA	NA	NA	NA	NA	NA	NA	NA	NA	NA	NA	NA	1	Molecular Function:protein binding (GO:0005515)	CD47 antigen (Rh-related antigen, integrin-associated signal transducer)	--	ko04512 ECM-receptor interaction	--	--	--
ENSBTAP00000073137.1	C-terminal Src kinase	CSK	294.8	399.9	255.3	300.2	NA	NA	NA	NA	1.56639	0.0496624	0.647446	up	NA	NA	NA	NA	NA	NA	NA	NA	NA	NA	NA	NA	NA	NA	NA	NA	5	Molecular Function:protein kinase activity (GO:0004672),Molecular Function:protein tyrosine kinase activity (GO:0004713),Molecular Function:protein binding (GO:0005515),Molecular Function:ATP binding (GO:0005524),Biological Process:protein phosphorylation (GO:0006468)	c-src tyrosine kinase	2.7.10.2		PASTA domain, binds beta-lactams	M	Cell wall/membrane/envelope biogenesis ;
ENSBTAP00000073370.1	ubiquitin associated protein 1	UBAP1	34.6	19.1	46.8	42.5	NA	NA	NA	NA	0.40812	0.0160605	-1.29294	down	NA	NA	NA	NA	NA	NA	NA	NA	NA	NA	NA	NA	NA	NA	NA	NA	--	--	--	--	--	--	--	--
ENSBTAP00000074109.1	adaptor related protein complex 2 subunit sigma 1	AP2S1	129.3	62.8	131.8	115.2	NA	NA	NA	NA	0.47648	0.042346	-1.06951	down	NA	NA	NA	NA	NA	NA	NA	NA	NA	NA	NA	NA	NA	NA	NA	NA	3	Molecular Function:protein transporter activity (GO:0008565),Biological Process:protein transport (GO:0015031),Cellular Component:AP-2 adaptor complex (GO:0030122)	AP-2 complex subunit sigma-1	--	ko04144 Endocytosis ko04721 Synaptic vesicle cycle ko04961 Endocrine and other factor-regulated calcium reabsorption ko05016 Huntington's disease	--	--	--
ENSBTAP00000074135.1	sirtuin 5	SIRT5	78.2	64.8	194.8	66.3	NA	NA	NA	NA	0.332649	0.00351017	-1.58793	down	NA	NA	NA	NA	2.49105	2.16e-08	1.31675	up	2.93816	8.54e-11	1.55491	up	NA	NA	NA	NA	1	Molecular Function:NAD+ binding (GO:0070403)	NAD-dependent deacetylase sirtuin 5	3.5.1.-	--	NAD-dependent protein deacetylase, SIR2 family	O	Posttranslational modification, protein turnover, chaperones ;
ENSBTAP00000000025.5	ring finger protein 2	RNF2	430.2	286.1	548.3	677.8	NA	NA	NA	NA	NA	NA	NA	NA	0.422101	0.0448095	-1.24434	down	NA	NA	NA	NA	NA	NA	NA	NA	1.57555	0.00122262	0.655852	up	2	Molecular Function:protein binding (GO:0005515),Molecular Function:zinc ion binding (GO:0008270)	E3 ubiquitin-protein ligase RNF1/2	2.3.2.27	--	--	--	--
ENSBTAP00000000527.4	hepatocyte growth factor-regulated tyrosine kinase substrate	HGS	54	31.3	46.4	82.3	NA	NA	NA	NA	NA	NA	NA	NA	0.380316	0.0261369	-1.39473	down	NA	NA	NA	NA	0.563791	0.000435441	-0.826768	down	1.52407	0.00264883	0.607933	up	2	Biological Process:intracellular protein transport (GO:0006886),Molecular Function:metal ion binding (GO:0046872)	hepatocyte growth factor-regulated tyrosine kinase substrate	--	ko04144 Endocytosis ko04145 Phagosome	--	--	--
ENSBTAP00000000578.3	transmembrane protein 106C	TMEM106C	21.8	14	26.2	34	NA	NA	NA	NA	NA	NA	NA	NA	0.411765	0.0396028	-1.28011	down	NA	NA	NA	NA	NA	NA	NA	NA	1.55963	0.00155742	0.641207	up	--	--	--	--	--	--	--	--
ENSBTAP00000003961.5	spindlin 1	SPIN1	389.5	595.6	467.7	352	NA	NA	NA	NA	NA	NA	NA	NA	1.69205	0.0457396	0.758768	up	NA	NA	NA	NA	NA	NA	NA	NA	NA	NA	NA	NA	1	Biological Process:gamete generation (GO:0007276)	--	--	--	--	--	--
ENSBTAP00000003974.4	adhesion regulating molecule 1	ADRM1	642.1	1036.9	803.2	536.2	NA	NA	NA	NA	NA	NA	NA	NA	1.93379	0.0212667	0.951434	up	NA	NA	NA	NA	NA	NA	NA	NA	NA	NA	NA	NA	2	Cellular Component:nucleus (GO:0005634),Cellular Component:cytoplasm (GO:0005737)	26S proteasome regulatory subunit N13	--	ko03050 Proteasome ko05169 Epstein-Barr virus infection	--	--	--
ENSBTAP00000004955.4	CCR4-NOT transcription complex subunit 9	CNOT9	142.1	71.4	133.6	169.6	NA	NA	NA	NA	NA	NA	NA	NA	0.420991	0.0442315	-1.24814	down	NA	NA	NA	NA	NA	NA	NA	NA	NA	NA	NA	NA	2	Biological Process:mRNA catabolic process (GO:0006402),Cellular Component:CCR4-NOT complex (GO:0030014)	CCR4-NOT transcription complex subunit 9	--	ko03018 RNA degradation	--	--	--
ENSBTAP00000005275.6	sidekick cell adhesion molecule 1	SDK1	82.2	39.8	75.3	93.6	NA	NA	NA	NA	NA	NA	NA	NA	0.425214	0.0464543	-1.23374	down	NA	NA	NA	NA	NA	NA	NA	NA	NA	NA	NA	NA	1	Molecular Function:protein binding (GO:0005515)	protein sidekick	--	--	Phage-related protein, tail component	X	Mobilome: prophages, transposons;
ENSBTAP00000006003.5	paired related homeobox 1	PRRX1	421.8	638.8	444.5	376.3	NA	NA	NA	NA	NA	NA	NA	NA	1.69758	0.044945	0.763481	up	NA	NA	NA	NA	NA	NA	NA	NA	NA	NA	NA	NA	1	Molecular Function:DNA binding (GO:0003677)	paired mesoderm homeobox protein	--	--	--	--	--
ENSBTAP00000006943.3	cyclin B2	CCNB2	17.3	9.4	15.1	28.8	NA	NA	NA	NA	NA	NA	NA	NA	0.326389	0.0107808	-1.61534	down	NA	NA	NA	NA	0.524306	8e-05	-0.93152	down	1.66474	0.00030099	0.735297	up	1	Cellular Component:nucleus (GO:0005634)	G2/mitotic-specific cyclin-B2	--	ko04068 FoxO signaling pathway ko04110 Cell cycle ko04114 Oocyte meiosis ko04115 p53 signaling pathway ko04218 Cellular senescence ko04914 Progesterone-mediated oocyte maturation ko05166 HTLV-I infection	--	--	--
ENSBTAP00000007478.5	coiled-coil domain containing 43	CCDC43	159.3	244.2	168	139.5	NA	NA	NA	NA	NA	NA	NA	NA	1.75054	0.0380045	0.807798	up	NA	NA	NA	NA	NA	NA	NA	NA	NA	NA	NA	NA	--	--	--	--	--	--	--	--
ENSBTAP00000007889.6	MPN domain containing	MPND	63	91.8	58.9	54.7	NA	NA	NA	NA	NA	NA	NA	NA	1.67824	0.0477813	0.746953	up	NA	NA	NA	NA	NA	NA	NA	NA	NA	NA	NA	NA	1	Molecular Function:protein binding (GO:0005515)	--	--	--	--	--	--
ENSBTAP00000009988.5	CWF19 like cell cycle control factor 1	CWF19L1	58.4	36.7	56	86.9	NA	NA	NA	NA	NA	NA	NA	NA	0.422325	0.0449265	-1.24358	down	NA	NA	NA	NA	0.644419	0.0060607	-0.633929	down	NA	NA	NA	NA	--	--	--	--	--	Predicted phosphoesterase, related to the Icc protein	R	General function prediction only ;
ENSBTAP00000010356.6	PC4 and SFRS1 interacting protein 1	PSIP1	1118.7	1816.2	1370.4	1073.2	NA	NA	NA	NA	NA	NA	NA	NA	1.69232	0.0456996	0.759004	up	NA	NA	NA	NA	NA	NA	NA	NA	NA	NA	NA	NA	--	--	--	--	--	--	--	--
ENSBTAP00000011498.5	DENN domain containing 10	DENND10	109.2	54.6	110.9	128.2	NA	NA	NA	NA	NA	NA	NA	NA	0.425897	0.0468202	-1.23142	down	NA	NA	NA	NA	NA	NA	NA	NA	NA	NA	NA	NA	--	--	--	--	--	--	--	--
ENSBTAP00000011576.2	endopin 2	SERPINA3-7	73.5	67.6	118.2	181.2	NA	NA	NA	NA	NA	NA	NA	NA	0.373068	0.0235273	-1.42249	down	1.60816	0.00312529	0.685414	up	0.652318	0.00747078	-0.616353	down	2.46531	1.61e-10	1.30177	up	1	Cellular Component:extracellular space (GO:0005615)	serpin peptidase inhibitor, clade A	--	--	Serine protease inhibitor	O	Posttranslational modification, protein turnover, chaperones ;
ENSBTAP00000011748.5	MRE11 homolog, double strand break repair nuclease	MRE11	488.8	523.1	430.6	1275.6	NA	NA	NA	NA	NA	NA	NA	NA	0.410082	0.0387919	-1.28602	down	NA	NA	NA	NA	0.337567	4.64e-11	-1.56676	down	2.60966	1.03e-11	1.38386	up	5	Molecular Function:endonuclease activity (GO:0004519),Cellular Component:nucleus (GO:0005634),Biological Process:double-strand break repair (GO:0006302),Molecular Function:hydrolase activity (GO:0016787),Molecular Function:manganese ion binding (GO:0030145)	double-strand break repair protein MRE11	--	ko03440 Homologous recombination ko03450 Non-homologous end-joining ko04218 Cellular senescence	DNA repair exonuclease SbcCD nuclease subunit	L	Replication, recombination and repair ;
ENSBTAP00000011757.3	cellular repressor of E1A stimulated genes 1	CREG1	131.9	66	123.7	156.4	NA	NA	NA	NA	NA	NA	NA	NA	0.421995	0.0447541	-1.2447	down	NA	NA	NA	NA	NA	NA	NA	NA	NA	NA	NA	NA	--	--	--	--	--	Putative heme iron utilization protein	P	Inorganic ion transport and metabolism ;
ENSBTAP00000011787.6	transporter 1, ATP binding cassette subfamily B member	TAP1	42.4	29.9	48.9	71.1	NA	NA	NA	NA	NA	NA	NA	NA	0.420534	0.0439953	-1.2497	down	NA	NA	NA	NA	NA	NA	NA	NA	1.67689	0.00024734	0.745785	up	11	Molecular Function:ATP binding (GO:0005524),Biological Process:transport (GO:0006810),Molecular Function:peptide-transporting ATPase activity (GO:0015440),Cellular Component:integral component of membrane (GO:0016021),Molecular Function:ATPase activity (GO:0016887),Biological Process:antigen processing and presentation of endogenous peptide antigen via MHC class I (GO:0019885),Cellular Component:…	ATP-binding cassette, subfamily B (MDR/TAP), member 2	--	ko02010 ABC transporters ko04145 Phagosome ko04612 Antigen processing and presentation ko05168 Herpes simplex infection ko05340 Primary immunodeficiency	ABC-type multidrug transport system, ATPase and permease component	V	Defense mechanisms ;
ENSBTAP00000015465.3	U2 small nuclear RNA auxiliary factor 1	U2AF1	1205.6	2029.1	1635.2	893.3	NA	NA	NA	NA	NA	NA	NA	NA	2.27147	0.00736895	1.18362	up	NA	NA	NA	NA	1.83052	0.000126141	0.87225	up	NA	NA	NA	NA	4	Molecular Function:nucleic acid binding (GO:0003676),Molecular Function:RNA binding (GO:0003723),Molecular Function:metal ion binding (GO:0046872),Cellular Component:U2AF (GO:0089701)	splicing factor U2AF 35 kDa subunit	--	ko03040 Spliceosome	--	--	--
ENSBTAP00000016141.6	family with sequence similarity 118 member B	FAM118B	28	14	26.2	32.8	NA	NA	NA	NA	NA	NA	NA	NA	0.426829	0.047322	-1.22827	down	NA	NA	NA	NA	NA	NA	NA	NA	NA	NA	NA	NA	1	Biological Process:Cajal body organization (GO:0030576)	--	--	--	Predicted NTPase, NACHT family domain	T	Signal transduction mechanisms ;
ENSBTAP00000016983.4	family with sequence similarity 49 member A	FAM49A	21.3	10.6	17.6	29.2	NA	NA	NA	NA	NA	NA	NA	NA	0.363014	0.0202008	-1.4619	down	NA	NA	NA	NA	0.60274	0.00175524	-0.730393	down	NA	NA	NA	NA	--	--	--	--	--	--	--	--
ENSBTAP00000017091.2	PDZ domain containing 11	PDZD11	145.6	79.2	148.7	191.4	NA	NA	NA	NA	NA	NA	NA	NA	0.413793	0.0405938	-1.27302	down	NA	NA	NA	NA	NA	NA	NA	NA	NA	NA	NA	NA	1	Molecular Function:protein binding (GO:0005515)	--	--	--	--	--	--
ENSBTAP00000017696.5	RNA binding motif protein X-linked	RBMX	5305.1	8976.7	6712.2	5357.5	NA	NA	NA	NA	NA	NA	NA	NA	1.67554	0.048192	0.744625	up	NA	NA	NA	NA	NA	NA	NA	NA	NA	NA	NA	NA	1	Molecular Function:nucleic acid binding (GO:0003676)	heterogeneous nuclear ribonucleoprotein G	--	ko03040 Spliceosome	RNA recognition motif (RRM) domain	J	Translation, ribosomal structure and biogenesis ;
ENSBTAP00000017816.2	proteasome subunit beta 6	PSMB6	1659.1	2569.1	1885.7	1516.5	NA	NA	NA	NA	NA	NA	NA	NA	1.6941	0.0454434	0.760518	up	NA	NA	NA	NA	NA	NA	NA	NA	NA	NA	NA	NA	4	Molecular Function:endopeptidase activity (GO:0004175),Molecular Function:threonine-type endopeptidase activity (GO:0004298),Cellular Component:proteasome core complex (GO:0005839),Biological Process:proteolysis involved in cellular protein catabolic process (GO:0051603)	20S proteasome subunit beta 1	3.4.25.1	ko03050 Proteasome	20S proteasome, alpha and beta subunits	O	Posttranslational modification, protein turnover, chaperones ;
ENSBTAP00000017922.2	GTP cyclohydrolase I feedback regulator	GCHFR	57.3	33.2	65.3	80	NA	NA	NA	NA	NA	NA	NA	NA	0.415	0.0411905	-1.26882	down	NA	NA	NA	NA	NA	NA	NA	NA	NA	NA	NA	NA	1	Biological Process:negative regulation of biosynthetic process (GO:0009890)	--	--	--	--	--	--
ENSBTAP00000018910.5	ribosomal protein L34	RPL34	1701.3	2839.1	2329.4	1544	NA	NA	NA	NA	NA	NA	NA	NA	1.8388	0.0287308	0.878761	up	NA	NA	NA	NA	1.50868	0.00544582	0.593286	up	NA	NA	NA	NA	4	Molecular Function:structural constituent of ribosome (GO:0003735),Cellular Component:intracellular (GO:0005622),Cellular Component:ribosome (GO:0005840),Biological Process:translation (GO:0006412)	large subunit ribosomal protein L34e	--	ko03010 Ribosome	Ribosomal protein L34E	J	Translation, ribosomal structure and biogenesis ;
ENSBTAP00000019553.5	ADP ribosylation factor guanine nucleotide exchange factor 1	ARFGEF1	22.7	12.8	20.4	31.2	NA	NA	NA	NA	NA	NA	NA	NA	0.410256	0.0388757	-1.2854	down	NA	NA	NA	NA	0.653846	0.00777252	-0.612977	down	NA	NA	NA	NA	2	Molecular Function:ARF guanyl-nucleotide exchange factor activity (GO:0005086),Biological Process:regulation of ARF protein signal transduction (GO:0032012)	brefeldin A-inhibited guanine nucleotide-exchange protein	--	ko04144 Endocytosis	Guanine-nucleotide exchange factor, contains Sec7 domain	R	General function prediction only ;
ENSBTAP00000023094.5	Y-box binding protein 1	YBX1	1054.5	1787.4	1223.3	1036.5	NA	NA	NA	NA	NA	NA	NA	NA	1.72446	0.0412783	0.786142	up	NA	NA	NA	NA	NA	NA	NA	NA	NA	NA	NA	NA	2	Molecular Function:nucleic acid binding (GO:0003676),Molecular Function:DNA binding (GO:0003677)	Y-box-binding protein 1	--	--	Cold shock protein, CspA family	K	Transcription ;
ENSBTAP00000025007.5	cathepsin Z	CTSZ	1434.6	2048.1	1714.5	1181.5	NA	NA	NA	NA	NA	NA	NA	NA	1.73347	0.0401158	0.793667	up	NA	NA	NA	NA	NA	NA	NA	NA	NA	NA	NA	NA	2	Biological Process:proteolysis (GO:0006508),Molecular Function:cysteine-type peptidase activity (GO:0008234)	cathepsin X	3.4.18.1	ko04142 Lysosome ko04210 Apoptosis	Cysteine protease, C1A family	O	Posttranslational modification, protein turnover, chaperones ;
ENSBTAP00000025655.6	ER degradation enhancing alpha-mannosidase like protein 3	EDEM3	90.2	45	81.2	105.6	NA	NA	NA	NA	NA	NA	NA	NA	0.426136	0.0469487	-1.23061	down	NA	NA	NA	NA	NA	NA	NA	NA	NA	NA	NA	NA	3	Molecular Function:mannosyl-oligosaccharide 1,2-alpha-mannosidase activity (GO:0004571),Molecular Function:calcium ion binding (GO:0005509),Cellular Component:membrane (GO:0016020)	ER degradation enhancer, mannosidase alpha-like 3	--	ko04141 Protein processing in endoplasmic reticulum	Bacillopeptidase F, M6 metalloprotease family	O	Posttranslational modification, protein turnover, chaperones ;
ENSBTAP00000029007.3	zinc finger CCCH-type containing 15	ZC3H15	703.1	1166.3	901	655.2	NA	NA	NA	NA	NA	NA	NA	NA	1.78007	0.0346091	0.831932	up	NA	NA	NA	NA	NA	NA	NA	NA	NA	NA	NA	NA	1	Molecular Function:metal ion binding (GO:0046872)	--	--	--	--	--	--
ENSBTAP00000029400.2	sperm antigen with calponin homology and coiled-coil domains 1 like	SPECC1L	60.9	31.2	61.3	75.2	NA	NA	NA	NA	NA	NA	NA	NA	0.414894	0.0411377	-1.26919	down	NA	NA	NA	NA	NA	NA	NA	NA	NA	NA	NA	NA	1	Molecular Function:protein binding (GO:0005515)	--	--	--	--	--	--
ENSBTAP00000034581.3	H3 histone, family 3B	H3F3B	2004.5	3160.9	2614.6	1785.1	NA	NA	NA	NA	NA	NA	NA	NA	1.77071	0.0356506	0.82433	up	NA	NA	NA	NA	NA	NA	NA	NA	NA	NA	NA	NA	2	Cellular Component:nucleosome (GO:0000786),Molecular Function:DNA binding (GO:0003677)	histone H3	--	ko05034 Alcoholism ko05202 Transcriptional misregulation in cancer ko05322 Systemic lupus erythematosus	--	--	--
ENSBTAP00000040467.4	quiescin sulfhydryl oxidase 2	QSOX2	24.5	14.9	26.5	34.8	NA	NA	NA	NA	NA	NA	NA	NA	0.428161	0.0480444	-1.22377	down	NA	NA	NA	NA	NA	NA	NA	NA	NA	NA	NA	NA	3	Molecular Function:thiol oxidase activity (GO:0016972),Biological Process:cell redox homeostasis (GO:0045454),Biological Process:oxidation-reduction process (GO:0055114)	thiol oxidase	1.8.3.2	--	--	--	--
ENSBTAP00000041069.1	adaptor protein, phosphotyrosine interacting with PH domain and leucine zipper 2	APPL2	34.9	16.8	28.9	43.9	NA	NA	NA	NA	NA	NA	NA	NA	0.382688	0.0270303	-1.38576	down	NA	NA	NA	NA	0.658314	0.00871255	-0.603151	down	NA	NA	NA	NA	1	Molecular Function:protein binding (GO:0005515)	DCC-interacting protein 13-beta	--	--	--	--	--
ENSBTAP00000042384.3	pseudouridine synthase like 1	PUSL1	52.8	30.8	55.5	72.1	NA	NA	NA	NA	NA	NA	NA	NA	0.427184	0.0475141	-1.22707	down	NA	NA	NA	NA	NA	NA	NA	NA	NA	NA	NA	NA	4	Biological Process:pseudouridine synthesis (GO:0001522),Molecular Function:RNA binding (GO:0003723),Biological Process:RNA modification (GO:0009451),Molecular Function:pseudouridine synthase activity (GO:0009982)	--	--	--	tRNA U38,U39,U40 pseudouridine synthase TruA	J	Translation, ribosomal structure and biogenesis ;
ENSBTAP00000044213.2	ribosomal protein L15	RPL15	1372.9	2160.2	1651.4	1291.4	NA	NA	NA	NA	NA	NA	NA	NA	1.67276	0.0486178	0.742229	up	NA	NA	NA	NA	NA	NA	NA	NA	NA	NA	NA	NA	3	Molecular Function:structural constituent of ribosome (GO:0003735),Cellular Component:ribosome (GO:0005840),Biological Process:translation (GO:0006412)	large subunit ribosomal protein L15e	--	ko03010 Ribosome	Ribosomal protein L15E	J	Translation, ribosomal structure and biogenesis ;
ENSBTAP00000050222.2	ribosomal protein L17	RPL17	1671.8	2728.6	2100.6	1632	NA	NA	NA	NA	NA	NA	NA	NA	1.67194	0.0487444	0.74152	up	NA	NA	NA	NA	NA	NA	NA	NA	NA	NA	NA	NA	4	Molecular Function:structural constituent of ribosome (GO:0003735),Cellular Component:ribosome (GO:0005840),Biological Process:translation (GO:0006412),Cellular Component:large ribosomal subunit (GO:0015934)	large subunit ribosomal protein L17e	--	ko03010 Ribosome	Ribosomal protein L22	J	Translation, ribosomal structure and biogenesis ;
ENSBTAP00000056820.1	cytochrome b-245 chaperone 1	CYBC1	51.6	25	48.9	60.6	NA	NA	NA	NA	NA	NA	NA	NA	0.412541	0.0399804	-1.27739	down	NA	NA	NA	NA	NA	NA	NA	NA	NA	NA	NA	NA	--	--	--	--	--	--	--	--
ENSBTAP00000057847.1	pleckstrin homology domain containing A7	PLEKHA7	24.7	12.9	20.7	30.9	NA	NA	NA	NA	NA	NA	NA	NA	0.417476	0.0424313	-1.26024	down	NA	NA	NA	NA	NA	NA	NA	NA	NA	NA	NA	NA	1	Molecular Function:protein binding (GO:0005515)	--	--	--	--	--	--
ENSBTAP00000058370.1	activating transcription factor 1	ATF1	628.7	812.2	665.4	488.1	NA	NA	NA	NA	NA	NA	NA	NA	1.664	0.0499827	0.734658	up	NA	NA	NA	NA	NA	NA	NA	NA	NA	NA	NA	NA	4	Molecular Function:DNA binding (GO:0003677),Molecular Function:protein binding (GO:0005515),Cellular Component:nucleus (GO:0005634),Molecular Function:sequence-specific DNA binding (GO:0043565)	activating transcription factor 1	--	ko04925 Aldosterone synthesis and secretion ko05166 HTLV-I infection ko05202 Transcriptional misregulation in cancer	--	--	--
ENSBTAP00000058473.1	adaptor related protein complex 3 subunit sigma 1	AP3S1	200.1	299.6	231	175.6	NA	NA	NA	NA	NA	NA	NA	NA	1.70615	0.0437422	0.770745	up	NA	NA	NA	NA	NA	NA	NA	NA	NA	NA	NA	NA	2	Molecular Function:protein transporter activity (GO:0008565),Biological Process:protein transport (GO:0015031)	AP-3 complex subunit sigma	--	ko04142 Lysosome	--	--	--
ENSBTAP00000060733.1	WW domain binding protein 11	WBP11	241	384.4	265.3	170	NA	NA	NA	NA	NA	NA	NA	NA	2.26118	0.00760841	1.17707	up	NA	NA	NA	NA	1.56059	0.00306254	0.64209	up	NA	NA	NA	NA	1	Biological Process:RNA processing (GO:0006396)	WW domain-binding protein 11	--	ko03040 Spliceosome	--	--	--
ENSBTAP00000061900.1	proteasome subunit beta 3	PSMB3	150.3	200.8	216.2	115.7	NA	NA	NA	NA	NA	NA	NA	NA	1.73552	0.0398563	0.79537	up	NA	NA	NA	NA	1.86863	7.89e-05	0.901978	up	NA	NA	NA	NA	4	Molecular Function:threonine-type endopeptidase activity (GO:0004298),Cellular Component:proteasome core complex (GO:0005839),Biological Process:proteasome-mediated ubiquitin-dependent protein catabolic process (GO:0043161),Biological Process:proteolysis involved in cellular protein catabolic process (GO:0051603)	20S proteasome subunit beta 3	3.4.25.1	ko03050 Proteasome	20S proteasome, alpha and beta subunits	O	Posttranslational modification, protein turnover, chaperones ;
ENSBTAP00000062508.1	hippocalcin like 1	HPCAL1	60	37.2	64	101.3	NA	NA	NA	NA	NA	NA	NA	NA	0.367226	0.0215534	-1.44526	down	NA	NA	NA	NA	0.631787	0.00426757	-0.66249	down	1.68833	0.000205343	0.7556	up	1	Molecular Function:calcium ion binding (GO:0005509)	--	--	--	Ca2+-binding protein, EF-hand superfamily	T	Signal transduction mechanisms ;
ENSBTAP00000062751.1	protein phosphatase 1 regulatory subunit 9B	PPP1R9B	14.9	8.8	11.8	21.4	NA	NA	NA	NA	NA	NA	NA	NA	0.411215	0.0393368	-1.28204	down	NA	NA	NA	NA	0.551402	0.000264484	-0.858824	down	NA	NA	NA	NA	5	Molecular Function:actin binding (GO:0003779),Molecular Function:protein binding (GO:0005515),Molecular Function:protein phosphatase 1 binding (GO:0008157),Biological Process:regulation of cell proliferation (GO:0042127),Biological Process:modulation of synaptic transmission (GO:0050804)	neurabin	--	--	--	--	--
ENSBTAP00000064482.1	NCK associated protein 1	NCKAP1	250.7	373.9	250.7	217.1	NA	NA	NA	NA	NA	NA	NA	NA	1.72225	0.0415682	0.784293	up	NA	NA	NA	NA	NA	NA	NA	NA	NA	NA	NA	NA	--	--	NCK-associated protein 1	--	ko04810 Regulation of actin cytoskeleton	--	--	--
ENSBTAP00000065358.1	solute carrier family 25 member 11	SLC25A11	362.3	180.1	328.8	426	NA	NA	NA	NA	NA	NA	NA	NA	0.42277	0.0451601	-1.24206	down	NA	NA	NA	NA	NA	NA	NA	NA	NA	NA	NA	NA	--	--	solute carrier family 25 (mitochondrial oxoglutarate transporter), member 11	--	--	--	--	--
ENSBTAP00000066941.1	serine/threonine kinase 39	STK39	64.6	39	71.5	102.2	NA	NA	NA	NA	NA	NA	NA	NA	0.381605	0.0266199	-1.38985	down	NA	NA	NA	NA	NA	NA	NA	NA	1.58204	0.00110676	0.661789	up	4	Molecular Function:protein kinase activity (GO:0004672),Molecular Function:protein serine/threonine kinase activity (GO:0004674),Molecular Function:ATP binding (GO:0005524),Biological Process:protein phosphorylation (GO:0006468)	serine/threonine-protein kinase OSR1/STK39	2.7.11.1	--	Serine/threonine protein kinase	T	Signal transduction mechanisms ;
ENSBTAP00000067284.1	RAB5C, member RAS oncogene family	RAB5C	464.7	302	490.3	888.2	NA	NA	NA	NA	NA	NA	NA	NA	0.340014	0.0138153	-1.55634	down	NA	NA	NA	NA	0.552015	0.000271278	-0.85722	down	1.91134	4.59e-06	0.934585	up	2	Molecular Function:GTP binding (GO:0005525),Biological Process:small GTPase mediated signal transduction (GO:0007264)	Ras-related protein Rab-5C	--	ko04014 Ras signaling pathway ko04144 Endocytosis ko04145 Phagosome ko04962 Vasopressin-regulated water reabsorption ko05146 Amoebiasis ko05152 Tuberculosis	GTPase SAR1 family domain	R	General function prediction only ;
ENSBTAP00000067515.1	fatty acid desaturase 1	FADS1	81.3	41.7	67	109.7	NA	NA	NA	NA	NA	NA	NA	NA	0.380128	0.0260668	-1.39544	down	NA	NA	NA	NA	0.610757	0.00227004	-0.711331	down	NA	NA	NA	NA	1	Biological Process:lipid metabolic process (GO:0006629)	acyl-CoA (8-3)-desaturase (Delta-5 desaturase)	1.14.19.44	ko01040 Biosynthesis of unsaturated fatty acids ko01212 Fatty acid metabolism	Fatty acid desaturase	I	Lipid transport and metabolism ;
ENSBTAP00000069164.1	eukaryotic translation initiation factor 1A domain containing	EIF1AD	279.7	462.1	342.2	270.5	NA	NA	NA	NA	NA	NA	NA	NA	1.70832	0.043443	0.772576	up	NA	NA	NA	NA	NA	NA	NA	NA	NA	NA	NA	NA	3	Molecular Function:RNA binding (GO:0003723),Molecular Function:translation initiation factor activity (GO:0003743),Biological Process:translational initiation (GO:0006413)	probable RNA-binding protein EIF1AD	--	--	--	--	--
ENSBTAP00000069300.1	thioredoxin like 1	TXNL1	245.9	398.6	293.6	228.4	NA	NA	NA	NA	NA	NA	NA	NA	1.74518	0.0386548	0.803379	up	NA	NA	NA	NA	NA	NA	NA	NA	NA	NA	NA	NA	1	Biological Process:cell redox homeostasis (GO:0045454)	--	--	--	Thiol-disulfide isomerase or thioredoxin	O	Posttranslational modification, protein turnover, chaperones ;
ENSBTAP00000071754.1	adaptor related protein complex 3 subunit delta 1	AP3D1	20.4	10.1	16.4	23.8	NA	NA	NA	NA	NA	NA	NA	NA	0.42437	0.0460049	-1.23661	down	NA	NA	NA	NA	NA	NA	NA	NA	NA	NA	NA	NA	5	Biological Process:intracellular protein transport (GO:0006886),Biological Process:protein transport (GO:0015031),Biological Process:vesicle-mediated transport (GO:0016192),Cellular Component:membrane coat (GO:0030117),Cellular Component:AP-3 adaptor complex (GO:0030123)	AP-3 complex subunit delta	--	ko04142 Lysosome	--	--	--
ENSBTAP00000072853.1	syndecan 1	SDC1	26.9	18.3	33.5	50.3	NA	NA	NA	NA	NA	NA	NA	NA	0.363817	0.0204543	-1.45871	down	NA	NA	NA	NA	0.666004	0.0105465	-0.586397	down	1.86989	9.5e-06	0.902952	up	2	Cellular Component:membrane (GO:0016020),Biological Process:wound healing (GO:0042060)	syndecan 1	--	ko04512 ECM-receptor interaction ko04514 Cell adhesion molecules (CAMs) ko05144 Malaria ko05205 Proteoglycans in cancer ko05418 Fluid shear stress and atherosclerosis	--	--	--
ENSBTAP00000000943.2	cytochrome c oxidase subunit 7A2 like	COX7A2L	295.1	324	511.5	329.3	NA	NA	NA	NA	NA	NA	NA	NA	NA	NA	NA	NA	1.73331	0.000677581	0.79353	up	1.55329	0.00332354	0.635332	up	NA	NA	NA	NA	3	Molecular Function:cytochrome-c oxidase activity (GO:0004129),Cellular Component:mitochondrial respiratory chain (GO:0005746),Molecular Function:electron carrier activity (GO:0009055)	cytochrome c oxidase subunit 7a	--	ko00190 Oxidative phosphorylation ko04260 Cardiac muscle contraction ko04932 Non-alcoholic fatty liver disease (NAFLD) ko05010 Alzheimer's disease ko05012 Parkinson's disease ko05016 Huntington's disease	--	--	--
ENSBTAP00000001313.4	mitochondrial ribosomal protein L32	MRPL32	122.5	168.9	218.5	159.3	NA	NA	NA	NA	NA	NA	NA	NA	NA	NA	NA	NA	1.78367	0.000357778	0.834852	up	NA	NA	NA	NA	NA	NA	NA	NA	3	Molecular Function:structural constituent of ribosome (GO:0003735),Biological Process:translation (GO:0006412),Cellular Component:large ribosomal subunit (GO:0015934)	large subunit ribosomal protein L32	--	ko03010 Ribosome	--	--	--
ENSBTAP00000002240.6	tubulin tyrosine ligase like 12	TTLL12	204.5	101.3	102.5	94.8	NA	NA	NA	NA	NA	NA	NA	NA	NA	NA	NA	NA	0.501222	0.000764299	-0.996477	down	NA	NA	NA	NA	0.46357	7.29e-09	-1.10914	down	1	Biological Process:cellular protein modification process (GO:0006464)	tubulin--tyrosine ligase-like protein 12	--	--	--	--	--
ENSBTAP00000004892.4	transketolase	TKT	3196.2	2589.9	1899.2	2307.9	NA	NA	NA	NA	NA	NA	NA	NA	NA	NA	NA	NA	0.594206	0.00755087	-0.750966	down	NA	NA	NA	NA	NA	NA	NA	NA	--	--	transketolase	2.2.1.1	ko00030 Pentose phosphate pathway ko01100 Metabolic pathways ko01200 Carbon metabolism ko01230 Biosynthesis of amino acids	Transketolase	G	Carbohydrate transport and metabolism ;
ENSBTAP00000005581.3	eukaryotic translation elongation factor 2	EEF2	2364.1	1599.1	1435.9	1712.2	NA	NA	NA	NA	NA	NA	NA	NA	NA	NA	NA	NA	0.607377	0.00977987	-0.719336	down	NA	NA	NA	NA	NA	NA	NA	NA	2	Molecular Function:GTPase activity (GO:0003924),Molecular Function:GTP binding (GO:0005525)	elongation factor 2	--	ko04152 AMPK signaling pathway ko04921 Oxytocin signaling pathway	Translation elongation factor EF-G, a GTPase	J	Translation, ribosomal structure and biogenesis ;
ENSBTAP00000008595.4	rabaptin, RAB GTPase binding effector protein 2	RABEP2	104.1	60.8	59.7	94	NA	NA	NA	NA	NA	NA	NA	NA	NA	NA	NA	NA	0.573487	0.00488161	-0.802167	down	0.635106	0.00468899	-0.65493	down	NA	NA	NA	NA	3	Molecular Function:GTPase activator activity (GO:0005096),Biological Process:endocytosis (GO:0006897),Molecular Function:growth factor activity (GO:0008083)	Rab GTPase-binding effector protein 2	--	--	--	--	--
ENSBTAP00000008650.5	karyopherin subunit beta 1	KPNB1	757.3	616.9	471.7	537.9	NA	NA	NA	NA	NA	NA	NA	NA	NA	NA	NA	NA	0.622871	0.0130318	-0.682995	down	NA	NA	NA	NA	NA	NA	NA	NA	3	Molecular Function:protein binding (GO:0005515),Biological Process:intracellular protein transport (GO:0006886),Molecular Function:Ran GTPase binding (GO:0008536)	importin subunit beta-1	--	ko03013 RNA transport	--	--	--
ENSBTAP00000008766.2	GATA zinc finger domain containing 2B	GATAD2B	668.7	554.5	444.5	574.5	NA	NA	NA	NA	NA	NA	NA	NA	NA	NA	NA	NA	0.664723	0.0260228	-0.589176	down	NA	NA	NA	NA	NA	NA	NA	NA	2	Molecular Function:zinc ion binding (GO:0008270),Molecular Function:sequence-specific DNA binding (GO:0043565)	--	--	--	--	--	--
ENSBTAP00000012910.6	scinderin	SCIN	3530.4	2032.4	2097.6	2417.4	NA	NA	NA	NA	NA	NA	NA	NA	NA	NA	NA	NA	0.594154	0.00754295	-0.751092	down	NA	NA	NA	NA	NA	NA	NA	NA	4	Molecular Function:actin binding (GO:0003779),Molecular Function:calcium ion binding (GO:0005509),Biological Process:actin filament severing (GO:0051014),Molecular Function:actin filament binding (GO:0051015)	gelsolin	--	ko04666 Fc gamma R-mediated phagocytosis ko04810 Regulation of actin cytoskeleton ko05203 Viral carcinogenesis	--	--	--
ENSBTAP00000013135.5	flotillin 1	FLOT1	56.2	52.7	36	49	NA	NA	NA	NA	NA	NA	NA	NA	NA	NA	NA	NA	0.640569	0.0177091	-0.642573	down	NA	NA	NA	NA	NA	NA	NA	NA	--	--	flotillin	--	ko04910 Insulin signaling pathway	Uncharacterized membrane protein YqiK, contains Band7/PHB/SPFH domain	S	Function unknown ;
ENSBTAP00000014587.4	cathepsin F	CTSF	268.3	301.2	438.1	318.7	NA	NA	NA	NA	NA	NA	NA	NA	NA	NA	NA	NA	1.63287	0.00232805	0.707413	up	NA	NA	NA	NA	NA	NA	NA	NA	2	Biological Process:proteolysis (GO:0006508),Molecular Function:cysteine-type peptidase activity (GO:0008234)	cathepsin F	3.4.22.41	ko04142 Lysosome ko04210 Apoptosis	Cysteine protease, C1A family	O	Posttranslational modification, protein turnover, chaperones ;
ENSBTAP00000014699.5	RNA 2,3-cyclic phosphate and 5-OH ligase	RTCB	1027.5	491.7	658.1	889.7	NA	NA	NA	NA	NA	NA	NA	NA	NA	NA	NA	NA	0.640487	0.0176846	-0.64276	down	NA	NA	NA	NA	NA	NA	NA	NA	2	Biological Process:RNA processing (GO:0006396),Molecular Function:RNA ligase activity (GO:0008452)	tRNA-splicing ligase RtcB	6.5.1.3	--	RNA-splicing ligase RtcB, repairs tRNA damage	J	Translation, ribosomal structure and biogenesis ;
ENSBTAP00000014945.5	RAD50 double strand break repair protein	RAD50	59.5	29	33.5	45.6	NA	NA	NA	NA	NA	NA	NA	NA	NA	NA	NA	NA	0.563025	0.00385991	-0.828729	down	NA	NA	NA	NA	NA	NA	NA	NA	--	--	DNA repair protein RAD50	3.6.-.-	ko03440 Homologous recombination ko03450 Non-homologous end-joining ko04218 Cellular senescence	DNA repair exonuclease SbcCD ATPase subunit	L	Replication, recombination and repair ;
ENSBTAP00000017140.4	keratin 10	KRT10	118.3	95.8	189.5	182.4	NA	NA	NA	NA	NA	NA	NA	NA	NA	NA	NA	NA	1.60186	0.00336697	0.679748	up	NA	NA	NA	NA	1.54184	0.00203493	0.624656	up	2	Molecular Function:structural molecule activity (GO:0005198),Cellular Component:intermediate filament (GO:0005882)	type I keratin, acidic	--	--	Transcription elongation factor	K	Transcription ;
ENSBTAP00000017497.2	heat shock protein family A (Hsp70) member 8	HSPA8	12797.6	8139.3	8154.9	9330.3	NA	NA	NA	NA	NA	NA	NA	NA	NA	NA	NA	NA	0.637221	0.0167387	-0.650134	down	NA	NA	NA	NA	NA	NA	NA	NA	--	--	heat shock 70kDa protein 1/2/6/8	--	ko03040 Spliceosome ko04010 MAPK signaling pathway ko04141 Protein processing in endoplasmic reticulum ko04144 Endocytosis ko04213 Longevity regulating pathway - multiple species ko04612 Antigen processing and presentation ko04915 Estrogen signaling pathway ko05134 Legionellosis ko05145 Toxoplasmosis ko05162 Measles ko05164 Influenza A ko05169 Epstein-Barr virus infection	Molecular chaperone DnaK (HSP70)	O	Posttranslational modification, protein turnover, chaperones ;
ENSBTAP00000017500.4	heat shock protein family A (Hsp70) member 1A	HSPA1A	1053.4	780.8	701	913.7	NA	NA	NA	NA	NA	NA	NA	NA	NA	NA	NA	NA	0.665464	0.0263169	-0.587567	down	NA	NA	NA	NA	NA	NA	NA	NA	--	--	heat shock 70kDa protein 1/2/6/8	--	ko03040 Spliceosome ko04010 MAPK signaling pathway ko04141 Protein processing in endoplasmic reticulum ko04144 Endocytosis ko04213 Longevity regulating pathway - multiple species ko04612 Antigen processing and presentation ko04915 Estrogen signaling pathway ko05134 Legionellosis ko05145 Toxoplasmosis ko05162 Measles ko05164 Influenza A ko05169 Epstein-Barr virus infection	Molecular chaperone DnaK (HSP70)	O	Posttranslational modification, protein turnover, chaperones ;
ENSBTAP00000017710.6	ATP synthase F1 subunit beta	ATP5F1B	3165.4	2270.9	2017.4	2689.1	NA	NA	NA	NA	NA	NA	NA	NA	NA	NA	NA	NA	0.637329	0.0167692	-0.649891	down	NA	NA	NA	NA	NA	NA	NA	NA	3	Molecular Function:ATP binding (GO:0005524),Biological Process:proton transport (GO:0015992),Biological Process:ATP metabolic process (GO:0046034)	F-type H+-transporting ATPase subunit beta	3.6.3.14	ko00190 Oxidative phosphorylation ko01100 Metabolic pathways ko05010 Alzheimer's disease ko05012 Parkinson's disease ko05016 Huntington's disease	FoF1-type ATP synthase, beta subunit	C	Energy production and conversion ;
ENSBTAP00000019736.5	OXA1L mitochondrial inner membrane protein	OXA1L	162.8	178.2	272.6	178.5	NA	NA	NA	NA	NA	NA	NA	NA	NA	NA	NA	NA	1.67445	0.0014064	0.743685	up	1.52717	0.00444405	0.610861	up	NA	NA	NA	NA	2	Cellular Component:integral component of membrane (GO:0016021),Biological Process:protein insertion into membrane (GO:0051205)	YidC/Oxa1 family membrane protein insertase	--	ko03060 Protein export	Membrane protein insertase Oxa1/YidC/SpoIIIJ, required for the localization of integral membrane proteins	M	Cell wall/membrane/envelope biogenesis ;
ENSBTAP00000022266.5	cell cycle associated protein 1	CAPRIN1	836.1	590.3	542.7	623.1	NA	NA	NA	NA	NA	NA	NA	NA	NA	NA	NA	NA	0.649085	0.0203696	-0.623521	down	NA	NA	NA	NA	NA	NA	NA	NA	--	--	caprin-1	--	--	--	--	--
ENSBTAP00000025191.6	glutaminyl-tRNA synthetase 1	QARS1	202.6	258.9	434.3	212.4	NA	NA	NA	NA	NA	NA	NA	NA	NA	NA	NA	NA	2.14363	2.87e-06	1.10006	up	2.04473	8.64e-06	1.03191	up	NA	NA	NA	NA	8	Molecular Function:nucleotide binding (GO:0000166),Molecular Function:aminoacyl-tRNA ligase activity (GO:0004812),Molecular Function:glutamine-tRNA ligase activity (GO:0004819),Molecular Function:ATP binding (GO:0005524),Cellular Component:cytoplasm (GO:0005737),Biological Process:tRNA aminoacylation for protein translation (GO:0006418),Biological Process:glutaminyl-tRNA aminoacylation (GO:000642…	glutaminyl-tRNA synthetase	6.1.1.18	ko00970 Aminoacyl-tRNA biosynthesis ko01100 Metabolic pathways	Glutamyl- or glutaminyl-tRNA synthetase	J	Translation, ribosomal structure and biogenesis ;
ENSBTAP00000025254.5	glycyl-tRNA synthetase 1	GARS1	279.7	173.3	155	216.8	NA	NA	NA	NA	NA	NA	NA	NA	NA	NA	NA	NA	0.554165	0.00313811	-0.851612	down	NA	NA	NA	NA	NA	NA	NA	NA	7	Molecular Function:nucleotide binding (GO:0000166),Molecular Function:aminoacyl-tRNA ligase activity (GO:0004812),Molecular Function:glycine-tRNA ligase activity (GO:0004820),Molecular Function:ATP binding (GO:0005524),Cellular Component:cytoplasm (GO:0005737),Biological Process:tRNA aminoacylation for protein translation (GO:0006418),Biological Process:glycyl-tRNA aminoacylation (GO:0006426)	glycyl-tRNA synthetase	6.1.1.14	ko00970 Aminoacyl-tRNA biosynthesis	Glycyl-tRNA synthetase (class II)	J	Translation, ribosomal structure and biogenesis ;
ENSBTAP00000025767.4	oxysterol binding protein like 3	OSBPL3	205.6	150.1	136.5	154.6	NA	NA	NA	NA	NA	NA	NA	NA	NA	NA	NA	NA	0.663911	0.0257034	-0.590939	down	NA	NA	NA	NA	NA	NA	NA	NA	--	--	oxysterol-binding protein-related protein 3/6/7	--	--	--	--	--
ENSBTAP00000027191.2	NADH:ubiquinone oxidoreductase subunit B9	NDUFB9	152.1	194.4	252.5	193.4	NA	NA	NA	NA	NA	NA	NA	NA	NA	NA	NA	NA	1.66009	0.00167569	0.731263	up	NA	NA	NA	NA	NA	NA	NA	NA	--	--	NADH dehydrogenase (ubiquinone) 1 beta subcomplex subunit 9	--	ko00190 Oxidative phosphorylation ko01100 Metabolic pathways ko04723 Retrograde endocannabinoid signaling ko04932 Non-alcoholic fatty liver disease (NAFLD) ko05010 Alzheimer's disease ko05012 Parkinson's disease ko05016 Huntington's disease	--	--	--
ENSBTAP00000027630.6	CD40 molecule	CD40	159.8	203.4	253.4	189.4	NA	NA	NA	NA	NA	NA	NA	NA	NA	NA	NA	NA	1.58573	0.00406887	0.665149	up	NA	NA	NA	NA	NA	NA	NA	NA	5	Molecular Function:receptor activity (GO:0004872),Molecular Function:protein binding (GO:0005515),Cellular Component:external side of plasma membrane (GO:0009897),Biological Process:B cell activation (GO:0042113),Biological Process:regulation of immune response (GO:0050776)	tumor necrosis factor receptor superfamily member 5	--	ko04060 Cytokine-cytokine receptor interaction ko04064 NF-kappa B signaling pathway ko04514 Cell adhesion molecules (CAMs) ko04620 Toll-like receptor signaling pathway ko04672 Intestinal immune network for IgA production ko05144 Malaria ko05145 Toxoplasmosis ko05166 HTLV-I infection ko05169 Epstein-Barr virus infection ko05202 Transcriptional misregulation in cancer ko05310 Asthma ko05320 Autoimm…	--	--	--
ENSBTAP00000027893.6	annexin A11	ANXA11	1270.1	602.5	805.5	1042.5	NA	NA	NA	NA	NA	NA	NA	NA	NA	NA	NA	NA	0.634202	0.0158989	-0.656986	down	NA	NA	NA	NA	NA	NA	NA	NA	2	Molecular Function:calcium ion binding (GO:0005509),Molecular Function:calcium-dependent phospholipid binding (GO:0005544)	annexin A7/11	--	--	Tfp pilus assembly protein FimV	NW	Cell motility ; Extracellular structures ;
ENSBTAP00000029297.4	single-strand-selective monofunctional uracil-DNA glycosylase 1	SMUG1	198.9	135.5	125.5	140.6	NA	NA	NA	NA	NA	NA	NA	NA	NA	NA	NA	NA	0.63097	0.0150362	-0.664356	down	NA	NA	NA	NA	NA	NA	NA	NA	--	--	single-strand selective monofunctional uracil DNA glycosylase	3.2.2.-	ko03410 Base excision repair	Uracil-DNA glycosylase	L	Replication, recombination and repair ;
ENSBTAP00000031823.2	reticulocalbin 3	RCN3	26.6	23.6	41.8	50.2	NA	NA	NA	NA	NA	NA	NA	NA	NA	NA	NA	NA	1.57143	0.00480564	0.652077	up	NA	NA	NA	NA	1.88722	7.01e-06	0.916261	up	1	Molecular Function:calcium ion binding (GO:0005509)	--	--	--	--	--	--
ENSBTAP00000039615.4	eukaryotic translation initiation factor 4E binding protein 1	EIF4EBP1	58.8	47.8	89.5	75.3	NA	NA	NA	NA	NA	NA	NA	NA	NA	NA	NA	NA	1.52211	0.00843229	0.606072	up	NA	NA	NA	NA	NA	NA	NA	NA	2	Molecular Function:eukaryotic initiation factor 4E binding (GO:0008190),Biological Process:negative regulation of translational initiation (GO:0045947)	eukaryotic translation initiation factor 4E binding protein 1	--	ko01521 EGFR tyrosine kinase inhibitor resistance ko03013 RNA transport ko04012 ErbB signaling pathway ko04066 HIF-1 signaling pathway ko04150 mTOR signaling pathway ko04151 PI3K-Akt signaling pathway ko04152 AMPK signaling pathway ko04211 Longevity regulating pathway ko04218 Cellular senescence ko04910 Insulin signaling pathway ko05165 Human papillomavirus infection ko05221 Acute myeloid leukemi…	--	--	--
ENSBTAP00000040521.3	DEAD-box helicase 31	DDX31	721.2	583.3	480.2	615.6	NA	NA	NA	NA	NA	NA	NA	NA	NA	NA	NA	NA	0.665835	0.0264648	-0.586764	down	NA	NA	NA	NA	NA	NA	NA	NA	2	Molecular Function:nucleic acid binding (GO:0003676),Molecular Function:ATP binding (GO:0005524)	ATP-dependent RNA helicase DDX31/DBP7	3.6.4.13	--	Superfamily II DNA and RNA helicase	L	Replication, recombination and repair ;
ENSBTAP00000041467.3	Rho GTPase activating protein 1	ARHGAP1	1013.9	908.8	673.5	899.5	NA	NA	NA	NA	NA	NA	NA	NA	NA	NA	NA	NA	0.664267	0.0258431	-0.590166	down	NA	NA	NA	NA	NA	NA	NA	NA	1	Biological Process:signal transduction (GO:0007165)	Rho GTPase-activating protein 1	--	--	--	--	--
ENSBTAP00000041997.3	EH domain containing 3	EHD3	374.9	248.2	227.2	293.8	NA	NA	NA	NA	NA	NA	NA	NA	NA	NA	NA	NA	0.606028	0.00953027	-0.722543	down	NA	NA	NA	NA	NA	NA	NA	NA	3	Molecular Function:calcium ion binding (GO:0005509),Molecular Function:protein binding (GO:0005515),Molecular Function:GTP binding (GO:0005525)	EH domain-containing protein 3	--	ko04144 Endocytosis	Replication fork clamp-binding protein CrfC (dynamin-like GTPase family)	L	Replication, recombination and repair ;
ENSBTAP00000044619.3	pyruvate kinase M1/2	PKM	6658.5	4701.9	4141.1	5360.3	NA	NA	NA	NA	NA	NA	NA	NA	NA	NA	NA	NA	0.621927	0.0128125	-0.685183	down	NA	NA	NA	NA	NA	NA	NA	NA	4	Molecular Function:magnesium ion binding (GO:0000287),Molecular Function:pyruvate kinase activity (GO:0004743),Biological Process:glycolytic process (GO:0006096),Molecular Function:potassium ion binding (GO:0030955)	pyruvate kinase	2.7.1.40	ko00010 Glycolysis / Gluconeogenesis ko00230 Purine metabolism ko00620 Pyruvate metabolism ko01100 Metabolic pathways ko01200 Carbon metabolism ko01230 Biosynthesis of amino acids ko04922 Glucagon signaling pathway ko04930 Type II diabetes mellitus ko05165 Human papillomavirus infection ko05203 Viral carcinogenesis ko05230 Central carbon metabolism in cancer	Pyruvate kinase	G	Carbohydrate transport and metabolism ;
ENSBTAP00000045426.3	N(alpha)-acetyltransferase 15, NatA auxiliary subunit	NAA15	144.3	72	94.2	132.9	NA	NA	NA	NA	NA	NA	NA	NA	NA	NA	NA	NA	0.652807	0.0216224	-0.615272	down	NA	NA	NA	NA	NA	NA	NA	NA	1	Molecular Function:protein binding (GO:0005515)	N-alpha-acetyltransferase 15/16, NatA auxiliary subunit	--	--	Tetratricopeptide (TPR) repeat	R	General function prediction only ;
ENSBTAP00000047146.4	Rho-related BTB domain containing 2	RHOBTB2	71.8	111	130.2	84.6	NA	NA	NA	NA	NA	NA	NA	NA	NA	NA	NA	NA	1.81337	0.000244198	0.858674	up	1.53901	0.00389778	0.622	up	NA	NA	NA	NA	3	Molecular Function:protein binding (GO:0005515),Molecular Function:GTP binding (GO:0005525),Biological Process:small GTPase mediated signal transduction (GO:0007264)	Rho-related BTB domain-containing protein 1/2	--	ko04120 Ubiquitin mediated proteolysis	--	--	--
ENSBTAP00000053326.3	protein kinase C iota	PRKCI	296.4	193	175.8	219.4	NA	NA	NA	NA	NA	NA	NA	NA	NA	NA	NA	NA	0.593117	0.00738657	-0.75361	down	NA	NA	NA	NA	NA	NA	NA	NA	6	Molecular Function:protein kinase activity (GO:0004672),Molecular Function:protein serine/threonine kinase activity (GO:0004674),Molecular Function:protein binding (GO:0005515),Molecular Function:ATP binding (GO:0005524),Biological Process:protein phosphorylation (GO:0006468),Biological Process:intracellular signal transduction (GO:0035556)	atypical protein kinase C iota type	2.7.11.13	ko04015 Rap1 signaling pathway ko04144 Endocytosis ko04390 Hippo signaling pathway ko04530 Tight junction ko04611 Platelet activation ko04910 Insulin signaling pathway ko05165 Human papillomavirus infection	Serine/threonine protein kinase	T	Signal transduction mechanisms ;
ENSBTAP00000055471.2	keratin 1	KRT1	326.2	252.7	512.8	491.6	NA	NA	NA	NA	NA	NA	NA	NA	NA	NA	NA	NA	1.57204	0.00477162	0.652639	up	NA	NA	NA	NA	1.50705	0.00339857	0.591728	up	3	Molecular Function:structural molecule activity (GO:0005198),Cellular Component:intermediate filament (GO:0005882),Cellular Component:keratin filament (GO:0045095)	type II keratin, basic	--	--	Chromosome segregation ATPase	D	Cell cycle control, cell division, chromosome partitioning ;
ENSBTAP00000059239.1	ezrin	EZR	4376.5	2586.4	2616	3615.2	NA	NA	NA	NA	NA	NA	NA	NA	NA	NA	NA	NA	0.597738	0.00810434	-0.742415	down	NA	NA	NA	NA	NA	NA	NA	NA	4	Cellular Component:cytoplasm (GO:0005737),Cellular Component:cytoskeleton (GO:0005856),Molecular Function:cytoskeletal protein binding (GO:0008092),Cellular Component:extrinsic component of membrane (GO:0019898)	villin 2 (ezrin)	--	ko04530 Tight junction ko04670 Leukocyte transendothelial migration ko04810 Regulation of actin cytoskeleton ko04971 Gastric acid secretion ko05205 Proteoglycans in cancer ko05206 MicroRNAs in cancer	--	--	--
ENSBTAP00000059321.1	aldehyde dehydrogenase 3 family member A2	ALDH3A2	303.7	146	193.2	304.6	NA	NA	NA	NA	NA	NA	NA	NA	NA	NA	NA	NA	0.636154	0.0164381	-0.652552	down	0.634274	0.00458024	-0.656821	down	NA	NA	NA	NA	3	Biological Process:metabolic process (GO:0008152),Molecular Function:oxidoreductase activity (GO:0016491),Biological Process:oxidation-reduction process (GO:0055114)	aldehyde dehydrogenase (NAD+)	1.2.1.3	ko00010 Glycolysis / Gluconeogenesis ko00053 Ascorbate and aldarate metabolism ko00071 Fatty acid degradation ko00280 Valine, leucine and isoleucine degradation ko00310 Lysine degradation ko00330 Arginine and proline metabolism ko00340 Histidine metabolism ko00380 Tryptophan metabolism ko00410 beta-Alanine metabolism ko00561 Glycerolipid metabolism ko00620 Pyruvate metabolism ko01100 Metabolic pa…	Acyl-CoA reductase or other NAD-dependent aldehyde dehydrogenase	C	Energy production and conversion ;
ENSBTAP00000059409.1	poly(ADP-ribose) polymerase 1	PARP1	1536.8	1047.5	996.5	1247.3	NA	NA	NA	NA	NA	NA	NA	NA	NA	NA	NA	NA	0.648425	0.0201533	-0.624988	down	NA	NA	NA	NA	NA	NA	NA	NA	4	Molecular Function:DNA binding (GO:0003677),Molecular Function:NAD+ ADP-ribosyltransferase activity (GO:0003950),Biological Process:protein ADP-ribosylation (GO:0006471),Molecular Function:zinc ion binding (GO:0008270)	poly [ADP-ribose] polymerase	2.4.2.30	ko03410 Base excision repair ko04210 Apoptosis ko04217 Necroptosis	WGR domain, predicted DNA-binding domain in MolR	K	Transcription ;
ENSBTAP00000060484.1	ribosomal protein L37a	RPL37A	640	789.2	972.3	498.3	NA	NA	NA	NA	NA	NA	NA	NA	NA	NA	NA	NA	1.51922	0.00870967	0.60333	up	1.95123	2.82e-05	0.964387	up	NA	NA	NA	NA	4	Molecular Function:structural constituent of ribosome (GO:0003735),Cellular Component:intracellular (GO:0005622),Cellular Component:ribosome (GO:0005840),Biological Process:translation (GO:0006412)	large subunit ribosomal protein L37Ae	--	ko03010 Ribosome	Ribosomal protein L37AE/L43A	J	Translation, ribosomal structure and biogenesis ;
ENSBTAP00000064935.1	ER membrane protein complex subunit 1	EMC1	470.5	691.6	744.1	469.9	NA	NA	NA	NA	NA	NA	NA	NA	NA	NA	NA	NA	1.58151	0.00427444	0.661302	up	1.58353	0.00236357	0.663143	up	NA	NA	NA	NA	1	Cellular Component:ER membrane protein complex (GO:0072546)	--	--	--	--	--	--
ENSBTAP00000066720.1	polypyrimidine tract binding protein 1	PTBP1	650.5	334.3	423.1	565.3	NA	NA	NA	NA	NA	NA	NA	NA	NA	NA	NA	NA	0.650423	0.0208135	-0.62055	down	NA	NA	NA	NA	NA	NA	NA	NA	1	Molecular Function:nucleic acid binding (GO:0003676)	polypyrimidine tract-binding protein 1	--	--	--	--	--
ENSBTAP00000066736.1	NADH:ubiquinone oxidoreductase subunit V3	NDUFV3	1718.7	2303	2584.1	2067.1	NA	NA	NA	NA	NA	NA	NA	NA	NA	NA	NA	NA	1.50352	0.0103714	0.588344	up	NA	NA	NA	NA	NA	NA	NA	NA	2	Cellular Component:mitochondrion (GO:0005739),Cellular Component:mitochondrial respiratory chain complex I (GO:0005747)	NADH dehydrogenase (ubiquinone) flavoprotein 3	--	ko00190 Oxidative phosphorylation ko01100 Metabolic pathways ko04723 Retrograde endocannabinoid signaling ko04932 Non-alcoholic fatty liver disease (NAFLD) ko05010 Alzheimer's disease ko05012 Parkinson's disease ko05016 Huntington's disease	--	--	--
ENSBTAP00000069251.1	chaperonin containing TCP1 subunit 6A	CCT6A	1670.4	926.6	1037.5	1258.5	NA	NA	NA	NA	NA	NA	NA	NA	NA	NA	NA	NA	0.621109	0.0126246	-0.687082	down	NA	NA	NA	NA	NA	NA	NA	NA	1	Molecular Function:ATP binding (GO:0005524)	T-complex protein 1 subunit zeta	--	--	Chaperonin GroEL (HSP60 family)	O	Posttranslational modification, protein turnover, chaperones ;
ENSBTAP00000069892.1	dihydropyrimidinase like 2	DPYSL2	1492	1132.6	888.4	1212	NA	NA	NA	NA	NA	NA	NA	NA	NA	NA	NA	NA	0.595442	0.00774111	-0.747966	down	NA	NA	NA	NA	NA	NA	NA	NA	7	Biological Process:cytoskeleton organization (GO:0007010),Biological Process:axon guidance (GO:0007411),Biological Process:brain development (GO:0007420),Molecular Function:microtubule binding (GO:0008017),Molecular Function:hydrolase activity (GO:0016787),Biological Process:regulation of axon extension (GO:0030516),Biological Process:regulation of neuron differentiation (GO:0045664)	dihydropyrimidinase-like 2	--	ko04360 Axon guidance	Dihydroorotase or related cyclic amidohydrolase	F	Nucleotide transport and metabolism ;
ENSBTAP00000070165.1	Rho/Rac guanine nucleotide exchange factor 2	ARHGEF2	184.2	110.3	119.9	164	NA	NA	NA	NA	NA	NA	NA	NA	NA	NA	NA	NA	0.650923	0.0209813	-0.619441	down	NA	NA	NA	NA	NA	NA	NA	NA	3	Molecular Function:Rho guanyl-nucleotide exchange factor activity (GO:0005089),Biological Process:regulation of Rho protein signal transduction (GO:0035023),Biological Process:intracellular signal transduction (GO:0035556)	Rho guanine nucleotide exchange factor 2	--	ko04530 Tight junction ko05418 Fluid shear stress and atherosclerosis	--	--	--
ENSBTAP00000074476.1	heterogeneous nuclear ribonucleoprotein M	HNRNPM	990	738.3	543.5	782.6	NA	NA	NA	NA	NA	NA	NA	NA	NA	NA	NA	NA	0.54899	0.00277071	-0.865148	down	NA	NA	NA	NA	NA	NA	NA	NA	2	Molecular Function:nucleic acid binding (GO:0003676),Molecular Function:RNA binding (GO:0003723)	heterogeneous nuclear ribonucleoprotein M	--	ko03040 Spliceosome	RNA recognition motif (RRM) domain	J	Translation, ribosomal structure and biogenesis ;
ENSBTAP00000000805.5	ELAV like RNA binding protein 1	ELAVL1	1323	1609.2	1666	1001.8	NA	NA	NA	NA	NA	NA	NA	NA	NA	NA	NA	NA	NA	NA	NA	NA	1.66301	0.000944534	0.733794	up	NA	NA	NA	NA	2	Molecular Function:nucleic acid binding (GO:0003676),Molecular Function:RNA binding (GO:0003723)	ELAV-like protein 1	--	ko04152 AMPK signaling pathway ko04657 IL-17 signaling pathway	RNA recognition motif (RRM) domain	J	Translation, ribosomal structure and biogenesis ;
ENSBTAP00000003201.3	ribosomal protein S28	RPS28	224.1	231.7	300.3	168	NA	NA	NA	NA	NA	NA	NA	NA	NA	NA	NA	NA	NA	NA	NA	NA	1.7875	0.000213378	0.837943	up	NA	NA	NA	NA	4	Molecular Function:structural constituent of ribosome (GO:0003735),Cellular Component:intracellular (GO:0005622),Cellular Component:ribosome (GO:0005840),Biological Process:translation (GO:0006412)	small subunit ribosomal protein S28e	--	ko03010 Ribosome	Ribosomal protein S28E/S33	J	Translation, ribosomal structure and biogenesis ;
ENSBTAP00000003250.6	CUE domain containing 2	CUEDC2	158.1	165.6	166.8	284.1	NA	NA	NA	NA	NA	NA	NA	NA	NA	NA	NA	NA	NA	NA	NA	NA	0.587117	0.00103387	-0.76828	down	1.79696	3.35e-05	0.845561	up	1	Molecular Function:protein binding (GO:0005515)	--	--	--	--	--	--
ENSBTAP00000005525.5	mitogen-activated protein kinase kinase kinase 2	MAP3K2	197.1	117	139.6	215.6	NA	NA	NA	NA	NA	NA	NA	NA	NA	NA	NA	NA	NA	NA	NA	NA	0.647495	0.00658111	-0.627058	down	NA	NA	NA	NA	4	Molecular Function:protein kinase activity (GO:0004672),Molecular Function:protein binding (GO:0005515),Molecular Function:ATP binding (GO:0005524),Biological Process:protein phosphorylation (GO:0006468)	mitogen-activated protein kinase kinase kinase 2	2.7.11.25	ko04010 MAPK signaling pathway ko04540 Gap junction ko04912 GnRH signaling pathway	PASTA domain, binds beta-lactams	M	Cell wall/membrane/envelope biogenesis ;
ENSBTAP00000005730.4	citrate synthase	CS	2895.5	1742	2017.2	3055.1	NA	NA	NA	NA	NA	NA	NA	NA	NA	NA	NA	NA	NA	NA	NA	NA	0.660273	0.0091529	-0.598865	down	NA	NA	NA	NA	--	--	citrate synthase	2.3.3.1	ko00020 Citrate cycle (TCA cycle) ko00630 Glyoxylate and dicarboxylate metabolism ko01100 Metabolic pathways ko01200 Carbon metabolism ko01210 2-Oxocarboxylic acid metabolism ko01230 Biosynthesis of amino acids	Citrate synthase	C	Energy production and conversion ;
ENSBTAP00000006785.6	high mobility group box 3	HMGB3	188.5	160.5	278.4	184.1	NA	NA	NA	NA	NA	NA	NA	NA	NA	NA	NA	NA	NA	NA	NA	NA	1.51222	0.00523863	0.59667	up	NA	NA	NA	NA	--	--	high mobility group protein B3	--	--	--	--	--
ENSBTAP00000008174.4	replication protein A2	RPA2	150.9	127.6	171.4	110.6	NA	NA	NA	NA	NA	NA	NA	NA	NA	NA	NA	NA	NA	NA	NA	NA	1.54973	0.00345878	0.632016	up	NA	NA	NA	NA	--	--	replication factor A2	--	ko03030 DNA replication ko03420 Nucleotide excision repair ko03430 Mismatch repair ko03440 Homologous recombination ko03460 Fanconi anemia pathway	--	--	--
ENSBTAP00000008744.6	RAN binding protein 1	RANBP1	876.4	989.9	1186.2	756.8	NA	NA	NA	NA	NA	NA	NA	NA	NA	NA	NA	NA	NA	NA	NA	NA	1.56739	0.00283694	0.648363	up	NA	NA	NA	NA	1	Biological Process:intracellular transport (GO:0046907)	Ran-binding protein 1	--	ko05166 HTLV-I infection ko05203 Viral carcinogenesis	--	--	--
ENSBTAP00000015994.3	mevalonate diphosphate decarboxylase	MVD	177.4	114	131	208.8	NA	NA	NA	NA	NA	NA	NA	NA	NA	NA	NA	NA	NA	NA	NA	NA	0.627395	0.00375922	-0.672555	down	NA	NA	NA	NA	1	Molecular Function:ATP binding (GO:0005524)	diphosphomevalonate decarboxylase	4.1.1.33	ko00900 Terpenoid backbone biosynthesis ko01100 Metabolic pathways	Mevalonate pyrophosphate decarboxylase	I	Lipid transport and metabolism ;
ENSBTAP00000022514.5	heterogeneous nuclear ribonucleoprotein A0	HNRNPA0	446.4	562.3	535.6	340.1	NA	NA	NA	NA	NA	NA	NA	NA	NA	NA	NA	NA	NA	NA	NA	NA	1.57483	0.00260835	0.655197	up	NA	NA	NA	NA	1	Molecular Function:nucleic acid binding (GO:0003676)	heterogeneous nuclear ribonucleoprotein A0	--	--	RNA recognition motif (RRM) domain	J	Translation, ribosomal structure and biogenesis ;
ENSBTAP00000022826.4	RNA binding motif protein 25	RBM25	263	344.3	339.2	223.5	NA	NA	NA	NA	NA	NA	NA	NA	NA	NA	NA	NA	NA	NA	NA	NA	1.51767	0.00493437	0.601861	up	NA	NA	NA	NA	2	Molecular Function:nucleic acid binding (GO:0003676),Biological Process:mRNA processing (GO:0006397)	RNA-binding protein 25	--	ko03040 Spliceosome	ABC-type Zn uptake system ZnuABC, Zn-binding component ZnuA	P	Inorganic ion transport and metabolism ;
ENSBTAP00000023309.2	fetuin B	FETUB	312.8	411.7	403.1	624.3	NA	NA	NA	NA	NA	NA	NA	NA	NA	NA	NA	NA	NA	NA	NA	NA	0.645683	0.00627028	-0.631102	down	1.99584	1.01e-06	0.996999	up	1	Molecular Function:cysteine-type endopeptidase inhibitor activity (GO:0004869)	--	--	--	--	--	--
ENSBTAP00000026582.4	cytidine/uridine monophosphate kinase 1	CMPK1	220.5	219.3	278.9	183.2	NA	NA	NA	NA	NA	NA	NA	NA	NA	NA	NA	NA	NA	NA	NA	NA	1.52238	0.00468529	0.606328	up	NA	NA	NA	NA	3	Molecular Function:ATP binding (GO:0005524),Biological Process:nucleobase-containing compound metabolic process (GO:0006139),Molecular Function:nucleobase-containing compound kinase activity (GO:0019205)	--	--	ko00240 Pyrimidine metabolism ko01100 Metabolic pathways	Adenylate kinase or related kinase	F	Nucleotide transport and metabolism ;
ENSBTAP00000026669.3	5,10-methenyltetrahydrofolate synthetase (5-formyltetrahydrofolate cyclo-ligase)	MTHFS	405.8	378.1	579.5	348.8	NA	NA	NA	NA	NA	NA	NA	NA	NA	NA	NA	NA	NA	NA	NA	NA	1.66141	0.000962359	0.732409	up	NA	NA	NA	NA	--	--	5-formyltetrahydrofolate cyclo-ligase	6.3.3.2	ko00670 One carbon pool by folate ko01100 Metabolic pathways	5-formyltetrahydrofolate cyclo-ligase	H	Coenzyme transport and metabolism ;
ENSBTAP00000028556.4	signal sequence receptor subunit 4	SSR4	431.3	577.2	620	397.9	NA	NA	NA	NA	NA	NA	NA	NA	NA	NA	NA	NA	NA	NA	NA	NA	1.55818	0.00314646	0.639862	up	NA	NA	NA	NA	2	Cellular Component:endoplasmic reticulum (GO:0005783),Cellular Component:integral component of membrane (GO:0016021)	translocon-associated protein subunit delta	--	ko04141 Protein processing in endoplasmic reticulum	--	--	--
ENSBTAP00000028636.5	tetraspanin 18	TSPAN18	55.9	45.2	52.6	91.9	NA	NA	NA	NA	NA	NA	NA	NA	NA	NA	NA	NA	NA	NA	NA	NA	0.572361	0.000604815	-0.805002	down	1.64401	0.000419598	0.717217	up	1	Cellular Component:integral component of membrane (GO:0016021)	tetraspanin-18	--	--	--	--	--
ENSBTAP00000028759.4	non-SMC condensin I complex subunit G	NCAPG	121.1	84.6	87.2	138.6	NA	NA	NA	NA	NA	NA	NA	NA	NA	NA	NA	NA	NA	NA	NA	NA	0.629149	0.00395575	-0.668527	down	NA	NA	NA	NA	2	Cellular Component:condensin complex (GO:0000796),Biological Process:mitotic chromosome condensation (GO:0007076)	condensin complex subunit 3	--		--	--	--
ENSBTAP00000031700.2	ribosomal protein L28	RPL28	1407.2	1878.5	1768.5	1142.4	NA	NA	NA	NA	NA	NA	NA	NA	NA	NA	NA	NA	NA	NA	NA	NA	1.54806	0.00352398	0.630458	up	NA	NA	NA	NA	4	Molecular Function:structural constituent of ribosome (GO:0003735),Cellular Component:intracellular (GO:0005622),Cellular Component:ribosome (GO:0005840),Biological Process:translation (GO:0006412)	large subunit ribosomal protein L28e	--	ko03010 Ribosome	--	--	--
ENSBTAP00000034331.3	coiled-coil-helix-coiled-coil-helix domain containing 3	CHCHD3	266.9	410.6	387.3	254.4	NA	NA	NA	NA	NA	NA	NA	NA	NA	NA	NA	NA	NA	NA	NA	NA	1.52241	0.00468396	0.606353	up	NA	NA	NA	NA	--	--	coiled-coil-helix-coiled-coil-helix domain-containing protein 3, mitochondrial	--	--	--	--	--
ENSBTAP00000035638.4	RAB15, member RAS oncogene family	RAB15	39.3	34.9	28.5	47.8	NA	NA	NA	NA	NA	NA	NA	NA	NA	NA	NA	NA	NA	NA	NA	NA	0.596234	0.00141456	-0.746049	down	NA	NA	NA	NA	2	Molecular Function:GTP binding (GO:0005525),Biological Process:small GTPase mediated signal transduction (GO:0007264)	Ras-related protein Rab-15	--	--	GTPase SAR1 family domain	R	General function prediction only ;
ENSBTAP00000039940.1	N-ribosyldihydronicotinamide:quinone reductase 2	NQO2	55.7	45.5	40	67.8	NA	NA	NA	NA	NA	NA	NA	NA	NA	NA	NA	NA	NA	NA	NA	NA	0.589971	0.00114207	-0.761285	down	NA	NA	NA	NA	--	--	ribosyldihydronicotinamide dehydrogenase (quinone)	1.10.5.1	--	Putative NADPH-quinone reductase (modulator of drug activity B)	R	General function prediction only ;
ENSBTAP00000041845.3	hydroxysteroid dehydrogenase like 2	HSDL2	211.8	158.9	186	325.6	NA	NA	NA	NA	NA	NA	NA	NA	NA	NA	NA	NA	NA	NA	NA	NA	0.571253	0.00058008	-0.807798	down	1.5373	0.00217758	0.620398	up	--	--	--	--	--	NAD(P)-dependent dehydrogenase, short-chain alcohol dehydrogenase family	IQR	Lipid transport and metabolism ; Secondary metabolites biosynthesis, transport and catabolism ; General function prediction only ;
ENSBTAP00000048297.2	aldehyde dehydrogenase 7 family member A1	ALDH7A1	432.2	294.4	306.9	472.1	NA	NA	NA	NA	NA	NA	NA	NA	NA	NA	NA	NA	NA	NA	NA	NA	0.650074	0.00704528	-0.621324	down	NA	NA	NA	NA	3	Biological Process:metabolic process (GO:0008152),Molecular Function:oxidoreductase activity (GO:0016491),Biological Process:oxidation-reduction process (GO:0055114)	--	--	ko00010 Glycolysis / Gluconeogenesis ko00053 Ascorbate and aldarate metabolism ko00071 Fatty acid degradation ko00260 Glycine, serine and threonine metabolism ko00280 Valine, leucine and isoleucine degradation ko00310 Lysine degradation ko00330 Arginine and proline metabolism ko00340 Histidine metabolism ko00380 Tryptophan metabolism ko00410 beta-Alanine metabolism ko00561 Glycerolipid metabolism…	Acyl-CoA reductase or other NAD-dependent aldehyde dehydrogenase	C	Energy production and conversion ;
ENSBTAP00000049910.2	H1 histone family, member X	H1-10	990.6	1571.1	1338.6	3036.4	NA	NA	NA	NA	NA	NA	NA	NA	NA	NA	NA	NA	NA	NA	NA	NA	0.440851	6.51e-07	-1.18164	down	3.06521	1.74e-15	1.61599	up	4	Cellular Component:nucleosome (GO:0000786),Molecular Function:DNA binding (GO:0003677),Cellular Component:nucleus (GO:0005634),Biological Process:nucleosome assembly (GO:0006334)	histone H1/5	--	--	--	--	--
ENSBTAP00000058160.1	aldehyde dehydrogenase 6 family member A1	ALDH6A1	174.1	115.4	122	184.4	NA	NA	NA	NA	NA	NA	NA	NA	NA	NA	NA	NA	NA	NA	NA	NA	0.661605	0.00946266	-0.595958	down	NA	NA	NA	NA	4	Molecular Function:methylmalonate-semialdehyde dehydrogenase (acylating) activity (GO:0004491),Biological Process:metabolic process (GO:0008152),Molecular Function:oxidoreductase activity (GO:0016491),Biological Process:oxidation-reduction process (GO:0055114)	--	--	ko00280 Valine, leucine and isoleucine degradation ko00410 beta-Alanine metabolism ko00562 Inositol phosphate metabolism ko00640 Propanoate metabolism ko01100 Metabolic pathways ko01200 Carbon metabolism	Acyl-CoA reductase or other NAD-dependent aldehyde dehydrogenase	C	Energy production and conversion ;
ENSBTAP00000061328.1	galectin 8	LGALS8	50.4	37.4	55	82.5	NA	NA	NA	NA	NA	NA	NA	NA	NA	NA	NA	NA	NA	NA	NA	NA	0.666667	0.0107182	-0.584963	down	1.6369	0.000469775	0.71097	up	1	Molecular Function:carbohydrate binding (GO:0030246)	galectin-8	--	--	--	--	--
ENSBTAP00000065090.1	annexin A7	ANXA7	200.8	129.7	152.9	231.1	NA	NA	NA	NA	NA	NA	NA	NA	NA	NA	NA	NA	NA	NA	NA	NA	0.661618	0.00946576	-0.595929	down	NA	NA	NA	NA	2	Molecular Function:calcium ion binding (GO:0005509),Molecular Function:calcium-dependent phospholipid binding (GO:0005544)	annexin A7/11	--	--	--	--	--
ENSBTAP00000065643.1	D-dopachrome tautomerase	DDT	524.7	484.2	750.6	486.6	NA	NA	NA	NA	NA	NA	NA	NA	NA	NA	NA	NA	NA	NA	NA	NA	1.54254	0.00374755	0.625308	up	NA	NA	NA	NA	--	--	D-dopachrome decarboxylase	4.1.1.84	--	--	--	--
ENSBTAP00000066650.1	microtubule affinity regulating kinase 3	MARK3	23.5	13.7	16.6	26.9	NA	NA	NA	NA	NA	NA	NA	NA	NA	NA	NA	NA	NA	NA	NA	NA	0.6171	0.00276403	-0.696423	down	NA	NA	NA	NA	6	Biological Process:microtubule cytoskeleton organization (GO:0000226),Molecular Function:protein kinase activity (GO:0004672),Molecular Function:protein serine/threonine kinase activity (GO:0004674),Molecular Function:ATP binding (GO:0005524),Biological Process:protein phosphorylation (GO:0006468),Biological Process:establishment of cell polarity (GO:0030010)	MAP/microtubule affinity-regulating kinase	2.7.11.1	--	PASTA domain, binds beta-lactams	M	Cell wall/membrane/envelope biogenesis ;
ENSBTAP00000066683.1	purine rich element binding protein B	PURB	451.5	751.4	649.6	1578.9	NA	NA	NA	NA	NA	NA	NA	NA	NA	NA	NA	NA	NA	NA	NA	NA	0.411426	7.07e-08	-1.2813	down	3.49701	5.16e-19	1.80612	up	3	Molecular Function:DNA binding (GO:0003677),Biological Process:cell proliferation (GO:0008283),Biological Process:cell differentiation (GO:0030154)	transcriptional activator protein Pur-beta	--	--	--	--	--
ENSBTAP00000067391.1	NUS1 dehydrodolichyl diphosphate synthase subunit	NUS1	104.5	85	97.8	151.3	NA	NA	NA	NA	NA	NA	NA	NA	NA	NA	NA	NA	NA	NA	NA	NA	0.646398	0.00639139	-0.629506	down	NA	NA	NA	NA	--	--	dehydrodolichyl diphosphate syntase complex subunit NUS1	2.5.1.87	ko00900 Terpenoid backbone biosynthesis	Undecaprenyl pyrophosphate synthase	I	Lipid transport and metabolism ;
ENSBTAP00000071528.1	S100 calcium binding protein A16	S100A16	146.4	157.8	136.8	215.1	NA	NA	NA	NA	NA	NA	NA	NA	NA	NA	NA	NA	NA	NA	NA	NA	0.635983	0.00480594	-0.652939	down	NA	NA	NA	NA	1	Molecular Function:calcium ion binding (GO:0005509)	--	--	--	--	--	--
ENSBTAP00000074023.1	argininosuccinate lyase	ASL	92.5	54.1	72.8	112.6	NA	NA	NA	NA	NA	NA	NA	NA	NA	NA	NA	NA	NA	NA	NA	NA	0.646536	0.00641508	-0.629196	down	NA	NA	NA	NA	--	--	argininosuccinate lyase	4.3.2.1	ko00220 Arginine biosynthesis ko00250 Alanine, aspartate and glutamate metabolism ko01100 Metabolic pathways ko01230 Biosynthesis of amino acids	Argininosuccinate lyase	E	Amino acid transport and metabolism ;
ENSBTAP00000000930.6	ubiquitin associated protein 2	UBAP2	147.8	174.3	177.6	251.5	NA	NA	NA	NA	NA	NA	NA	NA	NA	NA	NA	NA	NA	NA	NA	NA	NA	NA	NA	NA	1.70162	0.000165228	0.766912	up	--	--	--	--	--	--	--	--
ENSBTAP00000002492.2	apolipoprotein H	APOH	135.2	149.7	175.8	259.5	NA	NA	NA	NA	NA	NA	NA	NA	NA	NA	NA	NA	NA	NA	NA	NA	NA	NA	NA	NA	1.91938	3.98e-06	0.940639	up	--	--	beta-2-glycoprotein 1	--	ko04979 Cholesterol metabolism	--	--	--
ENSBTAP00000003779.6	enoyl-CoA hydratase domain containing 2	ECHDC2	43.3	33.7	60.4	67.6	NA	NA	NA	NA	NA	NA	NA	NA	NA	NA	NA	NA	NA	NA	NA	NA	NA	NA	NA	NA	1.5612	0.0015209	0.642656	up	2	Molecular Function:catalytic activity (GO:0003824),Biological Process:metabolic process (GO:0008152)	--	--	--	Enoyl-CoA hydratase/carnithine racemase	I	Lipid transport and metabolism ;
ENSBTAP00000008487.5	epithelial cell adhesion molecule	EPCAM	236.3	173	298.5	383	NA	NA	NA	NA	NA	NA	NA	NA	NA	NA	NA	NA	NA	NA	NA	NA	NA	NA	NA	NA	1.62082	0.000605704	0.696725	up	--	--	epithelial cell adhesion molecule	--	--	--	--	--
ENSBTAP00000011800.4	D-aminoacyl-tRNA deacylase 1	DTD1	90.7	95.9	126.2	137.3	NA	NA	NA	NA	NA	NA	NA	NA	NA	NA	NA	NA	NA	NA	NA	NA	NA	NA	NA	NA	1.51378	0.00308086	0.598157	up	2	Cellular Component:cytoplasm (GO:0005737),Biological Process:D-amino acid catabolic process (GO:0019478)	D-tyrosyl-tRNA(Tyr) deacylase	3.1.-.-	--	D-Tyr-tRNAtyr deacylase	J	Translation, ribosomal structure and biogenesis ;
ENSBTAP00000018071.5	charged multivesicular body protein 3	CHMP3	277.7	253.3	196	181.9	NA	NA	NA	NA	NA	NA	NA	NA	NA	NA	NA	NA	NA	NA	NA	NA	NA	NA	NA	NA	0.655023	0.000599957	-0.610382	down	1	Biological Process:vacuolar transport (GO:0007034)	charged multivesicular body protein 3	--	ko04144 Endocytosis ko04217 Necroptosis	--	--	--
ENSBTAP00000024299.3	serine and arginine rich splicing factor 2	SRSF2	100.3	103.5	122.2	162.1	NA	NA	NA	NA	NA	NA	NA	NA	NA	NA	NA	NA	NA	NA	NA	NA	NA	NA	NA	NA	1.61615	0.000651796	0.692562	up	1	Molecular Function:nucleic acid binding (GO:0003676)	splicing factor, arginine/serine-rich 2	--	ko03040 Spliceosome ko05168 Herpes simplex infection	RNA recognition motif (RRM) domain	J	Translation, ribosomal structure and biogenesis ;
ENSBTAP00000048995.2	kininogen 1	KNG1	363	349.1	462.4	561.7	NA	NA	NA	NA	NA	NA	NA	NA	NA	NA	NA	NA	NA	NA	NA	NA	NA	NA	NA	NA	1.54738	0.00187301	0.62983	up	1	Molecular Function:cysteine-type endopeptidase inhibitor activity (GO:0004869)	kininogen	--	ko04610 Complement and coagulation cascades	--	--	--
ENSBTAP00000054846.2	serpin peptidase inhibitor, clade A (alpha-1 antiproteinase, antitrypsin), member 3	SERPINA3-1	367.9	546.5	472.4	694.3	NA	NA	NA	NA	NA	NA	NA	NA	NA	NA	NA	NA	NA	NA	NA	NA	NA	NA	NA	NA	1.8872	7.02e-06	0.916245	up	1	Cellular Component:extracellular space (GO:0005615)	serpin peptidase inhibitor, clade A	--	--	Serine protease inhibitor	O	Posttranslational modification, protein turnover, chaperones ;
ENSBTAP00000065019.1	adiponectin, C1Q and collagen domain containing	ADIPOQ	282.2	334.5	301.9	427.1	NA	NA	NA	NA	NA	NA	NA	NA	NA	NA	NA	NA	NA	NA	NA	NA	NA	NA	NA	NA	1.51347	0.00309513	0.597856	up	--	--	adiponectin	--	ko03320 PPAR signaling pathway ko04152 AMPK signaling pathway ko04211 Longevity regulating pathway ko04920 Adipocytokine signaling pathway ko04930 Type II diabetes mellitus ko04932 Non-alcoholic fatty liver disease (NAFLD)	Type V secretory pathway, adhesin AidA	MU	Cell wall/membrane/envelope biogenesis ; Intracellular trafficking, secretion, and vesicular transport ;
ENSBTAP00000068259.1	tubulointerstitial nephritis antigen like 1	TINAGL1	147	140	202.1	244.6	NA	NA	NA	NA	NA	NA	NA	NA	NA	NA	NA	NA	NA	NA	NA	NA	NA	NA	NA	NA	1.66395	0.000304866	0.734608	up	5	Molecular Function:scavenger receptor activity (GO:0005044),Biological Process:proteolysis (GO:0006508),Biological Process:immune response (GO:0006955),Molecular Function:cysteine-type peptidase activity (GO:0008234),Molecular Function:polysaccharide binding (GO:0030247)	--	--	--	Cysteine protease, C1A family	O	Posttranslational modification, protein turnover, chaperones ;
ENSBTAP00000071181.1	NAD(P)H quinone dehydrogenase 1	NQO1	57.9	78.8	79.4	108	NA	NA	NA	NA	NA	NA	NA	NA	NA	NA	NA	NA	NA	NA	NA	NA	NA	NA	NA	NA	1.86528	1.03e-05	0.899396	up	--	--	NAD(P)H dehydrogenase (quinone)	1.6.5.2	ko00130 Ubiquinone and other terpenoid-quinone biosynthesis ko05200 Pathways in cancer ko05225 Hepatocellular carcinoma ko05418 Fluid shear stress and atherosclerosis	Putative NADPH-quinone reductase (modulator of drug activity B)	R	General function prediction only ;
ENSBTAP00000074325.1	torsin family 1 member A	TOR1A	310.8	349.9	398.9	471.1	NA	NA	NA	NA	NA	NA	NA	NA	NA	NA	NA	NA	NA	NA	NA	NA	NA	NA	NA	NA	1.51577	0.00299271	0.600047	up	12	Molecular Function:ATP binding (GO:0005524),Cellular Component:nuclear envelope (GO:0005635),Cellular Component:endoplasmic reticulum lumen (GO:0005788),Biological Process:nuclear envelope organization (GO:0006998),Biological Process:cell adhesion (GO:0007155),Molecular Function:cytoskeletal protein binding (GO:0008092),Biological Process:neuron projection development (GO:0031175),Biological Proc…	--	--	--	ATP-dependent Clp protease ATP-binding subunit ClpA	O	Posttranslational modification, protein turnover, chaperones ;
ENSBTAP00000074464.1	transthyretin	TTR	230	382	308.4	400	NA	NA	NA	NA	NA	NA	NA	NA	NA	NA	NA	NA	NA	NA	NA	NA	NA	NA	NA	NA	1.73913	8.88e-05	0.798366	up	3	Biological Process:retinol metabolic process (GO:0042572),Molecular Function:thyroid hormone binding (GO:0070324),Biological Process:thyroid hormone transport (GO:0070327)	transthyretin	--	ko04918 Thyroid hormone synthesis	5-hydroxyisourate hydrolase (purine catabolism), transthyretin-related family	F	Nucleotide transport and metabolism ;
